# Supplementary material for: Global transmission of extended-spectrum cephalosporin resistance in Escherichia coli driven by epidemic plasmids
Source: eBioMedicine. 2024 Apr 11;103:105097. doi: 10.1016/j.ebiom.2024.105097 (PMC11024496; doi:10.1016/j.ebiom.2024.105097)
Supplement: Supplementary appendix 2 [file mmc2.xlsx]

## Sheet: appendix_2
BioProject_LongReadData	BioSample_LongReadData	hyperlink_LongReadData	assembly_accessionNumber	hyperlink_assemblyData	GenBank_acessionNumber	Bioproject_ShortReadData	Biosample_ShortReadData	hyperlink_ShortReadData	isolate_id	sequence_id	type	topology	name	RFPlasmid_prediction	votes_chromosomal	votes_plasmid	assembly	length	country	source	year	ESC-R_gene	ESC-R_gene_in_plas_chr	ESC-R_gene_plasmid_type	all_plasmid_replicons	FAB_IncF	pST_IncI1	pST_IncN	pST_IncA/C2	pST_IncHI2
PRJEB60752	SAMEA112795357	ftp.sra.ebi.ac.uk/vol1/run/ERR110/ERR11040504/109.1.fastq.gz	GCA_949769025.1	ftp.ncbi.nlm.nih.gov/genomes/all/GCA/949/769/025/GCA_949769025.1_109.1/GCA_949769025.1_109.1_genomic.fna.gz	CATKOM010000001.1	PRJEB60750	SAMEA112794983	ftp.sra.ebi.ac.uk/vol1/run/ERR110/ERR11027306/109.1_R1.fastq.gz;ftp.sra.ebi.ac.uk/vol1/run/ERR110/ERR11027306/109.1_R2.fastq.gz	109.1	109.1_scaffold_N_1	chromosome	circular	109.1_N_1	c	0.974	0.026	unicycler	4800071	Canada	Horse	2017	NA	NA	NA	NA	NA	NA	NA	NA	NA
PRJEB60752	SAMEA112795357	ftp.sra.ebi.ac.uk/vol1/run/ERR110/ERR11040504/109.1.fastq.gz	GCA_949769025.1	ftp.ncbi.nlm.nih.gov/genomes/all/GCA/949/769/025/GCA_949769025.1_109.1/GCA_949769025.1_109.1_genomic.fna.gz	CATKOM010000002.1	PRJEB60750	SAMEA112794983	ftp.sra.ebi.ac.uk/vol1/run/ERR110/ERR11027306/109.1_R1.fastq.gz;ftp.sra.ebi.ac.uk/vol1/run/ERR110/ERR11027306/109.1_R2.fastq.gz	109.1	109.1_scaffold_N_2	plasmid	circular	p109.1_N_2	p	0.002	0.998	unicycler	164334	Canada	Horse	2017	blaCTX-M-1	plasmid	IncF	IncFIB(AP001918), IncFII	F2:A-:B1*	NA	NA	NA	NA
PRJEB60752	SAMEA112795357	ftp.sra.ebi.ac.uk/vol1/run/ERR110/ERR11040504/109.1.fastq.gz	GCA_949769025.1	ftp.ncbi.nlm.nih.gov/genomes/all/GCA/949/769/025/GCA_949769025.1_109.1/GCA_949769025.1_109.1_genomic.fna.gz	CATKOM010000003.1	PRJEB60750	SAMEA112794983	ftp.sra.ebi.ac.uk/vol1/run/ERR110/ERR11027306/109.1_R1.fastq.gz;ftp.sra.ebi.ac.uk/vol1/run/ERR110/ERR11027306/109.1_R2.fastq.gz	109.1	109.1_scaffold_N_3	plasmid	circular	p109.1_N_3	p	0.041	0.959	unicycler	31770	Canada	Horse	2017	NA	NA	NA	IncX4	NA	NA	NA	NA	NA
PRJEB60752	SAMEA112795360	ftp.sra.ebi.ac.uk/vol1/run/ERR110/ERR11040624/1185-1-1.fastq.gz	GCA_949765395.1	ftp.ncbi.nlm.nih.gov/genomes/all/GCA/949/765/395/GCA_949765395.1_1185-1-1/GCA_949765395.1_1185-1-1_genomic.fna.gz	CATKIN010000001.1	PRJEB60750	SAMEA112794984	ftp.sra.ebi.ac.uk/vol1/run/ERR110/ERR11027305/1185-1-1_R1.fastq.gz;ftp.sra.ebi.ac.uk/vol1/run/ERR110/ERR11027305/1185-1-1_R2.fastq.gz	1185-1-1	1185-1-1_scaffold_N_1	chromosome	circular	1185-1-1_N_1	c	0.967	0.033	unicycler	4652501	Canada	Chicken	2015	NA	NA	NA	NA	NA	NA	NA	NA	NA
PRJEB60752	SAMEA112795360	ftp.sra.ebi.ac.uk/vol1/run/ERR110/ERR11040624/1185-1-1.fastq.gz	GCA_949765395.1	ftp.ncbi.nlm.nih.gov/genomes/all/GCA/949/765/395/GCA_949765395.1_1185-1-1/GCA_949765395.1_1185-1-1_genomic.fna.gz	CATKIN010000002.1	PRJEB60750	SAMEA112794984	ftp.sra.ebi.ac.uk/vol1/run/ERR110/ERR11027305/1185-1-1_R1.fastq.gz;ftp.sra.ebi.ac.uk/vol1/run/ERR110/ERR11027305/1185-1-1_R2.fastq.gz	1185-1-1	1185-1-1_scaffold_N_2	plasmid	circular	p1185-1-1_N_2	p	0.314	0.686	unicycler	151621	Canada	Chicken	2015	NA	NA	NA	p0111	NA	NA	NA	NA	NA
PRJEB60752	SAMEA112795360	ftp.sra.ebi.ac.uk/vol1/run/ERR110/ERR11040624/1185-1-1.fastq.gz	GCA_949765395.1	ftp.ncbi.nlm.nih.gov/genomes/all/GCA/949/765/395/GCA_949765395.1_1185-1-1/GCA_949765395.1_1185-1-1_genomic.fna.gz	CATKIN010000003.1	PRJEB60750	SAMEA112794984	ftp.sra.ebi.ac.uk/vol1/run/ERR110/ERR11027305/1185-1-1_R1.fastq.gz;ftp.sra.ebi.ac.uk/vol1/run/ERR110/ERR11027305/1185-1-1_R2.fastq.gz	1185-1-1	1185-1-1_scaffold_N_3	plasmid	circular	p1185-1-1_N_3	p	0	1	unicycler	105481	Canada	Chicken	2015	blaCTX-M-1	plasmid	IncI1	IncI1	NA	pST3	NA	NA	NA
PRJEB60752	SAMEA112795360	ftp.sra.ebi.ac.uk/vol1/run/ERR110/ERR11040624/1185-1-1.fastq.gz	GCA_949765395.1	ftp.ncbi.nlm.nih.gov/genomes/all/GCA/949/765/395/GCA_949765395.1_1185-1-1/GCA_949765395.1_1185-1-1_genomic.fna.gz	CATKIN010000004.1	PRJEB60750	SAMEA112794984	ftp.sra.ebi.ac.uk/vol1/run/ERR110/ERR11027305/1185-1-1_R1.fastq.gz;ftp.sra.ebi.ac.uk/vol1/run/ERR110/ERR11027305/1185-1-1_R2.fastq.gz	1185-1-1	1185-1-1_scaffold_N_4	plasmid	linear	p1185-1-1_N_4	p	0.144	0.856	unicycler	52929	Canada	Chicken	2015	NA	NA	NA	p0111	NA	NA	NA	NA	NA
PRJEB60752	SAMEA112795360	ftp.sra.ebi.ac.uk/vol1/run/ERR110/ERR11040624/1185-1-1.fastq.gz	GCA_949765395.1	ftp.ncbi.nlm.nih.gov/genomes/all/GCA/949/765/395/GCA_949765395.1_1185-1-1/GCA_949765395.1_1185-1-1_genomic.fna.gz	CATKIN010000005.1	PRJEB60750	SAMEA112794984	ftp.sra.ebi.ac.uk/vol1/run/ERR110/ERR11027305/1185-1-1_R1.fastq.gz;ftp.sra.ebi.ac.uk/vol1/run/ERR110/ERR11027305/1185-1-1_R2.fastq.gz	1185-1-1	1185-1-1_scaffold_N_5	scaffold	linear	1185-1-1_N_5	c	0.958	0.042	unicycler	25544	Canada	Chicken	2015	NA	NA	NA	NA	NA	NA	NA	NA	NA
PRJEB60752	SAMEA112795360	ftp.sra.ebi.ac.uk/vol1/run/ERR110/ERR11040624/1185-1-1.fastq.gz	GCA_949765395.1	ftp.ncbi.nlm.nih.gov/genomes/all/GCA/949/765/395/GCA_949765395.1_1185-1-1/GCA_949765395.1_1185-1-1_genomic.fna.gz	CATKIN010000006.1	PRJEB60750	SAMEA112794984	ftp.sra.ebi.ac.uk/vol1/run/ERR110/ERR11027305/1185-1-1_R1.fastq.gz;ftp.sra.ebi.ac.uk/vol1/run/ERR110/ERR11027305/1185-1-1_R2.fastq.gz	1185-1-1	1185-1-1_scaffold_N_6	plasmid	linear	p1185-1-1_N_6	p	0.26	0.74	unicycler	5284	Canada	Chicken	2015	NA	NA	NA	IncFIB(AP001918)	NA	NA	NA	NA	NA
PRJEB60752	SAMEA112795360	ftp.sra.ebi.ac.uk/vol1/run/ERR110/ERR11040624/1185-1-1.fastq.gz	GCA_949765395.1	ftp.ncbi.nlm.nih.gov/genomes/all/GCA/949/765/395/GCA_949765395.1_1185-1-1/GCA_949765395.1_1185-1-1_genomic.fna.gz	CATKIN010000007.1	PRJEB60750	SAMEA112794984	ftp.sra.ebi.ac.uk/vol1/run/ERR110/ERR11027305/1185-1-1_R1.fastq.gz;ftp.sra.ebi.ac.uk/vol1/run/ERR110/ERR11027305/1185-1-1_R2.fastq.gz	1185-1-1	1185-1-1_scaffold_N_7	scaffold	linear	1185-1-1_N_7	c	0.891	0.109	unicycler	4220	Canada	Chicken	2015	NA	NA	NA	NA	NA	NA	NA	NA	NA
PRJEB60752	SAMEA112795360	ftp.sra.ebi.ac.uk/vol1/run/ERR110/ERR11040624/1185-1-1.fastq.gz	GCA_949765395.1	ftp.ncbi.nlm.nih.gov/genomes/all/GCA/949/765/395/GCA_949765395.1_1185-1-1/GCA_949765395.1_1185-1-1_genomic.fna.gz	CATKIN010000008.1	PRJEB60750	SAMEA112794984	ftp.sra.ebi.ac.uk/vol1/run/ERR110/ERR11027305/1185-1-1_R1.fastq.gz;ftp.sra.ebi.ac.uk/vol1/run/ERR110/ERR11027305/1185-1-1_R2.fastq.gz	1185-1-1	1185-1-1_scaffold_N_8	scaffold	circular	1185-1-1_N_8	c	0.683	0.317	unicycler	2780	Canada	Chicken	2015	NA	NA	NA	NA	NA	NA	NA	NA	NA
PRJEB60752	SAMEA112795360	ftp.sra.ebi.ac.uk/vol1/run/ERR110/ERR11040624/1185-1-1.fastq.gz	GCA_949765395.1	ftp.ncbi.nlm.nih.gov/genomes/all/GCA/949/765/395/GCA_949765395.1_1185-1-1/GCA_949765395.1_1185-1-1_genomic.fna.gz	CATKIN010000009.1	PRJEB60750	SAMEA112794984	ftp.sra.ebi.ac.uk/vol1/run/ERR110/ERR11027305/1185-1-1_R1.fastq.gz;ftp.sra.ebi.ac.uk/vol1/run/ERR110/ERR11027305/1185-1-1_R2.fastq.gz	1185-1-1	1185-1-1_scaffold_N_9	scaffold	linear	1185-1-1_N_9	c	0.827	0.173	unicycler	2711	Canada	Chicken	2015	NA	NA	NA	NA	NA	NA	NA	NA	NA
PRJEB60752	SAMEA112795360	ftp.sra.ebi.ac.uk/vol1/run/ERR110/ERR11040624/1185-1-1.fastq.gz	GCA_949765395.1	ftp.ncbi.nlm.nih.gov/genomes/all/GCA/949/765/395/GCA_949765395.1_1185-1-1/GCA_949765395.1_1185-1-1_genomic.fna.gz	CATKIN010000010.1	PRJEB60750	SAMEA112794984	ftp.sra.ebi.ac.uk/vol1/run/ERR110/ERR11027305/1185-1-1_R1.fastq.gz;ftp.sra.ebi.ac.uk/vol1/run/ERR110/ERR11027305/1185-1-1_R2.fastq.gz	1185-1-1	1185-1-1_scaffold_N_10	scaffold	circular	1185-1-1_N_10	p	0.413	0.587	unicycler	2311	Canada	Chicken	2015	NA	NA	NA	NA	NA	NA	NA	NA	NA
PRJEB60752	SAMEA112795360	ftp.sra.ebi.ac.uk/vol1/run/ERR110/ERR11040624/1185-1-1.fastq.gz	GCA_949765395.1	ftp.ncbi.nlm.nih.gov/genomes/all/GCA/949/765/395/GCA_949765395.1_1185-1-1/GCA_949765395.1_1185-1-1_genomic.fna.gz	CATKIN010000011.1	PRJEB60750	SAMEA112794984	ftp.sra.ebi.ac.uk/vol1/run/ERR110/ERR11027305/1185-1-1_R1.fastq.gz;ftp.sra.ebi.ac.uk/vol1/run/ERR110/ERR11027305/1185-1-1_R2.fastq.gz	1185-1-1	1185-1-1_scaffold_N_11	scaffold	linear	1185-1-1_N_11	c	0.631	0.369	unicycler	2124	Canada	Chicken	2015	NA	NA	NA	NA	NA	NA	NA	NA	NA
PRJEB60752	SAMEA112795360	ftp.sra.ebi.ac.uk/vol1/run/ERR110/ERR11040624/1185-1-1.fastq.gz	GCA_949765395.1	ftp.ncbi.nlm.nih.gov/genomes/all/GCA/949/765/395/GCA_949765395.1_1185-1-1/GCA_949765395.1_1185-1-1_genomic.fna.gz	CATKIN010000012.1	PRJEB60750	SAMEA112794984	ftp.sra.ebi.ac.uk/vol1/run/ERR110/ERR11027305/1185-1-1_R1.fastq.gz;ftp.sra.ebi.ac.uk/vol1/run/ERR110/ERR11027305/1185-1-1_R2.fastq.gz	1185-1-1	1185-1-1_scaffold_N_12	scaffold	linear	1185-1-1_N_12	c	0.781	0.219	unicycler	1884	Canada	Chicken	2015	NA	NA	NA	NA	NA	NA	NA	NA	NA
PRJEB60752	SAMEA112795360	ftp.sra.ebi.ac.uk/vol1/run/ERR110/ERR11040624/1185-1-1.fastq.gz	GCA_949765395.1	ftp.ncbi.nlm.nih.gov/genomes/all/GCA/949/765/395/GCA_949765395.1_1185-1-1/GCA_949765395.1_1185-1-1_genomic.fna.gz	CATKIN010000013.1	PRJEB60750	SAMEA112794984	ftp.sra.ebi.ac.uk/vol1/run/ERR110/ERR11027305/1185-1-1_R1.fastq.gz;ftp.sra.ebi.ac.uk/vol1/run/ERR110/ERR11027305/1185-1-1_R2.fastq.gz	1185-1-1	1185-1-1_scaffold_N_13	scaffold	linear	1185-1-1_N_13	c	0.753	0.247	unicycler	1872	Canada	Chicken	2015	NA	NA	NA	NA	NA	NA	NA	NA	NA
PRJEB60752	SAMEA112795361	ftp.sra.ebi.ac.uk/vol1/run/ERR110/ERR11040608/1212-1-1.fastq.gz	GCA_949767695.1	ftp.ncbi.nlm.nih.gov/genomes/all/GCA/949/767/695/GCA_949767695.1_1212-1-1/GCA_949767695.1_1212-1-1_genomic.fna.gz	CATKLD010000001.1	PRJEB60750	SAMEA112794985	ftp.sra.ebi.ac.uk/vol1/run/ERR110/ERR11027309/1212-1-1_R1.fastq.gz;ftp.sra.ebi.ac.uk/vol1/run/ERR110/ERR11027309/1212-1-1_R2.fastq.gz	1212-1-1	1212-1-1_scaffold_N_1	chromosome	circular	1212-1-1_N_1	c	0.974	0.026	unicycler	4672219	Canada	Pig	2015	NA	NA	NA	NA	NA	NA	NA	NA	NA
PRJEB60752	SAMEA112795361	ftp.sra.ebi.ac.uk/vol1/run/ERR110/ERR11040608/1212-1-1.fastq.gz	GCA_949767695.1	ftp.ncbi.nlm.nih.gov/genomes/all/GCA/949/767/695/GCA_949767695.1_1212-1-1/GCA_949767695.1_1212-1-1_genomic.fna.gz	CATKLD010000002.1	PRJEB60750	SAMEA112794985	ftp.sra.ebi.ac.uk/vol1/run/ERR110/ERR11027309/1212-1-1_R1.fastq.gz;ftp.sra.ebi.ac.uk/vol1/run/ERR110/ERR11027309/1212-1-1_R2.fastq.gz	1212-1-1	1212-1-1_scaffold_N_2	plasmid	linear	p1212-1-1_N_2	p	0.012	0.988	unicycler	254551	Canada	Pig	2015	blaCTX-M-1	plasmid	IncI1	IncFIA, IncFIB(AP001918), IncFIC(FII), IncI1	F18:A5:B1	pST3	NA	NA	NA
PRJEB60752	SAMEA112795361	ftp.sra.ebi.ac.uk/vol1/run/ERR110/ERR11040608/1212-1-1.fastq.gz	GCA_949767695.1	ftp.ncbi.nlm.nih.gov/genomes/all/GCA/949/767/695/GCA_949767695.1_1212-1-1/GCA_949767695.1_1212-1-1_genomic.fna.gz	CATKLD010000003.1	PRJEB60750	SAMEA112794985	ftp.sra.ebi.ac.uk/vol1/run/ERR110/ERR11027309/1212-1-1_R1.fastq.gz;ftp.sra.ebi.ac.uk/vol1/run/ERR110/ERR11027309/1212-1-1_R2.fastq.gz	1212-1-1	1212-1-1_scaffold_N_3	plasmid	circular	p1212-1-1_N_3	p	0.13	0.87	unicycler	33590	Canada	Pig	2015	NA	NA	NA	NA	NA	NA	NA	NA	NA
PRJEB60752	SAMEA112795361	ftp.sra.ebi.ac.uk/vol1/run/ERR110/ERR11040608/1212-1-1.fastq.gz	GCA_949767695.1	ftp.ncbi.nlm.nih.gov/genomes/all/GCA/949/767/695/GCA_949767695.1_1212-1-1/GCA_949767695.1_1212-1-1_genomic.fna.gz	CATKLD010000004.1	PRJEB60750	SAMEA112794985	ftp.sra.ebi.ac.uk/vol1/run/ERR110/ERR11027309/1212-1-1_R1.fastq.gz;ftp.sra.ebi.ac.uk/vol1/run/ERR110/ERR11027309/1212-1-1_R2.fastq.gz	1212-1-1	1212-1-1_scaffold_N_4	plasmid	linear	p1212-1-1_N_4	p	0.4	0.6	unicycler	2595	Canada	Pig	2015	NA	NA	NA	NA	NA	NA	NA	NA	NA
PRJEB60752	SAMEA112795361	ftp.sra.ebi.ac.uk/vol1/run/ERR110/ERR11040608/1212-1-1.fastq.gz	GCA_949767695.1	ftp.ncbi.nlm.nih.gov/genomes/all/GCA/949/767/695/GCA_949767695.1_1212-1-1/GCA_949767695.1_1212-1-1_genomic.fna.gz	CATKLD010000005.1	PRJEB60750	SAMEA112794985	ftp.sra.ebi.ac.uk/vol1/run/ERR110/ERR11027309/1212-1-1_R1.fastq.gz;ftp.sra.ebi.ac.uk/vol1/run/ERR110/ERR11027309/1212-1-1_R2.fastq.gz	1212-1-1	1212-1-1_scaffold_N_5	scaffold	linear	1212-1-1_N_5	c	0.552	0.448	unicycler	1378	Canada	Pig	2015	NA	NA	NA	NA	NA	NA	NA	NA	NA
PRJEB60752	SAMEA112795358	ftp.sra.ebi.ac.uk/vol1/run/ERR110/ERR11040611/178.fastq.gz	GCA_949766815.1	ftp.ncbi.nlm.nih.gov/genomes/all/GCA/949/766/815/GCA_949766815.1_178/GCA_949766815.1_178_genomic.fna.gz	CATKJA010000001.1	PRJEB60750	SAMEA112794986	ftp.sra.ebi.ac.uk/vol1/run/ERR110/ERR11027312/178_R1.fastq.gz;ftp.sra.ebi.ac.uk/vol1/run/ERR110/ERR11027312/178_R2.fastq.gz	178	178_scaffold_N_1	chromosome	circular	178_N_1	c	0.968	0.032	unicycler	4749453	Canada	Cattle	2014	NA	NA	NA	NA	NA	NA	NA	NA	NA
PRJEB60752	SAMEA112795358	ftp.sra.ebi.ac.uk/vol1/run/ERR110/ERR11040611/178.fastq.gz	GCA_949766815.1	ftp.ncbi.nlm.nih.gov/genomes/all/GCA/949/766/815/GCA_949766815.1_178/GCA_949766815.1_178_genomic.fna.gz	CATKJA010000002.1	PRJEB60750	SAMEA112794986	ftp.sra.ebi.ac.uk/vol1/run/ERR110/ERR11027312/178_R1.fastq.gz;ftp.sra.ebi.ac.uk/vol1/run/ERR110/ERR11027312/178_R2.fastq.gz	178	178_scaffold_N_2	plasmid	circular	p178_N_2	p	0.031	0.969	unicycler	42712	Canada	Cattle	2014	blaCTX-M-1	plasmid	IncN	IncN	NA	NA	pST1	NA	NA
PRJEB60752	SAMEA112795358	ftp.sra.ebi.ac.uk/vol1/run/ERR110/ERR11040611/178.fastq.gz	GCA_949766815.1	ftp.ncbi.nlm.nih.gov/genomes/all/GCA/949/766/815/GCA_949766815.1_178/GCA_949766815.1_178_genomic.fna.gz	CATKJA010000003.1	PRJEB60750	SAMEA112794986	ftp.sra.ebi.ac.uk/vol1/run/ERR110/ERR11027312/178_R1.fastq.gz;ftp.sra.ebi.ac.uk/vol1/run/ERR110/ERR11027312/178_R2.fastq.gz	178	178_scaffold_N_3	scaffold	circular	178_N_3	c	0.615	0.385	unicycler	1334	Canada	Cattle	2014	NA	NA	NA	NA	NA	NA	NA	NA	NA
PRJEB60752	SAMEA112795362	ftp.sra.ebi.ac.uk/vol1/run/ERR110/ERR11040614/184-1-1.fastq.gz	GCA_949767725.1	ftp.ncbi.nlm.nih.gov/genomes/all/GCA/949/767/725/GCA_949767725.1_184-1-1/GCA_949767725.1_184-1-1_genomic.fna.gz	CATKLI010000001.1	PRJEB60750	SAMEA112794987	ftp.sra.ebi.ac.uk/vol1/run/ERR110/ERR11027314/184-1-1_R1.fastq.gz;ftp.sra.ebi.ac.uk/vol1/run/ERR110/ERR11027314/184-1-1_R2.fastq.gz	184-1-1	184-1-1_scaffold_N_1	chromosome	circular	184-1-1_N_1	c	0.968	0.032	unicycler	5336321	Canada	Dog	2016	blaCTX-M-15	chromosome	chromosome	NA	NA	NA	NA	NA	NA
PRJEB60752	SAMEA112795362	ftp.sra.ebi.ac.uk/vol1/run/ERR110/ERR11040614/184-1-1.fastq.gz	GCA_949767725.1	ftp.ncbi.nlm.nih.gov/genomes/all/GCA/949/767/725/GCA_949767725.1_184-1-1/GCA_949767725.1_184-1-1_genomic.fna.gz	CATKLI010000002.1	PRJEB60750	SAMEA112794987	ftp.sra.ebi.ac.uk/vol1/run/ERR110/ERR11027314/184-1-1_R1.fastq.gz;ftp.sra.ebi.ac.uk/vol1/run/ERR110/ERR11027314/184-1-1_R2.fastq.gz	184-1-1	184-1-1_scaffold_N_2	plasmid	circular	p184-1-1_N_2	p	0.015	0.985	unicycler	158329	Canada	Dog	2016	NA	NA	NA	Col156, IncFIB(pB171), IncFII(pRSB107)	NA	NA	NA	NA	NA
PRJEB60752	SAMEA112795362	ftp.sra.ebi.ac.uk/vol1/run/ERR110/ERR11040614/184-1-1.fastq.gz	GCA_949767725.1	ftp.ncbi.nlm.nih.gov/genomes/all/GCA/949/767/725/GCA_949767725.1_184-1-1/GCA_949767725.1_184-1-1_genomic.fna.gz	CATKLI010000003.1	PRJEB60750	SAMEA112794987	ftp.sra.ebi.ac.uk/vol1/run/ERR110/ERR11027314/184-1-1_R1.fastq.gz;ftp.sra.ebi.ac.uk/vol1/run/ERR110/ERR11027314/184-1-1_R2.fastq.gz	184-1-1	184-1-1_scaffold_N_3	plasmid	circular	p184-1-1_N_3	p	0.054	0.946	unicycler	7939	Canada	Dog	2016	NA	NA	NA	NA	NA	NA	NA	NA	NA
PRJEB60752	SAMEA112795362	ftp.sra.ebi.ac.uk/vol1/run/ERR110/ERR11040614/184-1-1.fastq.gz	GCA_949767725.1	ftp.ncbi.nlm.nih.gov/genomes/all/GCA/949/767/725/GCA_949767725.1_184-1-1/GCA_949767725.1_184-1-1_genomic.fna.gz	CATKLI010000004.1	PRJEB60750	SAMEA112794987	ftp.sra.ebi.ac.uk/vol1/run/ERR110/ERR11027314/184-1-1_R1.fastq.gz;ftp.sra.ebi.ac.uk/vol1/run/ERR110/ERR11027314/184-1-1_R2.fastq.gz	184-1-1	184-1-1_scaffold_N_4	plasmid	circular	p184-1-1_N_4	p	0.068	0.932	unicycler	5219	Canada	Dog	2016	NA	NA	NA	NA	NA	NA	NA	NA	NA
PRJEB60752	SAMEA112795362	ftp.sra.ebi.ac.uk/vol1/run/ERR110/ERR11040614/184-1-1.fastq.gz	GCA_949767725.1	ftp.ncbi.nlm.nih.gov/genomes/all/GCA/949/767/725/GCA_949767725.1_184-1-1/GCA_949767725.1_184-1-1_genomic.fna.gz	CATKLI010000005.1	PRJEB60750	SAMEA112794987	ftp.sra.ebi.ac.uk/vol1/run/ERR110/ERR11027314/184-1-1_R1.fastq.gz;ftp.sra.ebi.ac.uk/vol1/run/ERR110/ERR11027314/184-1-1_R2.fastq.gz	184-1-1	184-1-1_scaffold_N_5	plasmid	circular	p184-1-1_N_5	p	0.039	0.961	unicycler	1552	Canada	Dog	2016	NA	NA	NA	NA	NA	NA	NA	NA	NA
PRJEB60752	SAMEA112795366	ftp.sra.ebi.ac.uk/vol1/run/ERR110/ERR11040728/20071_S11.fastq.gz	GCA_949768475.1	ftp.ncbi.nlm.nih.gov/genomes/all/GCA/949/768/475/GCA_949768475.1_20071_S11/GCA_949768475.1_20071_S11_genomic.fna.gz	CATKMV010000001.1	PRJEB50837	SAMEA12943887	ftp.sra.ebi.ac.uk/vol1/run/ERR865/ERR8651260/20071_S11_R1.fastq.gz;ftp.sra.ebi.ac.uk/vol1/run/ERR865/ERR8651260/20071_S11_R2.fastq.gz	20071_S11	20071_S11_scaffold_N_1	chromosome	circular	20071_S11_N_1	c	0.968	0.032	unicycler	4797134	France	Cattle	2007	NA	NA	NA	NA	NA	NA	NA	NA	NA
PRJEB60752	SAMEA112795366	ftp.sra.ebi.ac.uk/vol1/run/ERR110/ERR11040728/20071_S11.fastq.gz	GCA_949768475.1	ftp.ncbi.nlm.nih.gov/genomes/all/GCA/949/768/475/GCA_949768475.1_20071_S11/GCA_949768475.1_20071_S11_genomic.fna.gz	CATKMV010000002.1	PRJEB50837	SAMEA12943887	ftp.sra.ebi.ac.uk/vol1/run/ERR865/ERR8651260/20071_S11_R1.fastq.gz;ftp.sra.ebi.ac.uk/vol1/run/ERR865/ERR8651260/20071_S11_R2.fastq.gz	20071_S11	20071_S11_scaffold_N_2	plasmid	circular	p20071_S11_N_2	p	0.003	0.997	unicycler	139325	France	Cattle	2007	blaCTX-M-15	plasmid	IncF	IncFIA, IncFIB(AP001918), IncFII	F31:A4:B1	NA	NA	NA	NA
PRJEB60752	SAMEA112795367	ftp.sra.ebi.ac.uk/vol1/run/ERR110/ERR11040731/22094_S19.fastq.gz	GCA_949769015.1	ftp.ncbi.nlm.nih.gov/genomes/all/GCA/949/769/015/GCA_949769015.1_22094_S19/GCA_949769015.1_22094_S19_genomic.fna.gz	CATKON010000001.1	PRJEB50837	SAMEA12943895	ftp.sra.ebi.ac.uk/vol1/run/ERR865/ERR8651268/22094_S19_R1.fastq.gz;ftp.sra.ebi.ac.uk/vol1/run/ERR865/ERR8651268/22094_S19_R2.fastq.gz	22094_S19	22094_S19_scaffold_N_1	chromosome	circular	22094_S19_N_1	c	0.814	0.186	unicycler	5065301	France	Cattle	2008	NA	NA	NA	NA	NA	NA	NA	NA	NA
PRJEB60752	SAMEA112795367	ftp.sra.ebi.ac.uk/vol1/run/ERR110/ERR11040731/22094_S19.fastq.gz	GCA_949769015.1	ftp.ncbi.nlm.nih.gov/genomes/all/GCA/949/769/015/GCA_949769015.1_22094_S19/GCA_949769015.1_22094_S19_genomic.fna.gz	CATKON010000002.1	PRJEB50837	SAMEA12943895	ftp.sra.ebi.ac.uk/vol1/run/ERR865/ERR8651268/22094_S19_R1.fastq.gz;ftp.sra.ebi.ac.uk/vol1/run/ERR865/ERR8651268/22094_S19_R2.fastq.gz	22094_S19	22094_S19_scaffold_N_2	plasmid	circular	p22094_S19_N_2	p	0.005	0.995	unicycler	176947	France	Cattle	2008	NA	NA	NA	IncFIA, IncFIB(AP001918)	NA	NA	NA	NA	NA
PRJEB60752	SAMEA112795367	ftp.sra.ebi.ac.uk/vol1/run/ERR110/ERR11040731/22094_S19.fastq.gz	GCA_949769015.1	ftp.ncbi.nlm.nih.gov/genomes/all/GCA/949/769/015/GCA_949769015.1_22094_S19/GCA_949769015.1_22094_S19_genomic.fna.gz	CATKON010000003.1	PRJEB50837	SAMEA12943895	ftp.sra.ebi.ac.uk/vol1/run/ERR865/ERR8651268/22094_S19_R1.fastq.gz;ftp.sra.ebi.ac.uk/vol1/run/ERR865/ERR8651268/22094_S19_R2.fastq.gz	22094_S19	22094_S19_scaffold_N_3	plasmid	circular	p22094_S19_N_3	p	0.008	0.992	unicycler	86196	France	Cattle	2008	blaCTX-M-14	plasmid	IncF	IncFII	F2:A-:B-	NA	NA	NA	NA
PRJEB60752	SAMEA112795367	ftp.sra.ebi.ac.uk/vol1/run/ERR110/ERR11040731/22094_S19.fastq.gz	GCA_949769015.1	ftp.ncbi.nlm.nih.gov/genomes/all/GCA/949/769/015/GCA_949769015.1_22094_S19/GCA_949769015.1_22094_S19_genomic.fna.gz	CATKON010000004.1	PRJEB50837	SAMEA12943895	ftp.sra.ebi.ac.uk/vol1/run/ERR865/ERR8651268/22094_S19_R1.fastq.gz;ftp.sra.ebi.ac.uk/vol1/run/ERR865/ERR8651268/22094_S19_R2.fastq.gz	22094_S19	22094_S19_scaffold_N_4	plasmid	circular	p22094_S19_N_4	p	0.006	0.994	unicycler	85106	France	Cattle	2008	NA	NA	NA	IncI1	NA	NA	NA	NA	NA
PRJEB60752	SAMEA112795367	ftp.sra.ebi.ac.uk/vol1/run/ERR110/ERR11040731/22094_S19.fastq.gz	GCA_949769015.1	ftp.ncbi.nlm.nih.gov/genomes/all/GCA/949/769/015/GCA_949769015.1_22094_S19/GCA_949769015.1_22094_S19_genomic.fna.gz	CATKON010000005.1	PRJEB50837	SAMEA12943895	ftp.sra.ebi.ac.uk/vol1/run/ERR865/ERR8651268/22094_S19_R1.fastq.gz;ftp.sra.ebi.ac.uk/vol1/run/ERR865/ERR8651268/22094_S19_R2.fastq.gz	22094_S19	22094_S19_scaffold_N_5	plasmid	linear	p22094_S19_N_5	p	0.389	0.611	unicycler	37501	France	Cattle	2008	NA	NA	NA	NA	NA	NA	NA	NA	NA
PRJEB60752	SAMEA112795367	ftp.sra.ebi.ac.uk/vol1/run/ERR110/ERR11040731/22094_S19.fastq.gz	GCA_949769015.1	ftp.ncbi.nlm.nih.gov/genomes/all/GCA/949/769/015/GCA_949769015.1_22094_S19/GCA_949769015.1_22094_S19_genomic.fna.gz	CATKON010000006.1	PRJEB50837	SAMEA12943895	ftp.sra.ebi.ac.uk/vol1/run/ERR865/ERR8651268/22094_S19_R1.fastq.gz;ftp.sra.ebi.ac.uk/vol1/run/ERR865/ERR8651268/22094_S19_R2.fastq.gz	22094_S19	22094_S19_scaffold_N_6	plasmid	circular	p22094_S19_N_6	p	0.008	0.992	unicycler	6647	France	Cattle	2008	NA	NA	NA	NA	NA	NA	NA	NA	NA
PRJEB60752	SAMEA112795367	ftp.sra.ebi.ac.uk/vol1/run/ERR110/ERR11040731/22094_S19.fastq.gz	GCA_949769015.1	ftp.ncbi.nlm.nih.gov/genomes/all/GCA/949/769/015/GCA_949769015.1_22094_S19/GCA_949769015.1_22094_S19_genomic.fna.gz	CATKON010000007.1	PRJEB50837	SAMEA12943895	ftp.sra.ebi.ac.uk/vol1/run/ERR865/ERR8651268/22094_S19_R1.fastq.gz;ftp.sra.ebi.ac.uk/vol1/run/ERR865/ERR8651268/22094_S19_R2.fastq.gz	22094_S19	22094_S19_scaffold_N_7	plasmid	linear	p22094_S19_N_7	p	0.368	0.632	unicycler	5434	France	Cattle	2008	NA	NA	NA	NA	NA	NA	NA	NA	NA
PRJEB60752	SAMEA112795367	ftp.sra.ebi.ac.uk/vol1/run/ERR110/ERR11040731/22094_S19.fastq.gz	GCA_949769015.1	ftp.ncbi.nlm.nih.gov/genomes/all/GCA/949/769/015/GCA_949769015.1_22094_S19/GCA_949769015.1_22094_S19_genomic.fna.gz	CATKON010000008.1	PRJEB50837	SAMEA12943895	ftp.sra.ebi.ac.uk/vol1/run/ERR865/ERR8651268/22094_S19_R1.fastq.gz;ftp.sra.ebi.ac.uk/vol1/run/ERR865/ERR8651268/22094_S19_R2.fastq.gz	22094_S19	22094_S19_scaffold_N_8	plasmid	circular	p22094_S19_N_8	p	0.143	0.857	unicycler	5429	France	Cattle	2008	NA	NA	NA	Col440II	NA	NA	NA	NA	NA
PRJEB60752	SAMEA112795367	ftp.sra.ebi.ac.uk/vol1/run/ERR110/ERR11040731/22094_S19.fastq.gz	GCA_949769015.1	ftp.ncbi.nlm.nih.gov/genomes/all/GCA/949/769/015/GCA_949769015.1_22094_S19/GCA_949769015.1_22094_S19_genomic.fna.gz	CATKON010000009.1	PRJEB50837	SAMEA12943895	ftp.sra.ebi.ac.uk/vol1/run/ERR865/ERR8651268/22094_S19_R1.fastq.gz;ftp.sra.ebi.ac.uk/vol1/run/ERR865/ERR8651268/22094_S19_R2.fastq.gz	22094_S19	22094_S19_scaffold_N_9	plasmid	circular	p22094_S19_N_9	p	0.09	0.91	unicycler	1547	France	Cattle	2008	NA	NA	NA	Col(MG828)	NA	NA	NA	NA	NA
PRJEB60752	SAMEA112795368	ftp.sra.ebi.ac.uk/vol1/run/ERR110/ERR11040755/22204_S20.fastq.gz	GCA_949767195.1	ftp.ncbi.nlm.nih.gov/genomes/all/GCA/949/767/195/GCA_949767195.1_22204_S20/GCA_949767195.1_22204_S20_genomic.fna.gz	CATKKC010000001.1	PRJEB50837	SAMEA12943896	ftp.sra.ebi.ac.uk/vol1/run/ERR865/ERR8651269/22204_S20_R1.fastq.gz;ftp.sra.ebi.ac.uk/vol1/run/ERR865/ERR8651269/22204_S20_R2.fastq.gz	22204_S20	22204_S20_scaffold_N_1	chromosome	circular	22204_S20_N_1	c	0.973	0.027	unicycler	4838582	France	Dog	2008	NA	NA	NA	NA	NA	NA	NA	NA	NA
PRJEB60752	SAMEA112795368	ftp.sra.ebi.ac.uk/vol1/run/ERR110/ERR11040755/22204_S20.fastq.gz	GCA_949767195.1	ftp.ncbi.nlm.nih.gov/genomes/all/GCA/949/767/195/GCA_949767195.1_22204_S20/GCA_949767195.1_22204_S20_genomic.fna.gz	CATKKC010000002.1	PRJEB50837	SAMEA12943896	ftp.sra.ebi.ac.uk/vol1/run/ERR865/ERR8651269/22204_S20_R1.fastq.gz;ftp.sra.ebi.ac.uk/vol1/run/ERR865/ERR8651269/22204_S20_R2.fastq.gz	22204_S20	22204_S20_scaffold_N_2	plasmid	linear	p22204_S20_N_2	p	0.002	0.998	unicycler	91518	France	Dog	2008	blaCMY-2	plasmid	IncI1	IncI1	NA	pST2	NA	NA	NA
PRJEB60752	SAMEA112795368	ftp.sra.ebi.ac.uk/vol1/run/ERR110/ERR11040755/22204_S20.fastq.gz	GCA_949767195.1	ftp.ncbi.nlm.nih.gov/genomes/all/GCA/949/767/195/GCA_949767195.1_22204_S20/GCA_949767195.1_22204_S20_genomic.fna.gz	CATKKC010000003.1	PRJEB50837	SAMEA12943896	ftp.sra.ebi.ac.uk/vol1/run/ERR865/ERR8651269/22204_S20_R1.fastq.gz;ftp.sra.ebi.ac.uk/vol1/run/ERR865/ERR8651269/22204_S20_R2.fastq.gz	22204_S20	22204_S20_scaffold_N_3	plasmid	circular	p22204_S20_N_3	p	0.083	0.917	unicycler	35363	France	Dog	2008	NA	NA	NA	NA	NA	NA	NA	NA	NA
PRJEB60752	SAMEA112795368	ftp.sra.ebi.ac.uk/vol1/run/ERR110/ERR11040755/22204_S20.fastq.gz	GCA_949767195.1	ftp.ncbi.nlm.nih.gov/genomes/all/GCA/949/767/195/GCA_949767195.1_22204_S20/GCA_949767195.1_22204_S20_genomic.fna.gz	CATKKC010000004.1	PRJEB50837	SAMEA12943896	ftp.sra.ebi.ac.uk/vol1/run/ERR865/ERR8651269/22204_S20_R1.fastq.gz;ftp.sra.ebi.ac.uk/vol1/run/ERR865/ERR8651269/22204_S20_R2.fastq.gz	22204_S20	22204_S20_scaffold_N_4	scaffold	linear	22204_S20_N_4	c	0.599	0.401	unicycler	536	France	Dog	2008	NA	NA	NA	NA	NA	NA	NA	NA	NA
PRJEB60752	SAMEA112795368	ftp.sra.ebi.ac.uk/vol1/run/ERR110/ERR11040755/22204_S20.fastq.gz	GCA_949767195.1	ftp.ncbi.nlm.nih.gov/genomes/all/GCA/949/767/195/GCA_949767195.1_22204_S20/GCA_949767195.1_22204_S20_genomic.fna.gz	CATKKC010000005.1	PRJEB50837	SAMEA12943896	ftp.sra.ebi.ac.uk/vol1/run/ERR865/ERR8651269/22204_S20_R1.fastq.gz;ftp.sra.ebi.ac.uk/vol1/run/ERR865/ERR8651269/22204_S20_R2.fastq.gz	22204_S20	22204_S20_scaffold_N_5	scaffold	linear	22204_S20_N_5	c	0.689	0.311	unicycler	328	France	Dog	2008	NA	NA	NA	NA	NA	NA	NA	NA	NA
PRJEB60752	SAMEA112795363	ftp.sra.ebi.ac.uk/vol1/run/ERR110/ERR11040618/247-1.fastq.gz	GCA_949768435.1	ftp.ncbi.nlm.nih.gov/genomes/all/GCA/949/768/435/GCA_949768435.1_247-1/GCA_949768435.1_247-1_genomic.fna.gz	CATKMT010000001.1	PRJEB60750	SAMEA112794988	ftp.sra.ebi.ac.uk/vol1/run/ERR110/ERR11027307/247-1_R1.fastq.gz;ftp.sra.ebi.ac.uk/vol1/run/ERR110/ERR11027307/247-1_R2.fastq.gz	247-1	247-1_scaffold_N_1	chromosome	circular	247-1_N_1	c	0.968	0.032	unicycler	4953450	Canada	Pig	2016	NA	NA	NA	NA	NA	NA	NA	NA	NA
PRJEB60752	SAMEA112795363	ftp.sra.ebi.ac.uk/vol1/run/ERR110/ERR11040618/247-1.fastq.gz	GCA_949768435.1	ftp.ncbi.nlm.nih.gov/genomes/all/GCA/949/768/435/GCA_949768435.1_247-1/GCA_949768435.1_247-1_genomic.fna.gz	CATKMT010000002.1	PRJEB60750	SAMEA112794988	ftp.sra.ebi.ac.uk/vol1/run/ERR110/ERR11027307/247-1_R1.fastq.gz;ftp.sra.ebi.ac.uk/vol1/run/ERR110/ERR11027307/247-1_R2.fastq.gz	247-1	247-1_scaffold_N_2	plasmid	circular	p247-1_N_2	p	0.014	0.986	unicycler	146260	Canada	Pig	2016	blaCMY-2	plasmid	IncF	IncFIB(AP001918), IncFII(pRSB107)	F4:A-:B1*	NA	NA	NA	NA
PRJEB60752	SAMEA112795363	ftp.sra.ebi.ac.uk/vol1/run/ERR110/ERR11040618/247-1.fastq.gz	GCA_949768435.1	ftp.ncbi.nlm.nih.gov/genomes/all/GCA/949/768/435/GCA_949768435.1_247-1/GCA_949768435.1_247-1_genomic.fna.gz	CATKMT010000003.1	PRJEB60750	SAMEA112794988	ftp.sra.ebi.ac.uk/vol1/run/ERR110/ERR11027307/247-1_R1.fastq.gz;ftp.sra.ebi.ac.uk/vol1/run/ERR110/ERR11027307/247-1_R2.fastq.gz	247-1	247-1_scaffold_N_3	plasmid	circular	p247-1_N_3	p	0	1	unicycler	109381	Canada	Pig	2016	blaCTX-M-1	plasmid	IncI1	IncI1	NA	pST3*	NA	NA	NA
PRJEB60752	SAMEA112795363	ftp.sra.ebi.ac.uk/vol1/run/ERR110/ERR11040618/247-1.fastq.gz	GCA_949768435.1	ftp.ncbi.nlm.nih.gov/genomes/all/GCA/949/768/435/GCA_949768435.1_247-1/GCA_949768435.1_247-1_genomic.fna.gz	CATKMT010000004.1	PRJEB60750	SAMEA112794988	ftp.sra.ebi.ac.uk/vol1/run/ERR110/ERR11027307/247-1_R1.fastq.gz;ftp.sra.ebi.ac.uk/vol1/run/ERR110/ERR11027307/247-1_R2.fastq.gz	247-1	247-1_scaffold_N_4	plasmid	circular	p247-1_N_4	p	0.021	0.979	unicycler	6669	Canada	Pig	2016	NA	NA	NA	NA	NA	NA	NA	NA	NA
PRJEB60752	SAMEA112795363	ftp.sra.ebi.ac.uk/vol1/run/ERR110/ERR11040618/247-1.fastq.gz	GCA_949768435.1	ftp.ncbi.nlm.nih.gov/genomes/all/GCA/949/768/435/GCA_949768435.1_247-1/GCA_949768435.1_247-1_genomic.fna.gz	CATKMT010000005.1	PRJEB60750	SAMEA112794988	ftp.sra.ebi.ac.uk/vol1/run/ERR110/ERR11027307/247-1_R1.fastq.gz;ftp.sra.ebi.ac.uk/vol1/run/ERR110/ERR11027307/247-1_R2.fastq.gz	247-1	247-1_scaffold_N_5	plasmid	circular	p247-1_N_5	p	0.028	0.972	unicycler	4593	Canada	Pig	2016	NA	NA	NA	NA	NA	NA	NA	NA	NA
PRJEB60752	SAMEA112795363	ftp.sra.ebi.ac.uk/vol1/run/ERR110/ERR11040618/247-1.fastq.gz	GCA_949768435.1	ftp.ncbi.nlm.nih.gov/genomes/all/GCA/949/768/435/GCA_949768435.1_247-1/GCA_949768435.1_247-1_genomic.fna.gz	CATKMT010000006.1	PRJEB60750	SAMEA112794988	ftp.sra.ebi.ac.uk/vol1/run/ERR110/ERR11027307/247-1_R1.fastq.gz;ftp.sra.ebi.ac.uk/vol1/run/ERR110/ERR11027307/247-1_R2.fastq.gz	247-1	247-1_scaffold_N_6	plasmid	circular	p247-1_N_6	p	0.125	0.875	unicycler	4418	Canada	Pig	2016	NA	NA	NA	NA	NA	NA	NA	NA	NA
PRJEB60752	SAMEA112795363	ftp.sra.ebi.ac.uk/vol1/run/ERR110/ERR11040618/247-1.fastq.gz	GCA_949768435.1	ftp.ncbi.nlm.nih.gov/genomes/all/GCA/949/768/435/GCA_949768435.1_247-1/GCA_949768435.1_247-1_genomic.fna.gz	CATKMT010000007.1	PRJEB60750	SAMEA112794988	ftp.sra.ebi.ac.uk/vol1/run/ERR110/ERR11027307/247-1_R1.fastq.gz;ftp.sra.ebi.ac.uk/vol1/run/ERR110/ERR11027307/247-1_R2.fastq.gz	247-1	247-1_scaffold_N_7	plasmid	circular	p247-1_N_7	p	0.027	0.973	unicycler	1552	Canada	Pig	2016	NA	NA	NA	NA	NA	NA	NA	NA	NA
PRJEB60752	SAMEA112795369	ftp.sra.ebi.ac.uk/vol1/run/ERR110/ERR11040730/25183_S37.fastq.gz	GCA_949767395.1	ftp.ncbi.nlm.nih.gov/genomes/all/GCA/949/767/395/GCA_949767395.1_25183_S37/GCA_949767395.1_25183_S37_genomic.fna.gz	CATKKN010000001.1	PRJEB50837	SAMEA12943913	ftp.sra.ebi.ac.uk/vol1/run/ERR865/ERR8651286/25183_S37_R1.fastq.gz;ftp.sra.ebi.ac.uk/vol1/run/ERR865/ERR8651286/25183_S37_R2.fastq.gz	25183_S37	25183_S37_scaffold_N_1	chromosome	circular	25183_S37_N_1	c	0.968	0.032	unicycler	4853435	France	Cattle	2010	NA	NA	NA	NA	NA	NA	NA	NA	NA
PRJEB60752	SAMEA112795369	ftp.sra.ebi.ac.uk/vol1/run/ERR110/ERR11040730/25183_S37.fastq.gz	GCA_949767395.1	ftp.ncbi.nlm.nih.gov/genomes/all/GCA/949/767/395/GCA_949767395.1_25183_S37/GCA_949767395.1_25183_S37_genomic.fna.gz	CATKKN010000002.1	PRJEB50837	SAMEA12943913	ftp.sra.ebi.ac.uk/vol1/run/ERR865/ERR8651286/25183_S37_R1.fastq.gz;ftp.sra.ebi.ac.uk/vol1/run/ERR865/ERR8651286/25183_S37_R2.fastq.gz	25183_S37	25183_S37_scaffold_N_2	plasmid	circular	p25183_S37_N_2	p	0	1	unicycler	112595	France	Cattle	2010	blaCTX-M-1	plasmid	IncI1	IncI1	NA	pST3	NA	NA	NA
PRJEB60752	SAMEA112795369	ftp.sra.ebi.ac.uk/vol1/run/ERR110/ERR11040730/25183_S37.fastq.gz	GCA_949767395.1	ftp.ncbi.nlm.nih.gov/genomes/all/GCA/949/767/395/GCA_949767395.1_25183_S37/GCA_949767395.1_25183_S37_genomic.fna.gz	CATKKN010000003.1	PRJEB50837	SAMEA12943913	ftp.sra.ebi.ac.uk/vol1/run/ERR865/ERR8651286/25183_S37_R1.fastq.gz;ftp.sra.ebi.ac.uk/vol1/run/ERR865/ERR8651286/25183_S37_R2.fastq.gz	25183_S37	25183_S37_scaffold_N_3	plasmid	circular	p25183_S37_N_3	p	0.002	0.998	unicycler	110601	France	Cattle	2010	NA	NA	NA	IncFIA, IncFIB(AP001918), IncFII(pHN7A8)	NA	NA	NA	NA	NA
PRJEB60752	SAMEA112795369	ftp.sra.ebi.ac.uk/vol1/run/ERR110/ERR11040730/25183_S37.fastq.gz	GCA_949767395.1	ftp.ncbi.nlm.nih.gov/genomes/all/GCA/949/767/395/GCA_949767395.1_25183_S37/GCA_949767395.1_25183_S37_genomic.fna.gz	CATKKN010000004.1	PRJEB50837	SAMEA12943913	ftp.sra.ebi.ac.uk/vol1/run/ERR865/ERR8651286/25183_S37_R1.fastq.gz;ftp.sra.ebi.ac.uk/vol1/run/ERR865/ERR8651286/25183_S37_R2.fastq.gz	25183_S37	25183_S37_scaffold_N_4	plasmid	circular	p25183_S37_N_4	p	0.249	0.751	unicycler	4572	France	Cattle	2010	NA	NA	NA	NA	NA	NA	NA	NA	NA
PRJEB60752	SAMEA112795370	ftp.sra.ebi.ac.uk/vol1/run/ERR110/ERR11040733/26213_S41.fastq.gz	GCA_949766015.1	ftp.ncbi.nlm.nih.gov/genomes/all/GCA/949/766/015/GCA_949766015.1_26213_S41/GCA_949766015.1_26213_S41_genomic.fna.gz	CATKIO010000001.1	PRJEB50837	SAMEA12943919	ftp.sra.ebi.ac.uk/vol1/run/ERR865/ERR8651291/26213_S41_R1.fastq.gz;ftp.sra.ebi.ac.uk/vol1/run/ERR865/ERR8651291/26213_S41_R2.fastq.gz	26213_S41	26213_S41_scaffold_N_1	chromosome	linear	26213_S41_N_1	c	0.968	0.032	unicycler	4110125	France	Cattle	2010	NA	NA	NA	NA	NA	NA	NA	NA	NA
PRJEB60752	SAMEA112795370	ftp.sra.ebi.ac.uk/vol1/run/ERR110/ERR11040733/26213_S41.fastq.gz	GCA_949766015.1	ftp.ncbi.nlm.nih.gov/genomes/all/GCA/949/766/015/GCA_949766015.1_26213_S41/GCA_949766015.1_26213_S41_genomic.fna.gz	CATKIO010000002.1	PRJEB50837	SAMEA12943919	ftp.sra.ebi.ac.uk/vol1/run/ERR865/ERR8651291/26213_S41_R1.fastq.gz;ftp.sra.ebi.ac.uk/vol1/run/ERR865/ERR8651291/26213_S41_R2.fastq.gz	26213_S41	26213_S41_scaffold_N_2	chromosome	linear	26213_S41_N_2	c	1	0	unicycler	960838	France	Cattle	2010	NA	NA	NA	NA	NA	NA	NA	NA	NA
PRJEB60752	SAMEA112795370	ftp.sra.ebi.ac.uk/vol1/run/ERR110/ERR11040733/26213_S41.fastq.gz	GCA_949766015.1	ftp.ncbi.nlm.nih.gov/genomes/all/GCA/949/766/015/GCA_949766015.1_26213_S41/GCA_949766015.1_26213_S41_genomic.fna.gz	CATKIO010000003.1	PRJEB50837	SAMEA12943919	ftp.sra.ebi.ac.uk/vol1/run/ERR865/ERR8651291/26213_S41_R1.fastq.gz;ftp.sra.ebi.ac.uk/vol1/run/ERR865/ERR8651291/26213_S41_R2.fastq.gz	26213_S41	26213_S41_scaffold_N_3	plasmid	circular	p26213_S41_N_3	p	0.038	0.962	unicycler	133968	France	Cattle	2010	NA	NA	NA	IncFIA, IncFIB(AP001918)	NA	NA	NA	NA	NA
PRJEB60752	SAMEA112795370	ftp.sra.ebi.ac.uk/vol1/run/ERR110/ERR11040733/26213_S41.fastq.gz	GCA_949766015.1	ftp.ncbi.nlm.nih.gov/genomes/all/GCA/949/766/015/GCA_949766015.1_26213_S41/GCA_949766015.1_26213_S41_genomic.fna.gz	CATKIO010000004.1	PRJEB50837	SAMEA12943919	ftp.sra.ebi.ac.uk/vol1/run/ERR865/ERR8651291/26213_S41_R1.fastq.gz;ftp.sra.ebi.ac.uk/vol1/run/ERR865/ERR8651291/26213_S41_R2.fastq.gz	26213_S41	26213_S41_scaffold_N_4	plasmid	circular	p26213_S41_N_4	p	0.006	0.994	unicycler	77253	France	Cattle	2010	blaCTX-M-14	plasmid	IncF	IncFII	F2:A-:B-	NA	NA	NA	NA
PRJEB60752	SAMEA112795370	ftp.sra.ebi.ac.uk/vol1/run/ERR110/ERR11040733/26213_S41.fastq.gz	GCA_949766015.1	ftp.ncbi.nlm.nih.gov/genomes/all/GCA/949/766/015/GCA_949766015.1_26213_S41/GCA_949766015.1_26213_S41_genomic.fna.gz	CATKIO010000005.1	PRJEB50837	SAMEA12943919	ftp.sra.ebi.ac.uk/vol1/run/ERR865/ERR8651291/26213_S41_R1.fastq.gz;ftp.sra.ebi.ac.uk/vol1/run/ERR865/ERR8651291/26213_S41_R2.fastq.gz	26213_S41	26213_S41_scaffold_N_5	chromosome	linear	26213_S41_N_5	c	0.788	0.212	unicycler	63752	France	Cattle	2010	NA	NA	NA	NA	NA	NA	NA	NA	NA
PRJEB60752	SAMEA112795370	ftp.sra.ebi.ac.uk/vol1/run/ERR110/ERR11040733/26213_S41.fastq.gz	GCA_949766015.1	ftp.ncbi.nlm.nih.gov/genomes/all/GCA/949/766/015/GCA_949766015.1_26213_S41/GCA_949766015.1_26213_S41_genomic.fna.gz	CATKIO010000006.1	PRJEB50837	SAMEA12943919	ftp.sra.ebi.ac.uk/vol1/run/ERR865/ERR8651291/26213_S41_R1.fastq.gz;ftp.sra.ebi.ac.uk/vol1/run/ERR865/ERR8651291/26213_S41_R2.fastq.gz	26213_S41	26213_S41_scaffold_N_6	plasmid	circular	p26213_S41_N_6	p	0.006	0.994	unicycler	59962	France	Cattle	2010	NA	NA	NA	IncI2	NA	NA	NA	NA	NA
PRJEB60752	SAMEA112795370	ftp.sra.ebi.ac.uk/vol1/run/ERR110/ERR11040733/26213_S41.fastq.gz	GCA_949766015.1	ftp.ncbi.nlm.nih.gov/genomes/all/GCA/949/766/015/GCA_949766015.1_26213_S41/GCA_949766015.1_26213_S41_genomic.fna.gz	CATKIO010000007.1	PRJEB50837	SAMEA12943919	ftp.sra.ebi.ac.uk/vol1/run/ERR865/ERR8651291/26213_S41_R1.fastq.gz;ftp.sra.ebi.ac.uk/vol1/run/ERR865/ERR8651291/26213_S41_R2.fastq.gz	26213_S41	26213_S41_scaffold_N_7	plasmid	circular	p26213_S41_N_7	p	0.057	0.943	unicycler	4715	France	Cattle	2010	NA	NA	NA	NA	NA	NA	NA	NA	NA
PRJEB60752	SAMEA112795370	ftp.sra.ebi.ac.uk/vol1/run/ERR110/ERR11040733/26213_S41.fastq.gz	GCA_949766015.1	ftp.ncbi.nlm.nih.gov/genomes/all/GCA/949/766/015/GCA_949766015.1_26213_S41/GCA_949766015.1_26213_S41_genomic.fna.gz	CATKIO010000008.1	PRJEB50837	SAMEA12943919	ftp.sra.ebi.ac.uk/vol1/run/ERR865/ERR8651291/26213_S41_R1.fastq.gz;ftp.sra.ebi.ac.uk/vol1/run/ERR865/ERR8651291/26213_S41_R2.fastq.gz	26213_S41	26213_S41_scaffold_N_8	chromosome	linear	26213_S41_N_8	c	0.843	0.157	unicycler	1675	France	Cattle	2010	NA	NA	NA	NA	NA	NA	NA	NA	NA
PRJEB60752	SAMEA112795370	ftp.sra.ebi.ac.uk/vol1/run/ERR110/ERR11040733/26213_S41.fastq.gz	GCA_949766015.1	ftp.ncbi.nlm.nih.gov/genomes/all/GCA/949/766/015/GCA_949766015.1_26213_S41/GCA_949766015.1_26213_S41_genomic.fna.gz	CATKIO010000009.1	PRJEB50837	SAMEA12943919	ftp.sra.ebi.ac.uk/vol1/run/ERR865/ERR8651291/26213_S41_R1.fastq.gz;ftp.sra.ebi.ac.uk/vol1/run/ERR865/ERR8651291/26213_S41_R2.fastq.gz	26213_S41	26213_S41_scaffold_N_9	chromosome	linear	26213_S41_N_9	c	0.84	0.16	unicycler	959	France	Cattle	2010	NA	NA	NA	NA	NA	NA	NA	NA	NA
PRJEB60752	SAMEA112795370	ftp.sra.ebi.ac.uk/vol1/run/ERR110/ERR11040733/26213_S41.fastq.gz	GCA_949766015.1	ftp.ncbi.nlm.nih.gov/genomes/all/GCA/949/766/015/GCA_949766015.1_26213_S41/GCA_949766015.1_26213_S41_genomic.fna.gz	CATKIO010000010.1	PRJEB50837	SAMEA12943919	ftp.sra.ebi.ac.uk/vol1/run/ERR865/ERR8651291/26213_S41_R1.fastq.gz;ftp.sra.ebi.ac.uk/vol1/run/ERR865/ERR8651291/26213_S41_R2.fastq.gz	26213_S41	26213_S41_scaffold_N_10	chromosome	linear	26213_S41_N_10	c	0.842	0.158	unicycler	959	France	Cattle	2010	NA	NA	NA	NA	NA	NA	NA	NA	NA
PRJEB60752	SAMEA112795370	ftp.sra.ebi.ac.uk/vol1/run/ERR110/ERR11040733/26213_S41.fastq.gz	GCA_949766015.1	ftp.ncbi.nlm.nih.gov/genomes/all/GCA/949/766/015/GCA_949766015.1_26213_S41/GCA_949766015.1_26213_S41_genomic.fna.gz	CATKIO010000011.1	PRJEB50837	SAMEA12943919	ftp.sra.ebi.ac.uk/vol1/run/ERR865/ERR8651291/26213_S41_R1.fastq.gz;ftp.sra.ebi.ac.uk/vol1/run/ERR865/ERR8651291/26213_S41_R2.fastq.gz	26213_S41	26213_S41_scaffold_N_11	chromosome	linear	26213_S41_N_11	c	0.867	0.133	unicycler	886	France	Cattle	2010	NA	NA	NA	NA	NA	NA	NA	NA	NA
PRJEB60752	SAMEA112795370	ftp.sra.ebi.ac.uk/vol1/run/ERR110/ERR11040733/26213_S41.fastq.gz	GCA_949766015.1	ftp.ncbi.nlm.nih.gov/genomes/all/GCA/949/766/015/GCA_949766015.1_26213_S41/GCA_949766015.1_26213_S41_genomic.fna.gz	CATKIO010000012.1	PRJEB50837	SAMEA12943919	ftp.sra.ebi.ac.uk/vol1/run/ERR865/ERR8651291/26213_S41_R1.fastq.gz;ftp.sra.ebi.ac.uk/vol1/run/ERR865/ERR8651291/26213_S41_R2.fastq.gz	26213_S41	26213_S41_scaffold_N_12	chromosome	linear	26213_S41_N_12	c	0.789	0.211	unicycler	884	France	Cattle	2010	NA	NA	NA	NA	NA	NA	NA	NA	NA
PRJEB60752	SAMEA112795370	ftp.sra.ebi.ac.uk/vol1/run/ERR110/ERR11040733/26213_S41.fastq.gz	GCA_949766015.1	ftp.ncbi.nlm.nih.gov/genomes/all/GCA/949/766/015/GCA_949766015.1_26213_S41/GCA_949766015.1_26213_S41_genomic.fna.gz	CATKIO010000013.1	PRJEB50837	SAMEA12943919	ftp.sra.ebi.ac.uk/vol1/run/ERR865/ERR8651291/26213_S41_R1.fastq.gz;ftp.sra.ebi.ac.uk/vol1/run/ERR865/ERR8651291/26213_S41_R2.fastq.gz	26213_S41	26213_S41_scaffold_N_13	chromosome	linear	26213_S41_N_13	c	0.869	0.131	unicycler	294	France	Cattle	2010	NA	NA	NA	NA	NA	NA	NA	NA	NA
PRJEB54884	SAMEA110398695	ftp.sra.ebi.ac.uk/vol1/run/ERR997/ERR9979372/26307_S42.fastq.gz	GCA_964021255.1	ftp.ncbi.nlm.nih.gov/genomes/all/GCA/964/021/255/GCA_964021255.1_26307_S42/GCA_964021255.1_26307_S42_genomic.fna.gz	CAXHYQ010000001.1	PRJEB50837	SAMEA12943920	ftp.sra.ebi.ac.uk/vol1/run/ERR865/ERR8651292/26307_S42_R1.fastq.gz;ftp.sra.ebi.ac.uk/vol1/run/ERR865/ERR8651292/26307_S42_R2.fastq.gz	26307_S42	26307_S42_scaffold_N_1	chromosome	circular	26307_S42_N_1	c	0.981	0.019	unicycler	4778402	France	Dog	2010	NA	NA	NA	NA	NA	NA	NA	NA	NA
PRJEB54884	SAMEA110398695	ftp.sra.ebi.ac.uk/vol1/run/ERR997/ERR9979372/26307_S42.fastq.gz	GCA_964021255.1	ftp.ncbi.nlm.nih.gov/genomes/all/GCA/964/021/255/GCA_964021255.1_26307_S42/GCA_964021255.1_26307_S42_genomic.fna.gz	CAXHYQ010000002.1	PRJEB50837	SAMEA12943920	ftp.sra.ebi.ac.uk/vol1/run/ERR865/ERR8651292/26307_S42_R1.fastq.gz;ftp.sra.ebi.ac.uk/vol1/run/ERR865/ERR8651292/26307_S42_R2.fastq.gz	26307_S42	26307_S42_scaffold_N_2	plasmid	circular	p26307_S42_N_2	p	0.001	0.999	unicycler	137598	France	Dog	2010	NA	NA	NA	IncFIB(AP001918)	NA	NA	NA	NA	NA
PRJEB54884	SAMEA110398695	ftp.sra.ebi.ac.uk/vol1/run/ERR997/ERR9979372/26307_S42.fastq.gz	GCA_964021255.1	ftp.ncbi.nlm.nih.gov/genomes/all/GCA/964/021/255/GCA_964021255.1_26307_S42/GCA_964021255.1_26307_S42_genomic.fna.gz	CAXHYQ010000003.1	PRJEB50837	SAMEA12943920	ftp.sra.ebi.ac.uk/vol1/run/ERR865/ERR8651292/26307_S42_R1.fastq.gz;ftp.sra.ebi.ac.uk/vol1/run/ERR865/ERR8651292/26307_S42_R2.fastq.gz	26307_S42	26307_S42_scaffold_N_3	plasmid	circular	p26307_S42_N_3	p	0	1	unicycler	107512	France	Dog	2010	blaCTX-M-1	plasmid	IncI1	IncI1	NA	pST3	NA	NA	NA
PRJEB60752	SAMEA112795371	ftp.sra.ebi.ac.uk/vol1/run/ERR110/ERR11040742/27563_S54.fastq.gz	GCA_949764975.1	ftp.ncbi.nlm.nih.gov/genomes/all/GCA/949/764/975/GCA_949764975.1_27563_S54/GCA_949764975.1_27563_S54_genomic.fna.gz	CATKII010000001.1	PRJEB50837	SAMEA12943931	ftp.sra.ebi.ac.uk/vol1/run/ERR865/ERR8651303/27563_S54_R1.fastq.gz;ftp.sra.ebi.ac.uk/vol1/run/ERR865/ERR8651303/27563_S54_R2.fastq.gz	27563_S54	27563_S54_scaffold_N_1	chromosome	circular	27563_S54_N_1	c	0.809	0.191	unicycler	5585233	France	Cattle	2011	NA	NA	NA	IncHI2, IncHI2A	NA	NA	NA	NA	NA
PRJEB60752	SAMEA112795371	ftp.sra.ebi.ac.uk/vol1/run/ERR110/ERR11040742/27563_S54.fastq.gz	GCA_949764975.1	ftp.ncbi.nlm.nih.gov/genomes/all/GCA/949/764/975/GCA_949764975.1_27563_S54/GCA_949764975.1_27563_S54_genomic.fna.gz	CATKII010000002.1	PRJEB50837	SAMEA12943931	ftp.sra.ebi.ac.uk/vol1/run/ERR865/ERR8651303/27563_S54_R1.fastq.gz;ftp.sra.ebi.ac.uk/vol1/run/ERR865/ERR8651303/27563_S54_R2.fastq.gz	27563_S54	27563_S54_scaffold_N_2	plasmid	circular	p27563_S54_N_2	p	0.031	0.969	unicycler	133434	France	Cattle	2011	NA	NA	NA	IncFIB(AP001918)	NA	NA	NA	NA	NA
PRJEB60752	SAMEA112795371	ftp.sra.ebi.ac.uk/vol1/run/ERR110/ERR11040742/27563_S54.fastq.gz	GCA_949764975.1	ftp.ncbi.nlm.nih.gov/genomes/all/GCA/949/764/975/GCA_949764975.1_27563_S54/GCA_949764975.1_27563_S54_genomic.fna.gz	CATKII010000003.1	PRJEB50837	SAMEA12943931	ftp.sra.ebi.ac.uk/vol1/run/ERR865/ERR8651303/27563_S54_R1.fastq.gz;ftp.sra.ebi.ac.uk/vol1/run/ERR865/ERR8651303/27563_S54_R2.fastq.gz	27563_S54	27563_S54_scaffold_N_3	plasmid	circular	p27563_S54_N_3	p	0.003	0.997	unicycler	114896	France	Cattle	2011	NA	NA	NA	IncB/O/K/Z	NA	NA	NA	NA	NA
PRJEB60752	SAMEA112795371	ftp.sra.ebi.ac.uk/vol1/run/ERR110/ERR11040742/27563_S54.fastq.gz	GCA_949764975.1	ftp.ncbi.nlm.nih.gov/genomes/all/GCA/949/764/975/GCA_949764975.1_27563_S54/GCA_949764975.1_27563_S54_genomic.fna.gz	CATKII010000004.1	PRJEB50837	SAMEA12943931	ftp.sra.ebi.ac.uk/vol1/run/ERR865/ERR8651303/27563_S54_R1.fastq.gz;ftp.sra.ebi.ac.uk/vol1/run/ERR865/ERR8651303/27563_S54_R2.fastq.gz	27563_S54	27563_S54_scaffold_N_4	plasmid	circular	p27563_S54_N_4	p	0.293	0.707	unicycler	95601	France	Cattle	2011	NA	NA	NA	NA	NA	NA	NA	NA	NA
PRJEB60752	SAMEA112795371	ftp.sra.ebi.ac.uk/vol1/run/ERR110/ERR11040742/27563_S54.fastq.gz	GCA_949764975.1	ftp.ncbi.nlm.nih.gov/genomes/all/GCA/949/764/975/GCA_949764975.1_27563_S54/GCA_949764975.1_27563_S54_genomic.fna.gz	CATKII010000005.1	PRJEB50837	SAMEA12943931	ftp.sra.ebi.ac.uk/vol1/run/ERR865/ERR8651303/27563_S54_R1.fastq.gz;ftp.sra.ebi.ac.uk/vol1/run/ERR865/ERR8651303/27563_S54_R2.fastq.gz	27563_S54	27563_S54_scaffold_N_5	plasmid	circular	p27563_S54_N_5	p	0.009	0.991	unicycler	67381	France	Cattle	2011	blaCTX-M-15	plasmid	IncF	IncFII	F2:A-:B-	NA	NA	NA	NA
PRJEB60752	SAMEA112795372	ftp.sra.ebi.ac.uk/vol1/run/ERR110/ERR11040734/29626_S59.fastq.gz	GCA_949767065.1	ftp.ncbi.nlm.nih.gov/genomes/all/GCA/949/767/065/GCA_949767065.1_29626_S59/GCA_949767065.1_29626_S59_genomic.fna.gz	CATKJU010000001.1	PRJEB50837	SAMEA12943938	ftp.sra.ebi.ac.uk/vol1/run/ERR865/ERR8651310/29626_S59_R1.fastq.gz;ftp.sra.ebi.ac.uk/vol1/run/ERR865/ERR8651310/29626_S59_R2.fastq.gz	29626_S59	29626_S59_scaffold_N_1	chromosome	circular	29626_S59_N_1	c	0.981	0.019	unicycler	4679410	France	Horse	2011	NA	NA	NA	NA	NA	NA	NA	NA	NA
PRJEB60752	SAMEA112795372	ftp.sra.ebi.ac.uk/vol1/run/ERR110/ERR11040734/29626_S59.fastq.gz	GCA_949767065.1	ftp.ncbi.nlm.nih.gov/genomes/all/GCA/949/767/065/GCA_949767065.1_29626_S59/GCA_949767065.1_29626_S59_genomic.fna.gz	CATKJU010000002.1	PRJEB50837	SAMEA12943938	ftp.sra.ebi.ac.uk/vol1/run/ERR865/ERR8651310/29626_S59_R1.fastq.gz;ftp.sra.ebi.ac.uk/vol1/run/ERR865/ERR8651310/29626_S59_R2.fastq.gz	29626_S59	29626_S59_scaffold_N_2	plasmid	circular	p29626_S59_N_2	p	0	1	unicycler	114836	France	Horse	2011	blaCTX-M-1	plasmid	IncI1	IncI1	NA	pST3	NA	NA	NA
PRJEB60752	SAMEA112795373	ftp.sra.ebi.ac.uk/vol1/run/ERR110/ERR11040736/30451_S29.fastq.gz	GCA_949766895.1	ftp.ncbi.nlm.nih.gov/genomes/all/GCA/949/766/895/GCA_949766895.1_30451_S29/GCA_949766895.1_30451_S29_genomic.fna.gz	CATKJG010000001.1	PRJEB50837	SAMEA12943939	ftp.sra.ebi.ac.uk/vol1/run/ERR865/ERR8651311/30451_S29_R1.fastq.gz;ftp.sra.ebi.ac.uk/vol1/run/ERR865/ERR8651311/30451_S29_R2.fastq.gz	30451_S29	30451_S29_scaffold_N_1	chromosome	circular	30451_S29_N_1	c	0.974	0.026	flye	4752064	France	Cattle	2011	NA	NA	NA	NA	NA	NA	NA	NA	NA
PRJEB60752	SAMEA112795373	ftp.sra.ebi.ac.uk/vol1/run/ERR110/ERR11040736/30451_S29.fastq.gz	GCA_949766895.1	ftp.ncbi.nlm.nih.gov/genomes/all/GCA/949/766/895/GCA_949766895.1_30451_S29/GCA_949766895.1_30451_S29_genomic.fna.gz	CATKJG010000002.1	PRJEB50837	SAMEA12943939	ftp.sra.ebi.ac.uk/vol1/run/ERR865/ERR8651311/30451_S29_R1.fastq.gz;ftp.sra.ebi.ac.uk/vol1/run/ERR865/ERR8651311/30451_S29_R2.fastq.gz	30451_S29	30451_S29_scaffold_N_2	plasmid	linear	p30451_S29_N_2	p	0.32	0.68	flye	43090	France	Cattle	2011	NA	NA	NA	NA	NA	NA	NA	NA	NA
PRJEB60752	SAMEA112795373	ftp.sra.ebi.ac.uk/vol1/run/ERR110/ERR11040736/30451_S29.fastq.gz	GCA_949766895.1	ftp.ncbi.nlm.nih.gov/genomes/all/GCA/949/766/895/GCA_949766895.1_30451_S29/GCA_949766895.1_30451_S29_genomic.fna.gz	CATKJG010000003.1	PRJEB50837	SAMEA12943939	ftp.sra.ebi.ac.uk/vol1/run/ERR865/ERR8651311/30451_S29_R1.fastq.gz;ftp.sra.ebi.ac.uk/vol1/run/ERR865/ERR8651311/30451_S29_R2.fastq.gz	30451_S29	30451_S29_scaffold_N_3	plasmid	circular	p30451_S29_N_3	p	0.13	0.87	flye	94971	France	Cattle	2011	NA	NA	NA	p0111	NA	NA	NA	NA	NA
PRJEB60752	SAMEA112795373	ftp.sra.ebi.ac.uk/vol1/run/ERR110/ERR11040736/30451_S29.fastq.gz	GCA_949766895.1	ftp.ncbi.nlm.nih.gov/genomes/all/GCA/949/766/895/GCA_949766895.1_30451_S29/GCA_949766895.1_30451_S29_genomic.fna.gz	CATKJG010000004.1	PRJEB50837	SAMEA12943939	ftp.sra.ebi.ac.uk/vol1/run/ERR865/ERR8651311/30451_S29_R1.fastq.gz;ftp.sra.ebi.ac.uk/vol1/run/ERR865/ERR8651311/30451_S29_R2.fastq.gz	30451_S29	30451_S29_scaffold_N_4	plasmid	circular	p30451_S29_N_4	p	0.013	0.987	flye	150411	France	Cattle	2011	NA	NA	NA	IncFIB(AP001918)	NA	NA	NA	NA	NA
PRJEB60752	SAMEA112795373	ftp.sra.ebi.ac.uk/vol1/run/ERR110/ERR11040736/30451_S29.fastq.gz	GCA_949766895.1	ftp.ncbi.nlm.nih.gov/genomes/all/GCA/949/766/895/GCA_949766895.1_30451_S29/GCA_949766895.1_30451_S29_genomic.fna.gz	CATKJG010000005.1	PRJEB50837	SAMEA12943939	ftp.sra.ebi.ac.uk/vol1/run/ERR865/ERR8651311/30451_S29_R1.fastq.gz;ftp.sra.ebi.ac.uk/vol1/run/ERR865/ERR8651311/30451_S29_R2.fastq.gz	30451_S29	30451_S29_scaffold_N_5	plasmid	circular	p30451_S29_N_5	p	0.004	0.996	flye	73001	France	Cattle	2011	blaCMY-2	plasmid	IncI1	IncI1	NA	NT	NA	NA	NA
PRJEB60752	SAMEA112795374	ftp.sra.ebi.ac.uk/vol1/run/ERR110/ERR11040732/32216_S2.fastq.gz	GCA_949764985.1	ftp.ncbi.nlm.nih.gov/genomes/all/GCA/949/764/985/GCA_949764985.1_32216_S2/GCA_949764985.1_32216_S2_genomic.fna.gz	CATKIJ010000001.1	PRJEB50837	SAMEA12943955	ftp.sra.ebi.ac.uk/vol1/run/ERR865/ERR8651327/32216_S2_R1.fastq.gz;ftp.sra.ebi.ac.uk/vol1/run/ERR865/ERR8651327/32216_S2_R2.fastq.gz	32216_S2	32216_S2_scaffold_N_1	chromosome	circular	32216_S2_N_1	c	0.814	0.186	unicycler	5178561	France	Cattle	2003	NA	NA	NA	NA	NA	NA	NA	NA	NA
PRJEB60752	SAMEA112795374	ftp.sra.ebi.ac.uk/vol1/run/ERR110/ERR11040732/32216_S2.fastq.gz	GCA_949764985.1	ftp.ncbi.nlm.nih.gov/genomes/all/GCA/949/764/985/GCA_949764985.1_32216_S2/GCA_949764985.1_32216_S2_genomic.fna.gz	CATKIJ010000002.1	PRJEB50837	SAMEA12943955	ftp.sra.ebi.ac.uk/vol1/run/ERR865/ERR8651327/32216_S2_R1.fastq.gz;ftp.sra.ebi.ac.uk/vol1/run/ERR865/ERR8651327/32216_S2_R2.fastq.gz	32216_S2	32216_S2_scaffold_N_2	plasmid	circular	p32216_S2_N_2	p	0.022	0.978	unicycler	151613	France	Cattle	2003	blaCTX-M-1	plasmid	IncF	IncFIB(AP001918), IncFII	F2:A-:B45*	NA	NA	NA	NA
PRJEB60752	SAMEA112795374	ftp.sra.ebi.ac.uk/vol1/run/ERR110/ERR11040732/32216_S2.fastq.gz	GCA_949764985.1	ftp.ncbi.nlm.nih.gov/genomes/all/GCA/949/764/985/GCA_949764985.1_32216_S2/GCA_949764985.1_32216_S2_genomic.fna.gz	CATKIJ010000003.1	PRJEB50837	SAMEA12943955	ftp.sra.ebi.ac.uk/vol1/run/ERR865/ERR8651327/32216_S2_R1.fastq.gz;ftp.sra.ebi.ac.uk/vol1/run/ERR865/ERR8651327/32216_S2_R2.fastq.gz	32216_S2	32216_S2_scaffold_N_3	plasmid	circular	p32216_S2_N_3	p	0	1	unicycler	107495	France	Cattle	2003	blaCTX-M-1	plasmid	IncI1	IncI1	NA	pST3	NA	NA	NA
PRJEB60752	SAMEA112795374	ftp.sra.ebi.ac.uk/vol1/run/ERR110/ERR11040732/32216_S2.fastq.gz	GCA_949764985.1	ftp.ncbi.nlm.nih.gov/genomes/all/GCA/949/764/985/GCA_949764985.1_32216_S2/GCA_949764985.1_32216_S2_genomic.fna.gz	CATKIJ010000004.1	PRJEB50837	SAMEA12943955	ftp.sra.ebi.ac.uk/vol1/run/ERR865/ERR8651327/32216_S2_R1.fastq.gz;ftp.sra.ebi.ac.uk/vol1/run/ERR865/ERR8651327/32216_S2_R2.fastq.gz	32216_S2	32216_S2_scaffold_N_4	plasmid	circular	p32216_S2_N_4	p	0.11	0.89	unicycler	6989	France	Cattle	2003	NA	NA	NA	NA	NA	NA	NA	NA	NA
PRJEB60752	SAMEA112795374	ftp.sra.ebi.ac.uk/vol1/run/ERR110/ERR11040732/32216_S2.fastq.gz	GCA_949764985.1	ftp.ncbi.nlm.nih.gov/genomes/all/GCA/949/764/985/GCA_949764985.1_32216_S2/GCA_949764985.1_32216_S2_genomic.fna.gz	CATKIJ010000005.1	PRJEB50837	SAMEA12943955	ftp.sra.ebi.ac.uk/vol1/run/ERR865/ERR8651327/32216_S2_R1.fastq.gz;ftp.sra.ebi.ac.uk/vol1/run/ERR865/ERR8651327/32216_S2_R2.fastq.gz	32216_S2	32216_S2_scaffold_N_5	plasmid	circular	p32216_S2_N_5	p	0.059	0.941	unicycler	3904	France	Cattle	2003	NA	NA	NA	Col156	NA	NA	NA	NA	NA
PRJEB60752	SAMEA112795374	ftp.sra.ebi.ac.uk/vol1/run/ERR110/ERR11040732/32216_S2.fastq.gz	GCA_949764985.1	ftp.ncbi.nlm.nih.gov/genomes/all/GCA/949/764/985/GCA_949764985.1_32216_S2/GCA_949764985.1_32216_S2_genomic.fna.gz	CATKIJ010000006.1	PRJEB50837	SAMEA12943955	ftp.sra.ebi.ac.uk/vol1/run/ERR865/ERR8651327/32216_S2_R1.fastq.gz;ftp.sra.ebi.ac.uk/vol1/run/ERR865/ERR8651327/32216_S2_R2.fastq.gz	32216_S2	32216_S2_scaffold_N_6	plasmid	circular	p32216_S2_N_6	p	0.094	0.906	unicycler	3374	France	Cattle	2003	NA	NA	NA	NA	NA	NA	NA	NA	NA
PRJEB60752	SAMEA112795375	ftp.sra.ebi.ac.uk/vol1/run/ERR110/ERR11040735/32738_S5.fastq.gz	GCA_949766955.1	ftp.ncbi.nlm.nih.gov/genomes/all/GCA/949/766/955/GCA_949766955.1_32738_S5/GCA_949766955.1_32738_S5_genomic.fna.gz	CATKJK010000001.1	PRJEB50837	SAMEA12943958	ftp.sra.ebi.ac.uk/vol1/run/ERR865/ERR8651330/32738_S5_R1.fastq.gz;ftp.sra.ebi.ac.uk/vol1/run/ERR865/ERR8651330/32738_S5_R2.fastq.gz	32738_S5	32738_S5_scaffold_N_1	chromosome	circular	32738_S5_N_1	c	0.968	0.032	unicycler	5004140	France	Horse	2012	NA	NA	NA	NA	NA	NA	NA	NA	NA
PRJEB60752	SAMEA112795375	ftp.sra.ebi.ac.uk/vol1/run/ERR110/ERR11040735/32738_S5.fastq.gz	GCA_949766955.1	ftp.ncbi.nlm.nih.gov/genomes/all/GCA/949/766/955/GCA_949766955.1_32738_S5/GCA_949766955.1_32738_S5_genomic.fna.gz	CATKJK010000002.1	PRJEB50837	SAMEA12943958	ftp.sra.ebi.ac.uk/vol1/run/ERR865/ERR8651330/32738_S5_R1.fastq.gz;ftp.sra.ebi.ac.uk/vol1/run/ERR865/ERR8651330/32738_S5_R2.fastq.gz	32738_S5	32738_S5_scaffold_N_2	plasmid	circular	p32738_S5_N_2	p	0.012	0.988	unicycler	135154	France	Horse	2012	NA	NA	NA	IncFIA, IncFIB(AP001918)	NA	NA	NA	NA	NA
PRJEB60752	SAMEA112795375	ftp.sra.ebi.ac.uk/vol1/run/ERR110/ERR11040735/32738_S5.fastq.gz	GCA_949766955.1	ftp.ncbi.nlm.nih.gov/genomes/all/GCA/949/766/955/GCA_949766955.1_32738_S5/GCA_949766955.1_32738_S5_genomic.fna.gz	CATKJK010000003.1	PRJEB50837	SAMEA12943958	ftp.sra.ebi.ac.uk/vol1/run/ERR865/ERR8651330/32738_S5_R1.fastq.gz;ftp.sra.ebi.ac.uk/vol1/run/ERR865/ERR8651330/32738_S5_R2.fastq.gz	32738_S5	32738_S5_scaffold_N_3	plasmid	circular	p32738_S5_N_3	p	0.004	0.996	unicycler	92222	France	Horse	2012	blaCTX-M-15	plasmid	IncI1	IncI1	NA	pST31	NA	NA	NA
PRJEB60752	SAMEA112795375	ftp.sra.ebi.ac.uk/vol1/run/ERR110/ERR11040735/32738_S5.fastq.gz	GCA_949766955.1	ftp.ncbi.nlm.nih.gov/genomes/all/GCA/949/766/955/GCA_949766955.1_32738_S5/GCA_949766955.1_32738_S5_genomic.fna.gz	CATKJK010000004.1	PRJEB50837	SAMEA12943958	ftp.sra.ebi.ac.uk/vol1/run/ERR865/ERR8651330/32738_S5_R1.fastq.gz;ftp.sra.ebi.ac.uk/vol1/run/ERR865/ERR8651330/32738_S5_R2.fastq.gz	32738_S5	32738_S5_scaffold_N_4	plasmid	circular	p32738_S5_N_4	p	0.152	0.848	unicycler	49594	France	Horse	2012	NA	NA	NA	NA	NA	NA	NA	NA	NA
PRJEB60752	SAMEA112795375	ftp.sra.ebi.ac.uk/vol1/run/ERR110/ERR11040735/32738_S5.fastq.gz	GCA_949766955.1	ftp.ncbi.nlm.nih.gov/genomes/all/GCA/949/766/955/GCA_949766955.1_32738_S5/GCA_949766955.1_32738_S5_genomic.fna.gz	CATKJK010000005.1	PRJEB50837	SAMEA12943958	ftp.sra.ebi.ac.uk/vol1/run/ERR865/ERR8651330/32738_S5_R1.fastq.gz;ftp.sra.ebi.ac.uk/vol1/run/ERR865/ERR8651330/32738_S5_R2.fastq.gz	32738_S5	32738_S5_scaffold_N_5	plasmid	circular	p32738_S5_N_5	p	0.006	0.994	unicycler	6647	France	Horse	2012	NA	NA	NA	NA	NA	NA	NA	NA	NA
PRJEB60752	SAMEA112795375	ftp.sra.ebi.ac.uk/vol1/run/ERR110/ERR11040735/32738_S5.fastq.gz	GCA_949766955.1	ftp.ncbi.nlm.nih.gov/genomes/all/GCA/949/766/955/GCA_949766955.1_32738_S5/GCA_949766955.1_32738_S5_genomic.fna.gz	CATKJK010000006.1	PRJEB50837	SAMEA12943958	ftp.sra.ebi.ac.uk/vol1/run/ERR865/ERR8651330/32738_S5_R1.fastq.gz;ftp.sra.ebi.ac.uk/vol1/run/ERR865/ERR8651330/32738_S5_R2.fastq.gz	32738_S5	32738_S5_scaffold_N_6	plasmid	circular	p32738_S5_N_6	p	0.148	0.852	unicycler	5429	France	Horse	2012	NA	NA	NA	Col440II	NA	NA	NA	NA	NA
PRJEB60752	SAMEA112795375	ftp.sra.ebi.ac.uk/vol1/run/ERR110/ERR11040735/32738_S5.fastq.gz	GCA_949766955.1	ftp.ncbi.nlm.nih.gov/genomes/all/GCA/949/766/955/GCA_949766955.1_32738_S5/GCA_949766955.1_32738_S5_genomic.fna.gz	CATKJK010000007.1	PRJEB50837	SAMEA12943958	ftp.sra.ebi.ac.uk/vol1/run/ERR865/ERR8651330/32738_S5_R1.fastq.gz;ftp.sra.ebi.ac.uk/vol1/run/ERR865/ERR8651330/32738_S5_R2.fastq.gz	32738_S5	32738_S5_scaffold_N_7	plasmid	circular	p32738_S5_N_7	p	0.313	0.687	unicycler	2442	France	Horse	2012	NA	NA	NA	NA	NA	NA	NA	NA	NA
PRJEB60752	SAMEA112795375	ftp.sra.ebi.ac.uk/vol1/run/ERR110/ERR11040735/32738_S5.fastq.gz	GCA_949766955.1	ftp.ncbi.nlm.nih.gov/genomes/all/GCA/949/766/955/GCA_949766955.1_32738_S5/GCA_949766955.1_32738_S5_genomic.fna.gz	CATKJK010000008.1	PRJEB50837	SAMEA12943958	ftp.sra.ebi.ac.uk/vol1/run/ERR865/ERR8651330/32738_S5_R1.fastq.gz;ftp.sra.ebi.ac.uk/vol1/run/ERR865/ERR8651330/32738_S5_R2.fastq.gz	32738_S5	32738_S5_scaffold_N_8	scaffold	circular	32738_S5_N_8	p	0.409	0.591	unicycler	2056	France	Horse	2012	NA	NA	NA	ColpVC	NA	NA	NA	NA	NA
PRJEB60752	SAMEA112795376	ftp.sra.ebi.ac.uk/vol1/run/ERR110/ERR11040729/33241_S12.fastq.gz	GCA_949767225.1	ftp.ncbi.nlm.nih.gov/genomes/all/GCA/949/767/225/GCA_949767225.1_33241_S12/GCA_949767225.1_33241_S12_genomic.fna.gz	CATKKE010000001.1	PRJEB50837	SAMEA12943967	ftp.sra.ebi.ac.uk/vol1/run/ERR865/ERR8651339/33241_S12_R1.fastq.gz;ftp.sra.ebi.ac.uk/vol1/run/ERR865/ERR8651339/33241_S12_R2.fastq.gz	33241_S12	33241_S12_scaffold_N_1	chromosome	linear	33241_S12_N_1	c	0.974	0.026	unicycler	3677697	France	Cattle	2012	NA	NA	NA	NA	NA	NA	NA	NA	NA
PRJEB60752	SAMEA112795376	ftp.sra.ebi.ac.uk/vol1/run/ERR110/ERR11040729/33241_S12.fastq.gz	GCA_949767225.1	ftp.ncbi.nlm.nih.gov/genomes/all/GCA/949/767/225/GCA_949767225.1_33241_S12/GCA_949767225.1_33241_S12_genomic.fna.gz	CATKKE010000002.1	PRJEB50837	SAMEA12943967	ftp.sra.ebi.ac.uk/vol1/run/ERR865/ERR8651339/33241_S12_R1.fastq.gz;ftp.sra.ebi.ac.uk/vol1/run/ERR865/ERR8651339/33241_S12_R2.fastq.gz	33241_S12	33241_S12_scaffold_N_2	chromosome	linear	33241_S12_N_2	c	0.999	0.001	unicycler	1354040	France	Cattle	2012	NA	NA	NA	NA	NA	NA	NA	NA	NA
PRJEB60752	SAMEA112795376	ftp.sra.ebi.ac.uk/vol1/run/ERR110/ERR11040729/33241_S12.fastq.gz	GCA_949767225.1	ftp.ncbi.nlm.nih.gov/genomes/all/GCA/949/767/225/GCA_949767225.1_33241_S12/GCA_949767225.1_33241_S12_genomic.fna.gz	CATKKE010000003.1	PRJEB50837	SAMEA12943967	ftp.sra.ebi.ac.uk/vol1/run/ERR865/ERR8651339/33241_S12_R1.fastq.gz;ftp.sra.ebi.ac.uk/vol1/run/ERR865/ERR8651339/33241_S12_R2.fastq.gz	33241_S12	33241_S12_scaffold_N_3	plasmid	circular	p33241_S12_N_3	p	0.007	0.993	unicycler	269717	France	Cattle	2012	NA	NA	NA	IncHI2, IncHI2A	NA	NA	NA	NA	NA
PRJEB60752	SAMEA112795376	ftp.sra.ebi.ac.uk/vol1/run/ERR110/ERR11040729/33241_S12.fastq.gz	GCA_949767225.1	ftp.ncbi.nlm.nih.gov/genomes/all/GCA/949/767/225/GCA_949767225.1_33241_S12/GCA_949767225.1_33241_S12_genomic.fna.gz	CATKKE010000004.1	PRJEB50837	SAMEA12943967	ftp.sra.ebi.ac.uk/vol1/run/ERR865/ERR8651339/33241_S12_R1.fastq.gz;ftp.sra.ebi.ac.uk/vol1/run/ERR865/ERR8651339/33241_S12_R2.fastq.gz	33241_S12	33241_S12_scaffold_N_4	plasmid	circular	p33241_S12_N_4	p	0.019	0.981	unicycler	183835	France	Cattle	2012	NA	NA	NA	Col156, IncFIA, IncFIB(AP001918)	NA	NA	NA	NA	NA
PRJEB60752	SAMEA112795376	ftp.sra.ebi.ac.uk/vol1/run/ERR110/ERR11040729/33241_S12.fastq.gz	GCA_949767225.1	ftp.ncbi.nlm.nih.gov/genomes/all/GCA/949/767/225/GCA_949767225.1_33241_S12/GCA_949767225.1_33241_S12_genomic.fna.gz	CATKKE010000005.1	PRJEB50837	SAMEA12943967	ftp.sra.ebi.ac.uk/vol1/run/ERR865/ERR8651339/33241_S12_R1.fastq.gz;ftp.sra.ebi.ac.uk/vol1/run/ERR865/ERR8651339/33241_S12_R2.fastq.gz	33241_S12	33241_S12_scaffold_N_5	plasmid	circular	p33241_S12_N_5	p	0.009	0.991	unicycler	80693	France	Cattle	2012	blaCTX-M-14	plasmid	IncF	IncFII	F2:A-:B-	NA	NA	NA	NA
PRJEB60752	SAMEA112795376	ftp.sra.ebi.ac.uk/vol1/run/ERR110/ERR11040729/33241_S12.fastq.gz	GCA_949767225.1	ftp.ncbi.nlm.nih.gov/genomes/all/GCA/949/767/225/GCA_949767225.1_33241_S12/GCA_949767225.1_33241_S12_genomic.fna.gz	CATKKE010000006.1	PRJEB50837	SAMEA12943967	ftp.sra.ebi.ac.uk/vol1/run/ERR865/ERR8651339/33241_S12_R1.fastq.gz;ftp.sra.ebi.ac.uk/vol1/run/ERR865/ERR8651339/33241_S12_R2.fastq.gz	33241_S12	33241_S12_scaffold_N_6	plasmid	circular	p33241_S12_N_6	p	0	1	unicycler	6200	France	Cattle	2012	NA	NA	NA	NA	NA	NA	NA	NA	NA
PRJEB60752	SAMEA112795376	ftp.sra.ebi.ac.uk/vol1/run/ERR110/ERR11040729/33241_S12.fastq.gz	GCA_949767225.1	ftp.ncbi.nlm.nih.gov/genomes/all/GCA/949/767/225/GCA_949767225.1_33241_S12/GCA_949767225.1_33241_S12_genomic.fna.gz	CATKKE010000007.1	PRJEB50837	SAMEA12943967	ftp.sra.ebi.ac.uk/vol1/run/ERR865/ERR8651339/33241_S12_R1.fastq.gz;ftp.sra.ebi.ac.uk/vol1/run/ERR865/ERR8651339/33241_S12_R2.fastq.gz	33241_S12	33241_S12_scaffold_N_7	scaffold	linear	33241_S12_N_7	p	0.479	0.521	unicycler	3342	France	Cattle	2012	NA	NA	NA	NA	NA	NA	NA	NA	NA
PRJEB60752	SAMEA112795376	ftp.sra.ebi.ac.uk/vol1/run/ERR110/ERR11040729/33241_S12.fastq.gz	GCA_949767225.1	ftp.ncbi.nlm.nih.gov/genomes/all/GCA/949/767/225/GCA_949767225.1_33241_S12/GCA_949767225.1_33241_S12_genomic.fna.gz	CATKKE010000008.1	PRJEB50837	SAMEA12943967	ftp.sra.ebi.ac.uk/vol1/run/ERR865/ERR8651339/33241_S12_R1.fastq.gz;ftp.sra.ebi.ac.uk/vol1/run/ERR865/ERR8651339/33241_S12_R2.fastq.gz	33241_S12	33241_S12_scaffold_N_8	chromosome	linear	33241_S12_N_8	c	0.813	0.187	unicycler	1111	France	Cattle	2012	NA	NA	NA	NA	NA	NA	NA	NA	NA
PRJEB60752	SAMEA112795376	ftp.sra.ebi.ac.uk/vol1/run/ERR110/ERR11040729/33241_S12.fastq.gz	GCA_949767225.1	ftp.ncbi.nlm.nih.gov/genomes/all/GCA/949/767/225/GCA_949767225.1_33241_S12/GCA_949767225.1_33241_S12_genomic.fna.gz	CATKKE010000009.1	PRJEB50837	SAMEA12943967	ftp.sra.ebi.ac.uk/vol1/run/ERR865/ERR8651339/33241_S12_R1.fastq.gz;ftp.sra.ebi.ac.uk/vol1/run/ERR865/ERR8651339/33241_S12_R2.fastq.gz	33241_S12	33241_S12_scaffold_N_9	chromosome	linear	33241_S12_N_9	c	0.746	0.254	unicycler	505	France	Cattle	2012	NA	NA	NA	NA	NA	NA	NA	NA	NA
PRJEB60752	SAMEA112795376	ftp.sra.ebi.ac.uk/vol1/run/ERR110/ERR11040729/33241_S12.fastq.gz	GCA_949767225.1	ftp.ncbi.nlm.nih.gov/genomes/all/GCA/949/767/225/GCA_949767225.1_33241_S12/GCA_949767225.1_33241_S12_genomic.fna.gz	CATKKE010000010.1	PRJEB50837	SAMEA12943967	ftp.sra.ebi.ac.uk/vol1/run/ERR865/ERR8651339/33241_S12_R1.fastq.gz;ftp.sra.ebi.ac.uk/vol1/run/ERR865/ERR8651339/33241_S12_R2.fastq.gz	33241_S12	33241_S12_scaffold_N_10	chromosome	linear	33241_S12_N_10	c	0.687	0.313	unicycler	228	France	Cattle	2012	NA	NA	NA	NA	NA	NA	NA	NA	NA
PRJEB60752	SAMEA112795377	ftp.sra.ebi.ac.uk/vol1/run/ERR110/ERR11040739/33772_S18.fastq.gz	GCA_949769035.1	ftp.ncbi.nlm.nih.gov/genomes/all/GCA/949/769/035/GCA_949769035.1_33772_S18/GCA_949769035.1_33772_S18_genomic.fna.gz	CATKOO010000001.1	PRJEB50837	SAMEA12943972	ftp.sra.ebi.ac.uk/vol1/run/ERR865/ERR8651344/33772_S18_R1.fastq.gz;ftp.sra.ebi.ac.uk/vol1/run/ERR865/ERR8651344/33772_S18_R2.fastq.gz	33772_S18	33772_S18_scaffold_N_1	chromosome	circular	33772_S18_N_1	c	0.968	0.032	unicycler	4875496	France	Cattle	2012	NA	NA	NA	NA	NA	NA	NA	NA	NA
PRJEB60752	SAMEA112795377	ftp.sra.ebi.ac.uk/vol1/run/ERR110/ERR11040739/33772_S18.fastq.gz	GCA_949769035.1	ftp.ncbi.nlm.nih.gov/genomes/all/GCA/949/769/035/GCA_949769035.1_33772_S18/GCA_949769035.1_33772_S18_genomic.fna.gz	CATKOO010000002.1	PRJEB50837	SAMEA12943972	ftp.sra.ebi.ac.uk/vol1/run/ERR865/ERR8651344/33772_S18_R1.fastq.gz;ftp.sra.ebi.ac.uk/vol1/run/ERR865/ERR8651344/33772_S18_R2.fastq.gz	33772_S18	33772_S18_scaffold_N_2	plasmid	circular	p33772_S18_N_2	p	0.006	0.994	unicycler	167714	France	Cattle	2012	NA	NA	NA	IncFIB(AP001918), IncFIC(FII)	NA	NA	NA	NA	NA
PRJEB60752	SAMEA112795377	ftp.sra.ebi.ac.uk/vol1/run/ERR110/ERR11040739/33772_S18.fastq.gz	GCA_949769035.1	ftp.ncbi.nlm.nih.gov/genomes/all/GCA/949/769/035/GCA_949769035.1_33772_S18/GCA_949769035.1_33772_S18_genomic.fna.gz	CATKOO010000003.1	PRJEB50837	SAMEA12943972	ftp.sra.ebi.ac.uk/vol1/run/ERR865/ERR8651344/33772_S18_R1.fastq.gz;ftp.sra.ebi.ac.uk/vol1/run/ERR865/ERR8651344/33772_S18_R2.fastq.gz	33772_S18	33772_S18_scaffold_N_3	plasmid	circular	p33772_S18_N_3	p	0.004	0.996	unicycler	101407	France	Cattle	2012	NA	NA	NA	IncI1	NA	NA	NA	NA	NA
PRJEB60752	SAMEA112795377	ftp.sra.ebi.ac.uk/vol1/run/ERR110/ERR11040739/33772_S18.fastq.gz	GCA_949769035.1	ftp.ncbi.nlm.nih.gov/genomes/all/GCA/949/769/035/GCA_949769035.1_33772_S18/GCA_949769035.1_33772_S18_genomic.fna.gz	CATKOO010000004.1	PRJEB50837	SAMEA12943972	ftp.sra.ebi.ac.uk/vol1/run/ERR865/ERR8651344/33772_S18_R1.fastq.gz;ftp.sra.ebi.ac.uk/vol1/run/ERR865/ERR8651344/33772_S18_R2.fastq.gz	33772_S18	33772_S18_scaffold_N_4	plasmid	circular	p33772_S18_N_4	p	0.01	0.99	unicycler	70230	France	Cattle	2012	blaCTX-M-14	plasmid	IncF	IncFII	F2:A-:B-	NA	NA	NA	NA
PRJEB60752	SAMEA112795377	ftp.sra.ebi.ac.uk/vol1/run/ERR110/ERR11040739/33772_S18.fastq.gz	GCA_949769035.1	ftp.ncbi.nlm.nih.gov/genomes/all/GCA/949/769/035/GCA_949769035.1_33772_S18/GCA_949769035.1_33772_S18_genomic.fna.gz	CATKOO010000005.1	PRJEB50837	SAMEA12943972	ftp.sra.ebi.ac.uk/vol1/run/ERR865/ERR8651344/33772_S18_R1.fastq.gz;ftp.sra.ebi.ac.uk/vol1/run/ERR865/ERR8651344/33772_S18_R2.fastq.gz	33772_S18	33772_S18_scaffold_N_5	plasmid	circular	p33772_S18_N_5	p	0.021	0.979	unicycler	45453	France	Cattle	2012	NA	NA	NA	IncX4	NA	NA	NA	NA	NA
PRJEB60752	SAMEA112795377	ftp.sra.ebi.ac.uk/vol1/run/ERR110/ERR11040739/33772_S18.fastq.gz	GCA_949769035.1	ftp.ncbi.nlm.nih.gov/genomes/all/GCA/949/769/035/GCA_949769035.1_33772_S18/GCA_949769035.1_33772_S18_genomic.fna.gz	CATKOO010000006.1	PRJEB50837	SAMEA12943972	ftp.sra.ebi.ac.uk/vol1/run/ERR865/ERR8651344/33772_S18_R1.fastq.gz;ftp.sra.ebi.ac.uk/vol1/run/ERR865/ERR8651344/33772_S18_R2.fastq.gz	33772_S18	33772_S18_scaffold_N_6	plasmid	circular	p33772_S18_N_6	p	0.165	0.835	unicycler	8118	France	Cattle	2012	NA	NA	NA	Col156	NA	NA	NA	NA	NA
PRJEB60752	SAMEA112795377	ftp.sra.ebi.ac.uk/vol1/run/ERR110/ERR11040739/33772_S18.fastq.gz	GCA_949769035.1	ftp.ncbi.nlm.nih.gov/genomes/all/GCA/949/769/035/GCA_949769035.1_33772_S18/GCA_949769035.1_33772_S18_genomic.fna.gz	CATKOO010000007.1	PRJEB50837	SAMEA12943972	ftp.sra.ebi.ac.uk/vol1/run/ERR865/ERR8651344/33772_S18_R1.fastq.gz;ftp.sra.ebi.ac.uk/vol1/run/ERR865/ERR8651344/33772_S18_R2.fastq.gz	33772_S18	33772_S18_scaffold_N_7	scaffold	circular	33772_S18_N_7	c	0.511	0.489	unicycler	4052	France	Cattle	2012	NA	NA	NA	NA	NA	NA	NA	NA	NA
PRJEB60752	SAMEA112795377	ftp.sra.ebi.ac.uk/vol1/run/ERR110/ERR11040739/33772_S18.fastq.gz	GCA_949769035.1	ftp.ncbi.nlm.nih.gov/genomes/all/GCA/949/769/035/GCA_949769035.1_33772_S18/GCA_949769035.1_33772_S18_genomic.fna.gz	CATKOO010000008.1	PRJEB50837	SAMEA12943972	ftp.sra.ebi.ac.uk/vol1/run/ERR865/ERR8651344/33772_S18_R1.fastq.gz;ftp.sra.ebi.ac.uk/vol1/run/ERR865/ERR8651344/33772_S18_R2.fastq.gz	33772_S18	33772_S18_scaffold_N_8	plasmid	circular	p33772_S18_N_8	p	0.137	0.863	unicycler	1551	France	Cattle	2012	NA	NA	NA	NA	NA	NA	NA	NA	NA
PRJEB60752	SAMEA112795377	ftp.sra.ebi.ac.uk/vol1/run/ERR110/ERR11040739/33772_S18.fastq.gz	GCA_949769035.1	ftp.ncbi.nlm.nih.gov/genomes/all/GCA/949/769/035/GCA_949769035.1_33772_S18/GCA_949769035.1_33772_S18_genomic.fna.gz	CATKOO010000009.1	PRJEB50837	SAMEA12943972	ftp.sra.ebi.ac.uk/vol1/run/ERR865/ERR8651344/33772_S18_R1.fastq.gz;ftp.sra.ebi.ac.uk/vol1/run/ERR865/ERR8651344/33772_S18_R2.fastq.gz	33772_S18	33772_S18_scaffold_N_9	plasmid	circular	p33772_S18_N_9	p	0.262	0.738	unicycler	1506	France	Cattle	2012	NA	NA	NA	NA	NA	NA	NA	NA	NA
PRJEB60752	SAMEA112795378	ftp.sra.ebi.ac.uk/vol1/run/ERR110/ERR11040737/33780_S20.fastq.gz	GCA_949768095.1	ftp.ncbi.nlm.nih.gov/genomes/all/GCA/949/768/095/GCA_949768095.1_33780_S20/GCA_949768095.1_33780_S20_genomic.fna.gz	CATKLW010000001.1	PRJEB50837	SAMEA12943974	ftp.sra.ebi.ac.uk/vol1/run/ERR865/ERR8651346/33780_S20_R1.fastq.gz;ftp.sra.ebi.ac.uk/vol1/run/ERR865/ERR8651346/33780_S20_R2.fastq.gz	33780_S20	33780_S20_scaffold_N_1	chromosome	circular	33780_S20_N_1	c	0.968	0.032	unicycler	5015621	France	Cattle	2012	NA	NA	NA	NA	NA	NA	NA	NA	NA
PRJEB60752	SAMEA112795378	ftp.sra.ebi.ac.uk/vol1/run/ERR110/ERR11040737/33780_S20.fastq.gz	GCA_949768095.1	ftp.ncbi.nlm.nih.gov/genomes/all/GCA/949/768/095/GCA_949768095.1_33780_S20/GCA_949768095.1_33780_S20_genomic.fna.gz	CATKLW010000002.1	PRJEB50837	SAMEA12943974	ftp.sra.ebi.ac.uk/vol1/run/ERR865/ERR8651346/33780_S20_R1.fastq.gz;ftp.sra.ebi.ac.uk/vol1/run/ERR865/ERR8651346/33780_S20_R2.fastq.gz	33780_S20	33780_S20_scaffold_N_2	plasmid	circular	p33780_S20_N_2	p	0.021	0.979	unicycler	151357	France	Cattle	2012	NA	NA	NA	IncFIB(AP001918)	NA	NA	NA	NA	NA
PRJEB60752	SAMEA112795378	ftp.sra.ebi.ac.uk/vol1/run/ERR110/ERR11040737/33780_S20.fastq.gz	GCA_949768095.1	ftp.ncbi.nlm.nih.gov/genomes/all/GCA/949/768/095/GCA_949768095.1_33780_S20/GCA_949768095.1_33780_S20_genomic.fna.gz	CATKLW010000003.1	PRJEB50837	SAMEA12943974	ftp.sra.ebi.ac.uk/vol1/run/ERR865/ERR8651346/33780_S20_R1.fastq.gz;ftp.sra.ebi.ac.uk/vol1/run/ERR865/ERR8651346/33780_S20_R2.fastq.gz	33780_S20	33780_S20_scaffold_N_3	plasmid	circular	p33780_S20_N_3	p	0.113	0.887	unicycler	108933	France	Cattle	2012	NA	NA	NA	NA	NA	NA	NA	NA	NA
PRJEB60752	SAMEA112795378	ftp.sra.ebi.ac.uk/vol1/run/ERR110/ERR11040737/33780_S20.fastq.gz	GCA_949768095.1	ftp.ncbi.nlm.nih.gov/genomes/all/GCA/949/768/095/GCA_949768095.1_33780_S20/GCA_949768095.1_33780_S20_genomic.fna.gz	CATKLW010000004.1	PRJEB50837	SAMEA12943974	ftp.sra.ebi.ac.uk/vol1/run/ERR865/ERR8651346/33780_S20_R1.fastq.gz;ftp.sra.ebi.ac.uk/vol1/run/ERR865/ERR8651346/33780_S20_R2.fastq.gz	33780_S20	33780_S20_scaffold_N_4	plasmid	linear	p33780_S20_N_4	p	0.002	0.998	unicycler	68582	France	Cattle	2012	NA	NA	NA	IncFII	NA	NA	NA	NA	NA
PRJEB60752	SAMEA112795378	ftp.sra.ebi.ac.uk/vol1/run/ERR110/ERR11040737/33780_S20.fastq.gz	GCA_949768095.1	ftp.ncbi.nlm.nih.gov/genomes/all/GCA/949/768/095/GCA_949768095.1_33780_S20/GCA_949768095.1_33780_S20_genomic.fna.gz	CATKLW010000005.1	PRJEB50837	SAMEA12943974	ftp.sra.ebi.ac.uk/vol1/run/ERR865/ERR8651346/33780_S20_R1.fastq.gz;ftp.sra.ebi.ac.uk/vol1/run/ERR865/ERR8651346/33780_S20_R2.fastq.gz	33780_S20	33780_S20_scaffold_N_5	plasmid	circular	p33780_S20_N_5	p	0.043	0.957	unicycler	54229	France	Cattle	2012	blaCTX-M-1	plasmid	IncF	IncFIIA, IncFII	F59:A-:B-	NA	NA	NA	NA
PRJEB60752	SAMEA112795378	ftp.sra.ebi.ac.uk/vol1/run/ERR110/ERR11040737/33780_S20.fastq.gz	GCA_949768095.1	ftp.ncbi.nlm.nih.gov/genomes/all/GCA/949/768/095/GCA_949768095.1_33780_S20/GCA_949768095.1_33780_S20_genomic.fna.gz	CATKLW010000006.1	PRJEB50837	SAMEA12943974	ftp.sra.ebi.ac.uk/vol1/run/ERR865/ERR8651346/33780_S20_R1.fastq.gz;ftp.sra.ebi.ac.uk/vol1/run/ERR865/ERR8651346/33780_S20_R2.fastq.gz	33780_S20	33780_S20_scaffold_N_6	plasmid	circular	p33780_S20_N_6	p	0.041	0.959	unicycler	6647	France	Cattle	2012	NA	NA	NA	NA	NA	NA	NA	NA	NA
PRJEB60752	SAMEA112795378	ftp.sra.ebi.ac.uk/vol1/run/ERR110/ERR11040737/33780_S20.fastq.gz	GCA_949768095.1	ftp.ncbi.nlm.nih.gov/genomes/all/GCA/949/768/095/GCA_949768095.1_33780_S20/GCA_949768095.1_33780_S20_genomic.fna.gz	CATKLW010000007.1	PRJEB50837	SAMEA12943974	ftp.sra.ebi.ac.uk/vol1/run/ERR865/ERR8651346/33780_S20_R1.fastq.gz;ftp.sra.ebi.ac.uk/vol1/run/ERR865/ERR8651346/33780_S20_R2.fastq.gz	33780_S20	33780_S20_scaffold_N_7	plasmid	circular	p33780_S20_N_7	p	0.053	0.947	unicycler	3904	France	Cattle	2012	NA	NA	NA	Col156	NA	NA	NA	NA	NA
PRJEB60752	SAMEA112795378	ftp.sra.ebi.ac.uk/vol1/run/ERR110/ERR11040737/33780_S20.fastq.gz	GCA_949768095.1	ftp.ncbi.nlm.nih.gov/genomes/all/GCA/949/768/095/GCA_949768095.1_33780_S20/GCA_949768095.1_33780_S20_genomic.fna.gz	CATKLW010000008.1	PRJEB50837	SAMEA12943974	ftp.sra.ebi.ac.uk/vol1/run/ERR865/ERR8651346/33780_S20_R1.fastq.gz;ftp.sra.ebi.ac.uk/vol1/run/ERR865/ERR8651346/33780_S20_R2.fastq.gz	33780_S20	33780_S20_scaffold_N_8	plasmid	circular	p33780_S20_N_8	p	0.194	0.806	unicycler	2805	France	Cattle	2012	NA	NA	NA	NA	NA	NA	NA	NA	NA
PRJEB60752	SAMEA112795379	ftp.sra.ebi.ac.uk/vol1/run/ERR110/ERR11040740/33806_S21.fastq.gz	GCA_949767315.1	ftp.ncbi.nlm.nih.gov/genomes/all/GCA/949/767/315/GCA_949767315.1_33806_S21/GCA_949767315.1_33806_S21_genomic.fna.gz	CATKKF010000001.1	PRJEB50837	SAMEA12943975	ftp.sra.ebi.ac.uk/vol1/run/ERR865/ERR8651347/33806_S21_R1.fastq.gz;ftp.sra.ebi.ac.uk/vol1/run/ERR865/ERR8651347/33806_S21_R2.fastq.gz	33806_S21	33806_S21_scaffold_N_1	chromosome	linear	33806_S21_N_1	c	0.985	0.015	unicycler	3053793	France	Cattle	2012	NA	NA	NA	NA	NA	NA	NA	NA	NA
PRJEB60752	SAMEA112795379	ftp.sra.ebi.ac.uk/vol1/run/ERR110/ERR11040740/33806_S21.fastq.gz	GCA_949767315.1	ftp.ncbi.nlm.nih.gov/genomes/all/GCA/949/767/315/GCA_949767315.1_33806_S21/GCA_949767315.1_33806_S21_genomic.fna.gz	CATKKF010000002.1	PRJEB50837	SAMEA12943975	ftp.sra.ebi.ac.uk/vol1/run/ERR865/ERR8651347/33806_S21_R1.fastq.gz;ftp.sra.ebi.ac.uk/vol1/run/ERR865/ERR8651347/33806_S21_R2.fastq.gz	33806_S21	33806_S21_scaffold_N_2	chromosome	linear	33806_S21_N_2	c	0.995	0.005	unicycler	1828981	France	Cattle	2012	NA	NA	NA	NA	NA	NA	NA	NA	NA
PRJEB60752	SAMEA112795379	ftp.sra.ebi.ac.uk/vol1/run/ERR110/ERR11040740/33806_S21.fastq.gz	GCA_949767315.1	ftp.ncbi.nlm.nih.gov/genomes/all/GCA/949/767/315/GCA_949767315.1_33806_S21/GCA_949767315.1_33806_S21_genomic.fna.gz	CATKKF010000003.1	PRJEB50837	SAMEA12943975	ftp.sra.ebi.ac.uk/vol1/run/ERR865/ERR8651347/33806_S21_R1.fastq.gz;ftp.sra.ebi.ac.uk/vol1/run/ERR865/ERR8651347/33806_S21_R2.fastq.gz	33806_S21	33806_S21_scaffold_N_3	plasmid	circular	p33806_S21_N_3	p	0.039	0.961	unicycler	92594	France	Cattle	2012	NA	NA	NA	IncFIA	NA	NA	NA	NA	NA
PRJEB60752	SAMEA112795379	ftp.sra.ebi.ac.uk/vol1/run/ERR110/ERR11040740/33806_S21.fastq.gz	GCA_949767315.1	ftp.ncbi.nlm.nih.gov/genomes/all/GCA/949/767/315/GCA_949767315.1_33806_S21/GCA_949767315.1_33806_S21_genomic.fna.gz	CATKKF010000004.1	PRJEB50837	SAMEA12943975	ftp.sra.ebi.ac.uk/vol1/run/ERR865/ERR8651347/33806_S21_R1.fastq.gz;ftp.sra.ebi.ac.uk/vol1/run/ERR865/ERR8651347/33806_S21_R2.fastq.gz	33806_S21	33806_S21_scaffold_N_4	plasmid	circular	p33806_S21_N_4	p	0.02	0.98	unicycler	59861	France	Cattle	2012	NA	NA	NA	IncI2	NA	NA	NA	NA	NA
PRJEB60752	SAMEA112795379	ftp.sra.ebi.ac.uk/vol1/run/ERR110/ERR11040740/33806_S21.fastq.gz	GCA_949767315.1	ftp.ncbi.nlm.nih.gov/genomes/all/GCA/949/767/315/GCA_949767315.1_33806_S21/GCA_949767315.1_33806_S21_genomic.fna.gz	CATKKF010000005.1	PRJEB50837	SAMEA12943975	ftp.sra.ebi.ac.uk/vol1/run/ERR865/ERR8651347/33806_S21_R1.fastq.gz;ftp.sra.ebi.ac.uk/vol1/run/ERR865/ERR8651347/33806_S21_R2.fastq.gz	33806_S21	33806_S21_scaffold_N_5	plasmid	circular	p33806_S21_N_5	p	0.045	0.955	unicycler	41716	France	Cattle	2012	blaCTX-M-1	plasmid	IncN	IncN	NA	NA	pST1	NA	NA
PRJEB60752	SAMEA112795379	ftp.sra.ebi.ac.uk/vol1/run/ERR110/ERR11040740/33806_S21.fastq.gz	GCA_949767315.1	ftp.ncbi.nlm.nih.gov/genomes/all/GCA/949/767/315/GCA_949767315.1_33806_S21/GCA_949767315.1_33806_S21_genomic.fna.gz	CATKKF010000006.1	PRJEB50837	SAMEA12943975	ftp.sra.ebi.ac.uk/vol1/run/ERR865/ERR8651347/33806_S21_R1.fastq.gz;ftp.sra.ebi.ac.uk/vol1/run/ERR865/ERR8651347/33806_S21_R2.fastq.gz	33806_S21	33806_S21_scaffold_N_6	plasmid	circular	p33806_S21_N_6	p	0.078	0.922	unicycler	3751	France	Cattle	2012	NA	NA	NA	NA	NA	NA	NA	NA	NA
PRJEB60752	SAMEA112795355	ftp.sra.ebi.ac.uk/vol1/run/ERR110/ERR11040616/34.1.fastq.gz	GCA_949768355.1	ftp.ncbi.nlm.nih.gov/genomes/all/GCA/949/768/355/GCA_949768355.1_34.1/GCA_949768355.1_34.1_genomic.fna.gz	CATKMM010000001.1	PRJNA596173	SAMN13613896	ftp.sra.ebi.ac.uk/vol1/fastq/SRR108/028/SRR10834228/SRR10834228_1.fastq.gz;ftp.sra.ebi.ac.uk/vol1/fastq/SRR108/028/SRR10834228/SRR10834228_2.fastq.gz	34.1	34.1_scaffold_N_1	chromosome	circular	34.1_N_1	c	0.968	0.032	unicycler	4693451	Canada	Turkey	2017	blaCTX-M-1	chromosome	chromosome	NA	NA	NA	NA	NA	NA
PRJEB60752	SAMEA112795355	ftp.sra.ebi.ac.uk/vol1/run/ERR110/ERR11040616/34.1.fastq.gz	GCA_949768355.1	ftp.ncbi.nlm.nih.gov/genomes/all/GCA/949/768/355/GCA_949768355.1_34.1/GCA_949768355.1_34.1_genomic.fna.gz	CATKMM010000002.1	PRJNA596173	SAMN13613896	ftp.sra.ebi.ac.uk/vol1/fastq/SRR108/028/SRR10834228/SRR10834228_1.fastq.gz;ftp.sra.ebi.ac.uk/vol1/fastq/SRR108/028/SRR10834228/SRR10834228_2.fastq.gz	34.1	34.1_scaffold_N_2	plasmid	circular	p34.1_N_2	p	0.016	0.984	unicycler	123820	Canada	Turkey	2017	NA	NA	NA	IncFIB(AP001918)	NA	NA	NA	NA	NA
PRJEB60752	SAMEA112795355	ftp.sra.ebi.ac.uk/vol1/run/ERR110/ERR11040616/34.1.fastq.gz	GCA_949768355.1	ftp.ncbi.nlm.nih.gov/genomes/all/GCA/949/768/355/GCA_949768355.1_34.1/GCA_949768355.1_34.1_genomic.fna.gz	CATKMM010000003.1	PRJNA596173	SAMN13613896	ftp.sra.ebi.ac.uk/vol1/fastq/SRR108/028/SRR10834228/SRR10834228_1.fastq.gz;ftp.sra.ebi.ac.uk/vol1/fastq/SRR108/028/SRR10834228/SRR10834228_2.fastq.gz	34.1	34.1_scaffold_N_3	plasmid	circular	p34.1_N_3	p	0.002	0.998	unicycler	115853	Canada	Turkey	2017	NA	NA	NA	IncFII(pHN7A8)	NA	NA	NA	NA	NA
PRJEB60752	SAMEA112795355	ftp.sra.ebi.ac.uk/vol1/run/ERR110/ERR11040616/34.1.fastq.gz	GCA_949768355.1	ftp.ncbi.nlm.nih.gov/genomes/all/GCA/949/768/355/GCA_949768355.1_34.1/GCA_949768355.1_34.1_genomic.fna.gz	CATKMM010000004.1	PRJNA596173	SAMN13613896	ftp.sra.ebi.ac.uk/vol1/fastq/SRR108/028/SRR10834228/SRR10834228_1.fastq.gz;ftp.sra.ebi.ac.uk/vol1/fastq/SRR108/028/SRR10834228/SRR10834228_2.fastq.gz	34.1	34.1_scaffold_N_4	plasmid	circular	p34.1_N_4	p	0.014	0.986	unicycler	35380	Canada	Turkey	2017	NA	NA	NA	IncX4	NA	NA	NA	NA	NA
PRJEB60752	SAMEA112795355	ftp.sra.ebi.ac.uk/vol1/run/ERR110/ERR11040616/34.1.fastq.gz	GCA_949768355.1	ftp.ncbi.nlm.nih.gov/genomes/all/GCA/949/768/355/GCA_949768355.1_34.1/GCA_949768355.1_34.1_genomic.fna.gz	CATKMM010000005.1	PRJNA596173	SAMN13613896	ftp.sra.ebi.ac.uk/vol1/fastq/SRR108/028/SRR10834228/SRR10834228_1.fastq.gz;ftp.sra.ebi.ac.uk/vol1/fastq/SRR108/028/SRR10834228/SRR10834228_2.fastq.gz	34.1	34.1_scaffold_N_5	scaffold	circular	34.1_N_5	c	0.645	0.355	unicycler	2552	Canada	Turkey	2017	NA	NA	NA	Col440I	NA	NA	NA	NA	NA
PRJEB60752	SAMEA112795355	ftp.sra.ebi.ac.uk/vol1/run/ERR110/ERR11040616/34.1.fastq.gz	GCA_949768355.1	ftp.ncbi.nlm.nih.gov/genomes/all/GCA/949/768/355/GCA_949768355.1_34.1/GCA_949768355.1_34.1_genomic.fna.gz	CATKMM010000006.1	PRJNA596173	SAMN13613896	ftp.sra.ebi.ac.uk/vol1/fastq/SRR108/028/SRR10834228/SRR10834228_1.fastq.gz;ftp.sra.ebi.ac.uk/vol1/fastq/SRR108/028/SRR10834228/SRR10834228_2.fastq.gz	34.1	34.1_scaffold_N_6	plasmid	circular	p34.1_N_6	p	0.366	0.634	unicycler	2310	Canada	Turkey	2017	NA	NA	NA	NA	NA	NA	NA	NA	NA
PRJEB60752	SAMEA112795355	ftp.sra.ebi.ac.uk/vol1/run/ERR110/ERR11040616/34.1.fastq.gz	GCA_949768355.1	ftp.ncbi.nlm.nih.gov/genomes/all/GCA/949/768/355/GCA_949768355.1_34.1/GCA_949768355.1_34.1_genomic.fna.gz	CATKMM010000007.1	PRJNA596173	SAMN13613896	ftp.sra.ebi.ac.uk/vol1/fastq/SRR108/028/SRR10834228/SRR10834228_1.fastq.gz;ftp.sra.ebi.ac.uk/vol1/fastq/SRR108/028/SRR10834228/SRR10834228_2.fastq.gz	34.1	34.1_scaffold_N_7	scaffold	circular	34.1_N_7	p	0.413	0.587	unicycler	1931	Canada	Turkey	2017	NA	NA	NA	NA	NA	NA	NA	NA	NA
PRJEB60752	SAMEA112795380	ftp.sra.ebi.ac.uk/vol1/run/ERR110/ERR11040741/34564_S36.fastq.gz	GCA_949764965.1	ftp.ncbi.nlm.nih.gov/genomes/all/GCA/949/764/965/GCA_949764965.1_34564_S36/GCA_949764965.1_34564_S36_genomic.fna.gz	CATKIK010000001.1	PRJEB50837	SAMEA12943991	ftp.sra.ebi.ac.uk/vol1/run/ERR865/ERR8651363/34564_S36_R1.fastq.gz;ftp.sra.ebi.ac.uk/vol1/run/ERR865/ERR8651363/34564_S36_R2.fastq.gz	34564_S36	34564_S36_scaffold_N_1	chromosome	circular	34564_S36_N_1	c	0.969	0.031	unicycler	4785826	France	Cattle	2013	NA	NA	NA	NA	NA	NA	NA	NA	NA
PRJEB60752	SAMEA112795380	ftp.sra.ebi.ac.uk/vol1/run/ERR110/ERR11040741/34564_S36.fastq.gz	GCA_949764965.1	ftp.ncbi.nlm.nih.gov/genomes/all/GCA/949/764/965/GCA_949764965.1_34564_S36/GCA_949764965.1_34564_S36_genomic.fna.gz	CATKIK010000002.1	PRJEB50837	SAMEA12943991	ftp.sra.ebi.ac.uk/vol1/run/ERR865/ERR8651363/34564_S36_R1.fastq.gz;ftp.sra.ebi.ac.uk/vol1/run/ERR865/ERR8651363/34564_S36_R2.fastq.gz	34564_S36	34564_S36_scaffold_N_2	plasmid	circular	p34564_S36_N_2	p	0.007	0.993	unicycler	169344	France	Cattle	2013	blaCTX-M-15	plasmid	IncF	IncFIA, IncFIB(AP001918)	F31:A4:B1	NA	NA	NA	NA
PRJEB60752	SAMEA112795380	ftp.sra.ebi.ac.uk/vol1/run/ERR110/ERR11040741/34564_S36.fastq.gz	GCA_949764965.1	ftp.ncbi.nlm.nih.gov/genomes/all/GCA/949/764/965/GCA_949764965.1_34564_S36/GCA_949764965.1_34564_S36_genomic.fna.gz	CATKIK010000003.1	PRJEB50837	SAMEA12943991	ftp.sra.ebi.ac.uk/vol1/run/ERR865/ERR8651363/34564_S36_R1.fastq.gz;ftp.sra.ebi.ac.uk/vol1/run/ERR865/ERR8651363/34564_S36_R2.fastq.gz	34564_S36	34564_S36_scaffold_N_3	plasmid	circular	p34564_S36_N_3	p	0.19	0.81	unicycler	12602	France	Cattle	2013	NA	NA	NA	NA	NA	NA	NA	NA	NA
PRJEB60752	SAMEA112795380	ftp.sra.ebi.ac.uk/vol1/run/ERR110/ERR11040741/34564_S36.fastq.gz	GCA_949764965.1	ftp.ncbi.nlm.nih.gov/genomes/all/GCA/949/764/965/GCA_949764965.1_34564_S36/GCA_949764965.1_34564_S36_genomic.fna.gz	CATKIK010000004.1	PRJEB50837	SAMEA12943991	ftp.sra.ebi.ac.uk/vol1/run/ERR865/ERR8651363/34564_S36_R1.fastq.gz;ftp.sra.ebi.ac.uk/vol1/run/ERR865/ERR8651363/34564_S36_R2.fastq.gz	34564_S36	34564_S36_scaffold_N_4	plasmid	circular	p34564_S36_N_4	p	0.003	0.997	unicycler	6222	France	Cattle	2013	NA	NA	NA	NA	NA	NA	NA	NA	NA
PRJEB60752	SAMEA112795380	ftp.sra.ebi.ac.uk/vol1/run/ERR110/ERR11040741/34564_S36.fastq.gz	GCA_949764965.1	ftp.ncbi.nlm.nih.gov/genomes/all/GCA/949/764/965/GCA_949764965.1_34564_S36/GCA_949764965.1_34564_S36_genomic.fna.gz	CATKIK010000005.1	PRJEB50837	SAMEA12943991	ftp.sra.ebi.ac.uk/vol1/run/ERR865/ERR8651363/34564_S36_R1.fastq.gz;ftp.sra.ebi.ac.uk/vol1/run/ERR865/ERR8651363/34564_S36_R2.fastq.gz	34564_S36	34564_S36_scaffold_N_5	scaffold	circular	34564_S36_N_5	c	0.569	0.431	unicycler	3133	France	Cattle	2013	NA	NA	NA	NA	NA	NA	NA	NA	NA
PRJEB60752	SAMEA112795380	ftp.sra.ebi.ac.uk/vol1/run/ERR110/ERR11040741/34564_S36.fastq.gz	GCA_949764965.1	ftp.ncbi.nlm.nih.gov/genomes/all/GCA/949/764/965/GCA_949764965.1_34564_S36/GCA_949764965.1_34564_S36_genomic.fna.gz	CATKIK010000006.1	PRJEB50837	SAMEA12943991	ftp.sra.ebi.ac.uk/vol1/run/ERR865/ERR8651363/34564_S36_R1.fastq.gz;ftp.sra.ebi.ac.uk/vol1/run/ERR865/ERR8651363/34564_S36_R2.fastq.gz	34564_S36	34564_S36_scaffold_N_6	plasmid	circular	p34564_S36_N_6	p	0.375	0.625	unicycler	1597	France	Cattle	2013	NA	NA	NA	NA	NA	NA	NA	NA	NA
PRJEB60752	SAMEA112795380	ftp.sra.ebi.ac.uk/vol1/run/ERR110/ERR11040741/34564_S36.fastq.gz	GCA_949764965.1	ftp.ncbi.nlm.nih.gov/genomes/all/GCA/949/764/965/GCA_949764965.1_34564_S36/GCA_949764965.1_34564_S36_genomic.fna.gz	CATKIK010000007.1	PRJEB50837	SAMEA12943991	ftp.sra.ebi.ac.uk/vol1/run/ERR865/ERR8651363/34564_S36_R1.fastq.gz;ftp.sra.ebi.ac.uk/vol1/run/ERR865/ERR8651363/34564_S36_R2.fastq.gz	34564_S36	34564_S36_scaffold_N_7	plasmid	circular	p34564_S36_N_7	p	0.23	0.77	unicycler	1551	France	Cattle	2013	NA	NA	NA	NA	NA	NA	NA	NA	NA
PRJEB54884	SAMEA110398696	ftp.sra.ebi.ac.uk/vol1/run/ERR997/ERR9979373/34646_S13.fastq.gz	GCA_964019885.1	ftp.ncbi.nlm.nih.gov/genomes/all/GCA/964/019/885/GCA_964019885.1_34646_S13/GCA_964019885.1_34646_S13_genomic.fna.gz	CAXHUB010000001.1	PRJEB50837	SAMEA12943993	ftp.sra.ebi.ac.uk/vol1/run/ERR865/ERR8651365/34646_S13_R1.fastq.gz;ftp.sra.ebi.ac.uk/vol1/run/ERR865/ERR8651365/34646_S13_R2.fastq.gz	34646_S13	34646_S13_scaffold_N_1	chromosome	linear	34646_S13_N_1	c	0.974	0.026	unicycler	3812203	France	Cattle	2013	NA	NA	NA	NA	NA	NA	NA	NA	NA
PRJEB54884	SAMEA110398696	ftp.sra.ebi.ac.uk/vol1/run/ERR997/ERR9979373/34646_S13.fastq.gz	GCA_964019885.1	ftp.ncbi.nlm.nih.gov/genomes/all/GCA/964/019/885/GCA_964019885.1_34646_S13/GCA_964019885.1_34646_S13_genomic.fna.gz	CAXHUB010000002.1	PRJEB50837	SAMEA12943993	ftp.sra.ebi.ac.uk/vol1/run/ERR865/ERR8651365/34646_S13_R1.fastq.gz;ftp.sra.ebi.ac.uk/vol1/run/ERR865/ERR8651365/34646_S13_R2.fastq.gz	34646_S13	34646_S13_scaffold_N_2	chromosome	linear	34646_S13_N_2	c	0.997	0.003	unicycler	1355429	France	Cattle	2013	NA	NA	NA	NA	NA	NA	NA	NA	NA
PRJEB54884	SAMEA110398696	ftp.sra.ebi.ac.uk/vol1/run/ERR997/ERR9979373/34646_S13.fastq.gz	GCA_964019885.1	ftp.ncbi.nlm.nih.gov/genomes/all/GCA/964/019/885/GCA_964019885.1_34646_S13/GCA_964019885.1_34646_S13_genomic.fna.gz	CAXHUB010000003.1	PRJEB50837	SAMEA12943993	ftp.sra.ebi.ac.uk/vol1/run/ERR865/ERR8651365/34646_S13_R1.fastq.gz;ftp.sra.ebi.ac.uk/vol1/run/ERR865/ERR8651365/34646_S13_R2.fastq.gz	34646_S13	34646_S13_scaffold_N_3	plasmid	circular	p34646_S13_N_3	p	0.009	0.991	unicycler	157580	France	Cattle	2013	NA	NA	NA	IncFIB(AP001918)	NA	NA	NA	NA	NA
PRJEB54884	SAMEA110398696	ftp.sra.ebi.ac.uk/vol1/run/ERR997/ERR9979373/34646_S13.fastq.gz	GCA_964019885.1	ftp.ncbi.nlm.nih.gov/genomes/all/GCA/964/019/885/GCA_964019885.1_34646_S13/GCA_964019885.1_34646_S13_genomic.fna.gz	CAXHUB010000004.1	PRJEB50837	SAMEA12943993	ftp.sra.ebi.ac.uk/vol1/run/ERR865/ERR8651365/34646_S13_R1.fastq.gz;ftp.sra.ebi.ac.uk/vol1/run/ERR865/ERR8651365/34646_S13_R2.fastq.gz	34646_S13	34646_S13_scaffold_N_4	plasmid	circular	p34646_S13_N_4	p	0.006	0.994	unicycler	62865	France	Cattle	2013	blaCTX-M-1	plasmid	IncF	IncFII(pHN7A8)	F40:A-:B-	NA	NA	NA	NA
PRJEB54884	SAMEA110398696	ftp.sra.ebi.ac.uk/vol1/run/ERR997/ERR9979373/34646_S13.fastq.gz	GCA_964019885.1	ftp.ncbi.nlm.nih.gov/genomes/all/GCA/964/019/885/GCA_964019885.1_34646_S13/GCA_964019885.1_34646_S13_genomic.fna.gz	CAXHUB010000005.1	PRJEB50837	SAMEA12943993	ftp.sra.ebi.ac.uk/vol1/run/ERR865/ERR8651365/34646_S13_R1.fastq.gz;ftp.sra.ebi.ac.uk/vol1/run/ERR865/ERR8651365/34646_S13_R2.fastq.gz	34646_S13	34646_S13_scaffold_N_5	plasmid	circular	p34646_S13_N_5	p	0.085	0.915	unicycler	7187	France	Cattle	2013	NA	NA	NA	NA	NA	NA	NA	NA	NA
PRJEB54884	SAMEA110398696	ftp.sra.ebi.ac.uk/vol1/run/ERR997/ERR9979373/34646_S13.fastq.gz	GCA_964019885.1	ftp.ncbi.nlm.nih.gov/genomes/all/GCA/964/019/885/GCA_964019885.1_34646_S13/GCA_964019885.1_34646_S13_genomic.fna.gz	CAXHUB010000006.1	PRJEB50837	SAMEA12943993	ftp.sra.ebi.ac.uk/vol1/run/ERR865/ERR8651365/34646_S13_R1.fastq.gz;ftp.sra.ebi.ac.uk/vol1/run/ERR865/ERR8651365/34646_S13_R2.fastq.gz	34646_S13	34646_S13_scaffold_N_6	plasmid	circular	p34646_S13_N_6	p	0.086	0.914	unicycler	6989	France	Cattle	2013	NA	NA	NA	NA	NA	NA	NA	NA	NA
PRJEB54884	SAMEA110398696	ftp.sra.ebi.ac.uk/vol1/run/ERR997/ERR9979373/34646_S13.fastq.gz	GCA_964019885.1	ftp.ncbi.nlm.nih.gov/genomes/all/GCA/964/019/885/GCA_964019885.1_34646_S13/GCA_964019885.1_34646_S13_genomic.fna.gz	CAXHUB010000007.1	PRJEB50837	SAMEA12943993	ftp.sra.ebi.ac.uk/vol1/run/ERR865/ERR8651365/34646_S13_R1.fastq.gz;ftp.sra.ebi.ac.uk/vol1/run/ERR865/ERR8651365/34646_S13_R2.fastq.gz	34646_S13	34646_S13_scaffold_N_7	plasmid	circular	p34646_S13_N_7	p	0.059	0.941	unicycler	6647	France	Cattle	2013	NA	NA	NA	NA	NA	NA	NA	NA	NA
PRJEB54884	SAMEA110398696	ftp.sra.ebi.ac.uk/vol1/run/ERR997/ERR9979373/34646_S13.fastq.gz	GCA_964019885.1	ftp.ncbi.nlm.nih.gov/genomes/all/GCA/964/019/885/GCA_964019885.1_34646_S13/GCA_964019885.1_34646_S13_genomic.fna.gz	CAXHUB010000008.1	PRJEB50837	SAMEA12943993	ftp.sra.ebi.ac.uk/vol1/run/ERR865/ERR8651365/34646_S13_R1.fastq.gz;ftp.sra.ebi.ac.uk/vol1/run/ERR865/ERR8651365/34646_S13_R2.fastq.gz	34646_S13	34646_S13_scaffold_N_8	plasmid	circular	p34646_S13_N_8	p	0.166	0.834	unicycler	5216	France	Cattle	2013	NA	NA	NA	NA	NA	NA	NA	NA	NA
PRJEB54884	SAMEA110398696	ftp.sra.ebi.ac.uk/vol1/run/ERR997/ERR9979373/34646_S13.fastq.gz	GCA_964019885.1	ftp.ncbi.nlm.nih.gov/genomes/all/GCA/964/019/885/GCA_964019885.1_34646_S13/GCA_964019885.1_34646_S13_genomic.fna.gz	CAXHUB010000009.1	PRJEB50837	SAMEA12943993	ftp.sra.ebi.ac.uk/vol1/run/ERR865/ERR8651365/34646_S13_R1.fastq.gz;ftp.sra.ebi.ac.uk/vol1/run/ERR865/ERR8651365/34646_S13_R2.fastq.gz	34646_S13	34646_S13_scaffold_N_9	plasmid	circular	p34646_S13_N_9	p	0.347	0.653	unicycler	5058	France	Cattle	2013	NA	NA	NA	NA	NA	NA	NA	NA	NA
PRJEB54884	SAMEA110398696	ftp.sra.ebi.ac.uk/vol1/run/ERR997/ERR9979373/34646_S13.fastq.gz	GCA_964019885.1	ftp.ncbi.nlm.nih.gov/genomes/all/GCA/964/019/885/GCA_964019885.1_34646_S13/GCA_964019885.1_34646_S13_genomic.fna.gz	CAXHUB010000010.1	PRJEB50837	SAMEA12943993	ftp.sra.ebi.ac.uk/vol1/run/ERR865/ERR8651365/34646_S13_R1.fastq.gz;ftp.sra.ebi.ac.uk/vol1/run/ERR865/ERR8651365/34646_S13_R2.fastq.gz	34646_S13	34646_S13_scaffold_N_10	plasmid	circular	p34646_S13_N_10	p	0.284	0.716	unicycler	3374	France	Cattle	2013	NA	NA	NA	NA	NA	NA	NA	NA	NA
PRJEB54884	SAMEA110398696	ftp.sra.ebi.ac.uk/vol1/run/ERR997/ERR9979373/34646_S13.fastq.gz	GCA_964019885.1	ftp.ncbi.nlm.nih.gov/genomes/all/GCA/964/019/885/GCA_964019885.1_34646_S13/GCA_964019885.1_34646_S13_genomic.fna.gz	CAXHUB010000011.1	PRJEB50837	SAMEA12943993	ftp.sra.ebi.ac.uk/vol1/run/ERR865/ERR8651365/34646_S13_R1.fastq.gz;ftp.sra.ebi.ac.uk/vol1/run/ERR865/ERR8651365/34646_S13_R2.fastq.gz	34646_S13	34646_S13_scaffold_N_11	scaffold	circular	34646_S13_N_11	c	0.545	0.455	unicycler	3126	France	Cattle	2013	NA	NA	NA	NA	NA	NA	NA	NA	NA
PRJEB54884	SAMEA110398696	ftp.sra.ebi.ac.uk/vol1/run/ERR997/ERR9979373/34646_S13.fastq.gz	GCA_964019885.1	ftp.ncbi.nlm.nih.gov/genomes/all/GCA/964/019/885/GCA_964019885.1_34646_S13/GCA_964019885.1_34646_S13_genomic.fna.gz	CAXHUB010000012.1	PRJEB50837	SAMEA12943993	ftp.sra.ebi.ac.uk/vol1/run/ERR865/ERR8651365/34646_S13_R1.fastq.gz;ftp.sra.ebi.ac.uk/vol1/run/ERR865/ERR8651365/34646_S13_R2.fastq.gz	34646_S13	34646_S13_scaffold_N_12	plasmid	circular	p34646_S13_N_12	p	0.027	0.973	unicycler	1552	France	Cattle	2013	NA	NA	NA	NA	NA	NA	NA	NA	NA
PRJEB54884	SAMEA110398696	ftp.sra.ebi.ac.uk/vol1/run/ERR997/ERR9979373/34646_S13.fastq.gz	GCA_964019885.1	ftp.ncbi.nlm.nih.gov/genomes/all/GCA/964/019/885/GCA_964019885.1_34646_S13/GCA_964019885.1_34646_S13_genomic.fna.gz	CAXHUB010000013.1	PRJEB50837	SAMEA12943993	ftp.sra.ebi.ac.uk/vol1/run/ERR865/ERR8651365/34646_S13_R1.fastq.gz;ftp.sra.ebi.ac.uk/vol1/run/ERR865/ERR8651365/34646_S13_R2.fastq.gz	34646_S13	34646_S13_scaffold_N_13	chromosome	linear	34646_S13_N_13	c	0.735	0.265	unicycler	441	France	Cattle	2013	NA	NA	NA	NA	NA	NA	NA	NA	NA
PRJEB54884	SAMEA110398696	ftp.sra.ebi.ac.uk/vol1/run/ERR997/ERR9979373/34646_S13.fastq.gz	GCA_964019885.1	ftp.ncbi.nlm.nih.gov/genomes/all/GCA/964/019/885/GCA_964019885.1_34646_S13/GCA_964019885.1_34646_S13_genomic.fna.gz	CAXHUB010000014.1	PRJEB50837	SAMEA12943993	ftp.sra.ebi.ac.uk/vol1/run/ERR865/ERR8651365/34646_S13_R1.fastq.gz;ftp.sra.ebi.ac.uk/vol1/run/ERR865/ERR8651365/34646_S13_R2.fastq.gz	34646_S13	34646_S13_scaffold_N_14	chromosome	linear	34646_S13_N_14	c	0.729	0.271	unicycler	426	France	Cattle	2013	NA	NA	NA	NA	NA	NA	NA	NA	NA
PRJEB60752	SAMEA112795381	ftp.sra.ebi.ac.uk/vol1/run/ERR110/ERR11040753/34823_S41.fastq.gz	GCA_949768415.1	ftp.ncbi.nlm.nih.gov/genomes/all/GCA/949/768/415/GCA_949768415.1_34823_S41/GCA_949768415.1_34823_S41_genomic.fna.gz	CATKMR010000001.1	PRJEB50837	SAMEA12943997	ftp.sra.ebi.ac.uk/vol1/run/ERR865/ERR8651369/34823_S41_R1.fastq.gz;ftp.sra.ebi.ac.uk/vol1/run/ERR865/ERR8651369/34823_S41_R2.fastq.gz	34823_S41	34823_S41_scaffold_N_1	chromosome	linear	34823_S41_N_1	c	0.968	0.032	unicycler	4468407	France	Cattle	2013	NA	NA	NA	NA	NA	NA	NA	NA	NA
PRJEB60752	SAMEA112795381	ftp.sra.ebi.ac.uk/vol1/run/ERR110/ERR11040753/34823_S41.fastq.gz	GCA_949768415.1	ftp.ncbi.nlm.nih.gov/genomes/all/GCA/949/768/415/GCA_949768415.1_34823_S41/GCA_949768415.1_34823_S41_genomic.fna.gz	CATKMR010000002.1	PRJEB50837	SAMEA12943997	ftp.sra.ebi.ac.uk/vol1/run/ERR865/ERR8651369/34823_S41_R1.fastq.gz;ftp.sra.ebi.ac.uk/vol1/run/ERR865/ERR8651369/34823_S41_R2.fastq.gz	34823_S41	34823_S41_scaffold_N_2	chromosome	linear	34823_S41_N_2	c	0.999	0.001	unicycler	628659	France	Cattle	2013	NA	NA	NA	NA	NA	NA	NA	NA	NA
PRJEB60752	SAMEA112795381	ftp.sra.ebi.ac.uk/vol1/run/ERR110/ERR11040753/34823_S41.fastq.gz	GCA_949768415.1	ftp.ncbi.nlm.nih.gov/genomes/all/GCA/949/768/415/GCA_949768415.1_34823_S41/GCA_949768415.1_34823_S41_genomic.fna.gz	CATKMR010000003.1	PRJEB50837	SAMEA12943997	ftp.sra.ebi.ac.uk/vol1/run/ERR865/ERR8651369/34823_S41_R1.fastq.gz;ftp.sra.ebi.ac.uk/vol1/run/ERR865/ERR8651369/34823_S41_R2.fastq.gz	34823_S41	34823_S41_scaffold_N_3	plasmid	circular	p34823_S41_N_3	p	0	1	unicycler	108664	France	Cattle	2013	blaCTX-M-1	plasmid	IncI1	IncI1	NA	pST3	NA	NA	NA
PRJEB60752	SAMEA112795381	ftp.sra.ebi.ac.uk/vol1/run/ERR110/ERR11040753/34823_S41.fastq.gz	GCA_949768415.1	ftp.ncbi.nlm.nih.gov/genomes/all/GCA/949/768/415/GCA_949768415.1_34823_S41/GCA_949768415.1_34823_S41_genomic.fna.gz	CATKMR010000004.1	PRJEB50837	SAMEA12943997	ftp.sra.ebi.ac.uk/vol1/run/ERR865/ERR8651369/34823_S41_R1.fastq.gz;ftp.sra.ebi.ac.uk/vol1/run/ERR865/ERR8651369/34823_S41_R2.fastq.gz	34823_S41	34823_S41_scaffold_N_4	plasmid	circular	p34823_S41_N_4	p	0.055	0.945	unicycler	105485	France	Cattle	2013	NA	NA	NA	IncFIB(AP001918)	NA	NA	NA	NA	NA
PRJEB60752	SAMEA112795381	ftp.sra.ebi.ac.uk/vol1/run/ERR110/ERR11040753/34823_S41.fastq.gz	GCA_949768415.1	ftp.ncbi.nlm.nih.gov/genomes/all/GCA/949/768/415/GCA_949768415.1_34823_S41/GCA_949768415.1_34823_S41_genomic.fna.gz	CATKMR010000005.1	PRJEB50837	SAMEA12943997	ftp.sra.ebi.ac.uk/vol1/run/ERR865/ERR8651369/34823_S41_R1.fastq.gz;ftp.sra.ebi.ac.uk/vol1/run/ERR865/ERR8651369/34823_S41_R2.fastq.gz	34823_S41	34823_S41_scaffold_N_5	plasmid	circular	p34823_S41_N_5	p	0.176	0.824	unicycler	6754	France	Cattle	2013	NA	NA	NA	Col156	NA	NA	NA	NA	NA
PRJEB60752	SAMEA112795382	ftp.sra.ebi.ac.uk/vol1/run/ERR110/ERR11040746/34978_S47.fastq.gz	GCA_949767275.1	ftp.ncbi.nlm.nih.gov/genomes/all/GCA/949/767/275/GCA_949767275.1_34978_S47/GCA_949767275.1_34978_S47_genomic.fna.gz	CATKKI010000001.1	PRJEB42322	SAMEA7758152	ftp.sra.ebi.ac.uk/vol1/run/ERR503/ERR5037250/a34978_S1_R1_001.fastq.gz;ftp.sra.ebi.ac.uk/vol1/run/ERR503/ERR5037250/a34978_S1_R2_001.fastq.gz	34978_S47	34978_S47_scaffold_N_1	chromosome	circular	34978_S47_N_1	c	0.968	0.032	unicycler	5089495	France	Dog	2013	blaCTX-M-15	chromosome	chromosome	NA	NA	NA	NA	NA	NA
PRJEB60752	SAMEA112795382	ftp.sra.ebi.ac.uk/vol1/run/ERR110/ERR11040746/34978_S47.fastq.gz	GCA_949767275.1	ftp.ncbi.nlm.nih.gov/genomes/all/GCA/949/767/275/GCA_949767275.1_34978_S47/GCA_949767275.1_34978_S47_genomic.fna.gz	CATKKI010000002.1	PRJEB42322	SAMEA7758152	ftp.sra.ebi.ac.uk/vol1/run/ERR503/ERR5037250/a34978_S1_R1_001.fastq.gz;ftp.sra.ebi.ac.uk/vol1/run/ERR503/ERR5037250/a34978_S1_R2_001.fastq.gz	34978_S47	34978_S47_scaffold_N_2	plasmid	circular	p34978_S47_N_2	p	0.029	0.971	unicycler	80106	France	Dog	2013	NA	NA	NA	IncFIA, IncFII	NA	NA	NA	NA	NA
PRJEB60752	SAMEA112795382	ftp.sra.ebi.ac.uk/vol1/run/ERR110/ERR11040746/34978_S47.fastq.gz	GCA_949767275.1	ftp.ncbi.nlm.nih.gov/genomes/all/GCA/949/767/275/GCA_949767275.1_34978_S47/GCA_949767275.1_34978_S47_genomic.fna.gz	CATKKI010000003.1	PRJEB42322	SAMEA7758152	ftp.sra.ebi.ac.uk/vol1/run/ERR503/ERR5037250/a34978_S1_R1_001.fastq.gz;ftp.sra.ebi.ac.uk/vol1/run/ERR503/ERR5037250/a34978_S1_R2_001.fastq.gz	34978_S47	34978_S47_scaffold_N_3	scaffold	circular	34978_S47_N_3	c	0.842	0.158	unicycler	6023	France	Dog	2013	NA	NA	NA	NA	NA	NA	NA	NA	NA
PRJEB60752	SAMEA112795382	ftp.sra.ebi.ac.uk/vol1/run/ERR110/ERR11040746/34978_S47.fastq.gz	GCA_949767275.1	ftp.ncbi.nlm.nih.gov/genomes/all/GCA/949/767/275/GCA_949767275.1_34978_S47/GCA_949767275.1_34978_S47_genomic.fna.gz	CATKKI010000004.1	PRJEB42322	SAMEA7758152	ftp.sra.ebi.ac.uk/vol1/run/ERR503/ERR5037250/a34978_S1_R1_001.fastq.gz;ftp.sra.ebi.ac.uk/vol1/run/ERR503/ERR5037250/a34978_S1_R2_001.fastq.gz	34978_S47	34978_S47_scaffold_N_4	plasmid	circular	p34978_S47_N_4	p	0.13	0.87	unicycler	3313	France	Dog	2013	NA	NA	NA	NA	NA	NA	NA	NA	NA
PRJEB60752	SAMEA112795382	ftp.sra.ebi.ac.uk/vol1/run/ERR110/ERR11040746/34978_S47.fastq.gz	GCA_949767275.1	ftp.ncbi.nlm.nih.gov/genomes/all/GCA/949/767/275/GCA_949767275.1_34978_S47/GCA_949767275.1_34978_S47_genomic.fna.gz	CATKKI010000005.1	PRJEB42322	SAMEA7758152	ftp.sra.ebi.ac.uk/vol1/run/ERR503/ERR5037250/a34978_S1_R1_001.fastq.gz;ftp.sra.ebi.ac.uk/vol1/run/ERR503/ERR5037250/a34978_S1_R2_001.fastq.gz	34978_S47	34978_S47_scaffold_N_5	scaffold	linear	34978_S47_N_5	p	0.48	0.52	unicycler	944	France	Dog	2013	NA	NA	NA	NA	NA	NA	NA	NA	NA
PRJEB60752	SAMEA112795382	ftp.sra.ebi.ac.uk/vol1/run/ERR110/ERR11040746/34978_S47.fastq.gz	GCA_949767275.1	ftp.ncbi.nlm.nih.gov/genomes/all/GCA/949/767/275/GCA_949767275.1_34978_S47/GCA_949767275.1_34978_S47_genomic.fna.gz	CATKKI010000006.1	PRJEB42322	SAMEA7758152	ftp.sra.ebi.ac.uk/vol1/run/ERR503/ERR5037250/a34978_S1_R1_001.fastq.gz;ftp.sra.ebi.ac.uk/vol1/run/ERR503/ERR5037250/a34978_S1_R2_001.fastq.gz	34978_S47	34978_S47_scaffold_N_6	scaffold	linear	34978_S47_N_6	c	0.632	0.368	unicycler	602	France	Dog	2013	NA	NA	NA	Col(MG828)	NA	NA	NA	NA	NA
PRJEB60752	SAMEA112795383	ftp.sra.ebi.ac.uk/vol1/run/ERR110/ERR11040747/36195_S14.fastq.gz	GCA_949768885.1	ftp.ncbi.nlm.nih.gov/genomes/all/GCA/949/768/885/GCA_949768885.1_36195_S14/GCA_949768885.1_36195_S14_genomic.fna.gz	CATKOE010000001.1	PRJEB50837	SAMEA12944018	ftp.sra.ebi.ac.uk/vol1/run/ERR865/ERR8651390/36195_S14_R1.fastq.gz;ftp.sra.ebi.ac.uk/vol1/run/ERR865/ERR8651390/36195_S14_R2.fastq.gz	36195_S14	36195_S14_scaffold_N_1	chromosome	circular	36195_S14_N_1	c	0.978	0.022	unicycler	4951795	France	Cattle	2013	NA	NA	NA	NA	NA	NA	NA	NA	NA
PRJEB60752	SAMEA112795383	ftp.sra.ebi.ac.uk/vol1/run/ERR110/ERR11040747/36195_S14.fastq.gz	GCA_949768885.1	ftp.ncbi.nlm.nih.gov/genomes/all/GCA/949/768/885/GCA_949768885.1_36195_S14/GCA_949768885.1_36195_S14_genomic.fna.gz	CATKOE010000002.1	PRJEB50837	SAMEA12944018	ftp.sra.ebi.ac.uk/vol1/run/ERR865/ERR8651390/36195_S14_R1.fastq.gz;ftp.sra.ebi.ac.uk/vol1/run/ERR865/ERR8651390/36195_S14_R2.fastq.gz	36195_S14	36195_S14_scaffold_N_2	plasmid	circular	p36195_S14_N_2	p	0.008	0.992	unicycler	252159	France	Cattle	2013	NA	NA	NA	IncHI2, IncHI2A	NA	NA	NA	NA	NA
PRJEB60752	SAMEA112795383	ftp.sra.ebi.ac.uk/vol1/run/ERR110/ERR11040747/36195_S14.fastq.gz	GCA_949768885.1	ftp.ncbi.nlm.nih.gov/genomes/all/GCA/949/768/885/GCA_949768885.1_36195_S14/GCA_949768885.1_36195_S14_genomic.fna.gz	CATKOE010000003.1	PRJEB50837	SAMEA12944018	ftp.sra.ebi.ac.uk/vol1/run/ERR865/ERR8651390/36195_S14_R1.fastq.gz;ftp.sra.ebi.ac.uk/vol1/run/ERR865/ERR8651390/36195_S14_R2.fastq.gz	36195_S14	36195_S14_scaffold_N_3	plasmid	circular	p36195_S14_N_3	p	0.005	0.995	unicycler	81993	France	Cattle	2013	blaCTX-M-15	plasmid	IncF	IncFII	F2:A-:B-	NA	NA	NA	NA
PRJEB60752	SAMEA112795384	ftp.sra.ebi.ac.uk/vol1/run/ERR110/ERR11040738/36204_S66.fastq.gz	GCA_949768955.1	ftp.ncbi.nlm.nih.gov/genomes/all/GCA/949/768/955/GCA_949768955.1_36204_S66/GCA_949768955.1_36204_S66_genomic.fna.gz	CATKOB010000001.1	PRJEB50837	SAMEA12944020	ftp.sra.ebi.ac.uk/vol1/run/ERR865/ERR8651392/36204_S66_R1.fastq.gz;ftp.sra.ebi.ac.uk/vol1/run/ERR865/ERR8651392/36204_S66_R2.fastq.gz	36204_S66	36204_S66_scaffold_N_1	chromosome	linear	36204_S66_N_1	c	0.968	0.032	unicycler	4819877	France	Cattle	2014	NA	NA	NA	NA	NA	NA	NA	NA	NA
PRJEB60752	SAMEA112795384	ftp.sra.ebi.ac.uk/vol1/run/ERR110/ERR11040738/36204_S66.fastq.gz	GCA_949768955.1	ftp.ncbi.nlm.nih.gov/genomes/all/GCA/949/768/955/GCA_949768955.1_36204_S66/GCA_949768955.1_36204_S66_genomic.fna.gz	CATKOB010000002.1	PRJEB50837	SAMEA12944020	ftp.sra.ebi.ac.uk/vol1/run/ERR865/ERR8651392/36204_S66_R1.fastq.gz;ftp.sra.ebi.ac.uk/vol1/run/ERR865/ERR8651392/36204_S66_R2.fastq.gz	36204_S66	36204_S66_scaffold_N_2	plasmid	linear	p36204_S66_N_2	p	0.042	0.958	unicycler	86672	France	Cattle	2014	NA	NA	NA	IncFIA, IncFIB(AP001918)	NA	NA	NA	NA	NA
PRJEB60752	SAMEA112795384	ftp.sra.ebi.ac.uk/vol1/run/ERR110/ERR11040738/36204_S66.fastq.gz	GCA_949768955.1	ftp.ncbi.nlm.nih.gov/genomes/all/GCA/949/768/955/GCA_949768955.1_36204_S66/GCA_949768955.1_36204_S66_genomic.fna.gz	CATKOB010000003.1	PRJEB50837	SAMEA12944020	ftp.sra.ebi.ac.uk/vol1/run/ERR865/ERR8651392/36204_S66_R1.fastq.gz;ftp.sra.ebi.ac.uk/vol1/run/ERR865/ERR8651392/36204_S66_R2.fastq.gz	36204_S66	36204_S66_scaffold_N_3	plasmid	circular	p36204_S66_N_3	p	0.016	0.984	unicycler	57552	France	Cattle	2014	blaCTX-M-14	plasmid	IncF	IncFII	F2:A-:B-	NA	NA	NA	NA
PRJEB60752	SAMEA112795384	ftp.sra.ebi.ac.uk/vol1/run/ERR110/ERR11040738/36204_S66.fastq.gz	GCA_949768955.1	ftp.ncbi.nlm.nih.gov/genomes/all/GCA/949/768/955/GCA_949768955.1_36204_S66/GCA_949768955.1_36204_S66_genomic.fna.gz	CATKOB010000004.1	PRJEB50837	SAMEA12944020	ftp.sra.ebi.ac.uk/vol1/run/ERR865/ERR8651392/36204_S66_R1.fastq.gz;ftp.sra.ebi.ac.uk/vol1/run/ERR865/ERR8651392/36204_S66_R2.fastq.gz	36204_S66	36204_S66_scaffold_N_4	plasmid	circular	p36204_S66_N_4	p	0.021	0.979	unicycler	45453	France	Cattle	2014	NA	NA	NA	IncX4	NA	NA	NA	NA	NA
PRJEB60752	SAMEA112795384	ftp.sra.ebi.ac.uk/vol1/run/ERR110/ERR11040738/36204_S66.fastq.gz	GCA_949768955.1	ftp.ncbi.nlm.nih.gov/genomes/all/GCA/949/768/955/GCA_949768955.1_36204_S66/GCA_949768955.1_36204_S66_genomic.fna.gz	CATKOB010000005.1	PRJEB50837	SAMEA12944020	ftp.sra.ebi.ac.uk/vol1/run/ERR865/ERR8651392/36204_S66_R1.fastq.gz;ftp.sra.ebi.ac.uk/vol1/run/ERR865/ERR8651392/36204_S66_R2.fastq.gz	36204_S66	36204_S66_scaffold_N_5	plasmid	linear	p36204_S66_N_5	p	0.22	0.78	unicycler	6126	France	Cattle	2014	NA	NA	NA	NA	NA	NA	NA	NA	NA
PRJEB60752	SAMEA112795384	ftp.sra.ebi.ac.uk/vol1/run/ERR110/ERR11040738/36204_S66.fastq.gz	GCA_949768955.1	ftp.ncbi.nlm.nih.gov/genomes/all/GCA/949/768/955/GCA_949768955.1_36204_S66/GCA_949768955.1_36204_S66_genomic.fna.gz	CATKOB010000006.1	PRJEB50837	SAMEA12944020	ftp.sra.ebi.ac.uk/vol1/run/ERR865/ERR8651392/36204_S66_R1.fastq.gz;ftp.sra.ebi.ac.uk/vol1/run/ERR865/ERR8651392/36204_S66_R2.fastq.gz	36204_S66	36204_S66_scaffold_N_6	plasmid	linear	p36204_S66_N_6	p	0.046	0.954	unicycler	4386	France	Cattle	2014	NA	NA	NA	NA	NA	NA	NA	NA	NA
PRJEB60752	SAMEA112795384	ftp.sra.ebi.ac.uk/vol1/run/ERR110/ERR11040738/36204_S66.fastq.gz	GCA_949768955.1	ftp.ncbi.nlm.nih.gov/genomes/all/GCA/949/768/955/GCA_949768955.1_36204_S66/GCA_949768955.1_36204_S66_genomic.fna.gz	CATKOB010000007.1	PRJEB50837	SAMEA12944020	ftp.sra.ebi.ac.uk/vol1/run/ERR865/ERR8651392/36204_S66_R1.fastq.gz;ftp.sra.ebi.ac.uk/vol1/run/ERR865/ERR8651392/36204_S66_R2.fastq.gz	36204_S66	36204_S66_scaffold_N_7	plasmid	linear	p36204_S66_N_7	p	0.192	0.808	unicycler	4195	France	Cattle	2014	NA	NA	NA	NA	NA	NA	NA	NA	NA
PRJEB60752	SAMEA112795384	ftp.sra.ebi.ac.uk/vol1/run/ERR110/ERR11040738/36204_S66.fastq.gz	GCA_949768955.1	ftp.ncbi.nlm.nih.gov/genomes/all/GCA/949/768/955/GCA_949768955.1_36204_S66/GCA_949768955.1_36204_S66_genomic.fna.gz	CATKOB010000008.1	PRJEB50837	SAMEA12944020	ftp.sra.ebi.ac.uk/vol1/run/ERR865/ERR8651392/36204_S66_R1.fastq.gz;ftp.sra.ebi.ac.uk/vol1/run/ERR865/ERR8651392/36204_S66_R2.fastq.gz	36204_S66	36204_S66_scaffold_N_8	chromosome	circular	36204_S66_N_8	c	0.671	0.329	unicycler	3461	France	Cattle	2014	NA	NA	NA	NA	NA	NA	NA	NA	NA
PRJEB60752	SAMEA112795384	ftp.sra.ebi.ac.uk/vol1/run/ERR110/ERR11040738/36204_S66.fastq.gz	GCA_949768955.1	ftp.ncbi.nlm.nih.gov/genomes/all/GCA/949/768/955/GCA_949768955.1_36204_S66/GCA_949768955.1_36204_S66_genomic.fna.gz	CATKOB010000009.1	PRJEB50837	SAMEA12944020	ftp.sra.ebi.ac.uk/vol1/run/ERR865/ERR8651392/36204_S66_R1.fastq.gz;ftp.sra.ebi.ac.uk/vol1/run/ERR865/ERR8651392/36204_S66_R2.fastq.gz	36204_S66	36204_S66_scaffold_N_9	plasmid	linear	p36204_S66_N_9	p	0.22	0.78	unicycler	2002	France	Cattle	2014	NA	NA	NA	NA	NA	NA	NA	NA	NA
PRJEB60752	SAMEA112795384	ftp.sra.ebi.ac.uk/vol1/run/ERR110/ERR11040738/36204_S66.fastq.gz	GCA_949768955.1	ftp.ncbi.nlm.nih.gov/genomes/all/GCA/949/768/955/GCA_949768955.1_36204_S66/GCA_949768955.1_36204_S66_genomic.fna.gz	CATKOB010000010.1	PRJEB50837	SAMEA12944020	ftp.sra.ebi.ac.uk/vol1/run/ERR865/ERR8651392/36204_S66_R1.fastq.gz;ftp.sra.ebi.ac.uk/vol1/run/ERR865/ERR8651392/36204_S66_R2.fastq.gz	36204_S66	36204_S66_scaffold_N_10	plasmid	linear	p36204_S66_N_10	p	0.307	0.693	unicycler	1105	France	Cattle	2014	NA	NA	NA	NA	NA	NA	NA	NA	NA
PRJEB60752	SAMEA112795384	ftp.sra.ebi.ac.uk/vol1/run/ERR110/ERR11040738/36204_S66.fastq.gz	GCA_949768955.1	ftp.ncbi.nlm.nih.gov/genomes/all/GCA/949/768/955/GCA_949768955.1_36204_S66/GCA_949768955.1_36204_S66_genomic.fna.gz	CATKOB010000011.1	PRJEB50837	SAMEA12944020	ftp.sra.ebi.ac.uk/vol1/run/ERR865/ERR8651392/36204_S66_R1.fastq.gz;ftp.sra.ebi.ac.uk/vol1/run/ERR865/ERR8651392/36204_S66_R2.fastq.gz	36204_S66	36204_S66_scaffold_N_11	plasmid	linear	p36204_S66_N_11	p	0	1	unicycler	762	France	Cattle	2014	NA	NA	NA	NA	NA	NA	NA	NA	NA
PRJEB60752	SAMEA112795384	ftp.sra.ebi.ac.uk/vol1/run/ERR110/ERR11040738/36204_S66.fastq.gz	GCA_949768955.1	ftp.ncbi.nlm.nih.gov/genomes/all/GCA/949/768/955/GCA_949768955.1_36204_S66/GCA_949768955.1_36204_S66_genomic.fna.gz	CATKOB010000012.1	PRJEB50837	SAMEA12944020	ftp.sra.ebi.ac.uk/vol1/run/ERR865/ERR8651392/36204_S66_R1.fastq.gz;ftp.sra.ebi.ac.uk/vol1/run/ERR865/ERR8651392/36204_S66_R2.fastq.gz	36204_S66	36204_S66_scaffold_N_12	plasmid	linear	p36204_S66_N_12	p	0.211	0.789	unicycler	653	France	Cattle	2014	NA	NA	NA	NA	NA	NA	NA	NA	NA
PRJEB60752	SAMEA112795385	ftp.sra.ebi.ac.uk/vol1/run/ERR110/ERR11040743/36227_S67.fastq.gz	GCA_949768425.1	ftp.ncbi.nlm.nih.gov/genomes/all/GCA/949/768/425/GCA_949768425.1_36227_S67/GCA_949768425.1_36227_S67_genomic.fna.gz	CATKMQ010000001.1	PRJEB50837	SAMEA12944021	ftp.sra.ebi.ac.uk/vol1/run/ERR865/ERR8651393/36227_S67_R1.fastq.gz;ftp.sra.ebi.ac.uk/vol1/run/ERR865/ERR8651393/36227_S67_R2.fastq.gz	36227_S67	36227_S67_scaffold_N_1	chromosome	circular	36227_S67_N_1	c	0.978	0.022	unicycler	4988085	France	Cat	2014	blaCTX-M-1	chromosome	chromosome	NA	NA	NA	NA	NA	NA
PRJEB60752	SAMEA112795385	ftp.sra.ebi.ac.uk/vol1/run/ERR110/ERR11040743/36227_S67.fastq.gz	GCA_949768425.1	ftp.ncbi.nlm.nih.gov/genomes/all/GCA/949/768/425/GCA_949768425.1_36227_S67/GCA_949768425.1_36227_S67_genomic.fna.gz	CATKMQ010000002.1	PRJEB50837	SAMEA12944021	ftp.sra.ebi.ac.uk/vol1/run/ERR865/ERR8651393/36227_S67_R1.fastq.gz;ftp.sra.ebi.ac.uk/vol1/run/ERR865/ERR8651393/36227_S67_R2.fastq.gz	36227_S67	36227_S67_scaffold_N_2	plasmid	linear	p36227_S67_N_2	p	0.001	0.999	unicycler	54024	France	Cat	2014	NA	NA	NA	IncI1	NA	NA	NA	NA	NA
PRJEB60752	SAMEA112795385	ftp.sra.ebi.ac.uk/vol1/run/ERR110/ERR11040743/36227_S67.fastq.gz	GCA_949768425.1	ftp.ncbi.nlm.nih.gov/genomes/all/GCA/949/768/425/GCA_949768425.1_36227_S67/GCA_949768425.1_36227_S67_genomic.fna.gz	CATKMQ010000003.1	PRJEB50837	SAMEA12944021	ftp.sra.ebi.ac.uk/vol1/run/ERR865/ERR8651393/36227_S67_R1.fastq.gz;ftp.sra.ebi.ac.uk/vol1/run/ERR865/ERR8651393/36227_S67_R2.fastq.gz	36227_S67	36227_S67_scaffold_N_3	plasmid	linear	p36227_S67_N_3	p	0.084	0.916	unicycler	41938	France	Cat	2014	NA	NA	NA	NA	NA	NA	NA	NA	NA
PRJEB60752	SAMEA112795385	ftp.sra.ebi.ac.uk/vol1/run/ERR110/ERR11040743/36227_S67.fastq.gz	GCA_949768425.1	ftp.ncbi.nlm.nih.gov/genomes/all/GCA/949/768/425/GCA_949768425.1_36227_S67/GCA_949768425.1_36227_S67_genomic.fna.gz	CATKMQ010000004.1	PRJEB50837	SAMEA12944021	ftp.sra.ebi.ac.uk/vol1/run/ERR865/ERR8651393/36227_S67_R1.fastq.gz;ftp.sra.ebi.ac.uk/vol1/run/ERR865/ERR8651393/36227_S67_R2.fastq.gz	36227_S67	36227_S67_scaffold_N_4	plasmid	circular	p36227_S67_N_4	p	0.031	0.969	unicycler	36212	France	Cat	2014	NA	NA	NA	IncX1	NA	NA	NA	NA	NA
PRJEB60752	SAMEA112795385	ftp.sra.ebi.ac.uk/vol1/run/ERR110/ERR11040743/36227_S67.fastq.gz	GCA_949768425.1	ftp.ncbi.nlm.nih.gov/genomes/all/GCA/949/768/425/GCA_949768425.1_36227_S67/GCA_949768425.1_36227_S67_genomic.fna.gz	CATKMQ010000005.1	PRJEB50837	SAMEA12944021	ftp.sra.ebi.ac.uk/vol1/run/ERR865/ERR8651393/36227_S67_R1.fastq.gz;ftp.sra.ebi.ac.uk/vol1/run/ERR865/ERR8651393/36227_S67_R2.fastq.gz	36227_S67	36227_S67_scaffold_N_5	plasmid	circular	p36227_S67_N_5	p	0.356	0.644	unicycler	7472	France	Cat	2014	NA	NA	NA	NA	NA	NA	NA	NA	NA
PRJEB60752	SAMEA112795385	ftp.sra.ebi.ac.uk/vol1/run/ERR110/ERR11040743/36227_S67.fastq.gz	GCA_949768425.1	ftp.ncbi.nlm.nih.gov/genomes/all/GCA/949/768/425/GCA_949768425.1_36227_S67/GCA_949768425.1_36227_S67_genomic.fna.gz	CATKMQ010000006.1	PRJEB50837	SAMEA12944021	ftp.sra.ebi.ac.uk/vol1/run/ERR865/ERR8651393/36227_S67_R1.fastq.gz;ftp.sra.ebi.ac.uk/vol1/run/ERR865/ERR8651393/36227_S67_R2.fastq.gz	36227_S67	36227_S67_scaffold_N_6	plasmid	linear	p36227_S67_N_6	p	0.197	0.803	unicycler	6864	France	Cat	2014	NA	NA	NA	NA	NA	NA	NA	NA	NA
PRJEB60752	SAMEA112795385	ftp.sra.ebi.ac.uk/vol1/run/ERR110/ERR11040743/36227_S67.fastq.gz	GCA_949768425.1	ftp.ncbi.nlm.nih.gov/genomes/all/GCA/949/768/425/GCA_949768425.1_36227_S67/GCA_949768425.1_36227_S67_genomic.fna.gz	CATKMQ010000007.1	PRJEB50837	SAMEA12944021	ftp.sra.ebi.ac.uk/vol1/run/ERR865/ERR8651393/36227_S67_R1.fastq.gz;ftp.sra.ebi.ac.uk/vol1/run/ERR865/ERR8651393/36227_S67_R2.fastq.gz	36227_S67	36227_S67_scaffold_N_7	plasmid	circular	p36227_S67_N_7	p	0.161	0.839	unicycler	5873	France	Cat	2014	NA	NA	NA	NA	NA	NA	NA	NA	NA
PRJEB60752	SAMEA112795385	ftp.sra.ebi.ac.uk/vol1/run/ERR110/ERR11040743/36227_S67.fastq.gz	GCA_949768425.1	ftp.ncbi.nlm.nih.gov/genomes/all/GCA/949/768/425/GCA_949768425.1_36227_S67/GCA_949768425.1_36227_S67_genomic.fna.gz	CATKMQ010000008.1	PRJEB50837	SAMEA12944021	ftp.sra.ebi.ac.uk/vol1/run/ERR865/ERR8651393/36227_S67_R1.fastq.gz;ftp.sra.ebi.ac.uk/vol1/run/ERR865/ERR8651393/36227_S67_R2.fastq.gz	36227_S67	36227_S67_scaffold_N_8	plasmid	linear	p36227_S67_N_8	p	0.282	0.718	unicycler	4048	France	Cat	2014	NA	NA	NA	NA	NA	NA	NA	NA	NA
PRJEB60752	SAMEA112795385	ftp.sra.ebi.ac.uk/vol1/run/ERR110/ERR11040743/36227_S67.fastq.gz	GCA_949768425.1	ftp.ncbi.nlm.nih.gov/genomes/all/GCA/949/768/425/GCA_949768425.1_36227_S67/GCA_949768425.1_36227_S67_genomic.fna.gz	CATKMQ010000009.1	PRJEB50837	SAMEA12944021	ftp.sra.ebi.ac.uk/vol1/run/ERR865/ERR8651393/36227_S67_R1.fastq.gz;ftp.sra.ebi.ac.uk/vol1/run/ERR865/ERR8651393/36227_S67_R2.fastq.gz	36227_S67	36227_S67_scaffold_N_9	plasmid	circular	p36227_S67_N_9	p	0.185	0.815	unicycler	1506	France	Cat	2014	NA	NA	NA	NA	NA	NA	NA	NA	NA
PRJEB60752	SAMEA112795385	ftp.sra.ebi.ac.uk/vol1/run/ERR110/ERR11040743/36227_S67.fastq.gz	GCA_949768425.1	ftp.ncbi.nlm.nih.gov/genomes/all/GCA/949/768/425/GCA_949768425.1_36227_S67/GCA_949768425.1_36227_S67_genomic.fna.gz	CATKMQ010000010.1	PRJEB50837	SAMEA12944021	ftp.sra.ebi.ac.uk/vol1/run/ERR865/ERR8651393/36227_S67_R1.fastq.gz;ftp.sra.ebi.ac.uk/vol1/run/ERR865/ERR8651393/36227_S67_R2.fastq.gz	36227_S67	36227_S67_scaffold_N_10	scaffold	linear	36227_S67_N_10	c	0.599	0.401	unicycler	536	France	Cat	2014	NA	NA	NA	NA	NA	NA	NA	NA	NA
PRJEB60752	SAMEA112795386	ftp.sra.ebi.ac.uk/vol1/run/ERR110/ERR11040745/36553_S68.fastq.gz	GCA_949768455.1	ftp.ncbi.nlm.nih.gov/genomes/all/GCA/949/768/455/GCA_949768455.1_36553_S68/GCA_949768455.1_36553_S68_genomic.fna.gz	CATKMW010000001.1	PRJEB50837	SAMEA12944022	ftp.sra.ebi.ac.uk/vol1/run/ERR865/ERR8651394/36553_S68_R1.fastq.gz;ftp.sra.ebi.ac.uk/vol1/run/ERR865/ERR8651394/36553_S68_R2.fastq.gz	36553_S68	36553_S68_scaffold_N_1	chromosome	circular	36553_S68_N_1	c	0.968	0.032	unicycler	5109420	France	Cat	2014	NA	NA	NA	NA	NA	NA	NA	NA	NA
PRJEB60752	SAMEA112795386	ftp.sra.ebi.ac.uk/vol1/run/ERR110/ERR11040745/36553_S68.fastq.gz	GCA_949768455.1	ftp.ncbi.nlm.nih.gov/genomes/all/GCA/949/768/455/GCA_949768455.1_36553_S68/GCA_949768455.1_36553_S68_genomic.fna.gz	CATKMW010000002.1	PRJEB50837	SAMEA12944022	ftp.sra.ebi.ac.uk/vol1/run/ERR865/ERR8651394/36553_S68_R1.fastq.gz;ftp.sra.ebi.ac.uk/vol1/run/ERR865/ERR8651394/36553_S68_R2.fastq.gz	36553_S68	36553_S68_scaffold_N_2	plasmid	circular	p36553_S68_N_2	p	0.01	0.99	unicycler	70241	France	Cat	2014	blaCTX-M-14	plasmid	IncF	IncFII	F2:A-:B-	NA	NA	NA	NA
PRJEB60752	SAMEA112795387	ftp.sra.ebi.ac.uk/vol1/run/ERR110/ERR11040748/37008_S69.fastq.gz	GCA_949767165.1	ftp.ncbi.nlm.nih.gov/genomes/all/GCA/949/767/165/GCA_949767165.1_37008_S69/GCA_949767165.1_37008_S69_genomic.fna.gz	CATKKD010000001.1	PRJEB50837	SAMEA12944024	ftp.sra.ebi.ac.uk/vol1/run/ERR865/ERR8651396/37008_S69_R1.fastq.gz;ftp.sra.ebi.ac.uk/vol1/run/ERR865/ERR8651396/37008_S69_R2.fastq.gz	37008_S69	37008_S69_scaffold_N_1	chromosome	circular	37008_S69_N_1	c	0.974	0.026	unicycler	4730174	France	Horse	2014	NA	NA	NA	NA	NA	NA	NA	NA	NA
PRJEB60752	SAMEA112795387	ftp.sra.ebi.ac.uk/vol1/run/ERR110/ERR11040748/37008_S69.fastq.gz	GCA_949767165.1	ftp.ncbi.nlm.nih.gov/genomes/all/GCA/949/767/165/GCA_949767165.1_37008_S69/GCA_949767165.1_37008_S69_genomic.fna.gz	CATKKD010000002.1	PRJEB50837	SAMEA12944024	ftp.sra.ebi.ac.uk/vol1/run/ERR865/ERR8651396/37008_S69_R1.fastq.gz;ftp.sra.ebi.ac.uk/vol1/run/ERR865/ERR8651396/37008_S69_R2.fastq.gz	37008_S69	37008_S69_scaffold_N_2	plasmid	linear	p37008_S69_N_2	p	0.003	0.997	unicycler	56729	France	Horse	2014	NA	NA	NA	IncI1	NA	NA	NA	NA	NA
PRJEB60752	SAMEA112795387	ftp.sra.ebi.ac.uk/vol1/run/ERR110/ERR11040748/37008_S69.fastq.gz	GCA_949767165.1	ftp.ncbi.nlm.nih.gov/genomes/all/GCA/949/767/165/GCA_949767165.1_37008_S69/GCA_949767165.1_37008_S69_genomic.fna.gz	CATKKD010000003.1	PRJEB50837	SAMEA12944024	ftp.sra.ebi.ac.uk/vol1/run/ERR865/ERR8651396/37008_S69_R1.fastq.gz;ftp.sra.ebi.ac.uk/vol1/run/ERR865/ERR8651396/37008_S69_R2.fastq.gz	37008_S69	37008_S69_scaffold_N_3	plasmid	linear	p37008_S69_N_3	p	0.059	0.941	unicycler	45967	France	Horse	2014	blaCTX-M-1	plasmid	non-typeable	NA	NA	NT	NA	NA	NA
PRJEB60752	SAMEA112795387	ftp.sra.ebi.ac.uk/vol1/run/ERR110/ERR11040748/37008_S69.fastq.gz	GCA_949767165.1	ftp.ncbi.nlm.nih.gov/genomes/all/GCA/949/767/165/GCA_949767165.1_37008_S69/GCA_949767165.1_37008_S69_genomic.fna.gz	CATKKD010000004.1	PRJEB50837	SAMEA12944024	ftp.sra.ebi.ac.uk/vol1/run/ERR865/ERR8651396/37008_S69_R1.fastq.gz;ftp.sra.ebi.ac.uk/vol1/run/ERR865/ERR8651396/37008_S69_R2.fastq.gz	37008_S69	37008_S69_scaffold_N_4	plasmid	linear	p37008_S69_N_4	p	0.218	0.782	unicycler	6819	France	Horse	2014	NA	NA	NA	NA	NA	NA	NA	NA	NA
PRJEB60752	SAMEA112795387	ftp.sra.ebi.ac.uk/vol1/run/ERR110/ERR11040748/37008_S69.fastq.gz	GCA_949767165.1	ftp.ncbi.nlm.nih.gov/genomes/all/GCA/949/767/165/GCA_949767165.1_37008_S69/GCA_949767165.1_37008_S69_genomic.fna.gz	CATKKD010000005.1	PRJEB50837	SAMEA12944024	ftp.sra.ebi.ac.uk/vol1/run/ERR865/ERR8651396/37008_S69_R1.fastq.gz;ftp.sra.ebi.ac.uk/vol1/run/ERR865/ERR8651396/37008_S69_R2.fastq.gz	37008_S69	37008_S69_scaffold_N_5	scaffold	linear	37008_S69_N_5	c	0.599	0.401	unicycler	536	France	Horse	2014	NA	NA	NA	NA	NA	NA	NA	NA	NA
PRJEB60752	SAMEA112795387	ftp.sra.ebi.ac.uk/vol1/run/ERR110/ERR11040748/37008_S69.fastq.gz	GCA_949767165.1	ftp.ncbi.nlm.nih.gov/genomes/all/GCA/949/767/165/GCA_949767165.1_37008_S69/GCA_949767165.1_37008_S69_genomic.fna.gz	CATKKD010000006.1	PRJEB50837	SAMEA12944024	ftp.sra.ebi.ac.uk/vol1/run/ERR865/ERR8651396/37008_S69_R1.fastq.gz;ftp.sra.ebi.ac.uk/vol1/run/ERR865/ERR8651396/37008_S69_R2.fastq.gz	37008_S69	37008_S69_scaffold_N_6	scaffold	linear	37008_S69_N_6	c	0.638	0.362	unicycler	130	France	Horse	2014	NA	NA	NA	NA	NA	NA	NA	NA	NA
PRJEB60752	SAMEA112795388	ftp.sra.ebi.ac.uk/vol1/run/ERR110/ERR11040744/38272_S19.fastq.gz	GCA_949766975.1	ftp.ncbi.nlm.nih.gov/genomes/all/GCA/949/766/975/GCA_949766975.1_38272_S19/GCA_949766975.1_38272_S19_genomic.fna.gz	CATKJM010000001.1	PRJEB50837	SAMEA12944034	ftp.sra.ebi.ac.uk/vol1/run/ERR865/ERR8651406/38272_S19_R1.fastq.gz;ftp.sra.ebi.ac.uk/vol1/run/ERR865/ERR8651406/38272_S19_R2.fastq.gz	38272_S19	38272_S19_scaffold_N_1	chromosome	circular	38272_S19_N_1	c	0.827	0.173	unicycler	4749774	France	Cattle	2013	NA	NA	NA	IncX1	NA	NA	NA	NA	NA
PRJEB60752	SAMEA112795388	ftp.sra.ebi.ac.uk/vol1/run/ERR110/ERR11040744/38272_S19.fastq.gz	GCA_949766975.1	ftp.ncbi.nlm.nih.gov/genomes/all/GCA/949/766/975/GCA_949766975.1_38272_S19/GCA_949766975.1_38272_S19_genomic.fna.gz	CATKJM010000002.1	PRJEB50837	SAMEA12944034	ftp.sra.ebi.ac.uk/vol1/run/ERR865/ERR8651406/38272_S19_R1.fastq.gz;ftp.sra.ebi.ac.uk/vol1/run/ERR865/ERR8651406/38272_S19_R2.fastq.gz	38272_S19	38272_S19_scaffold_N_2	plasmid	linear	p38272_S19_N_2	p	0.012	0.988	unicycler	226254	France	Cattle	2013	blaCTX-M-15	plasmid	IncI1	IncFIB(AP001918), IncI1	F46:A-:B20	pST31	NA	NA	NA
PRJEB60752	SAMEA112795388	ftp.sra.ebi.ac.uk/vol1/run/ERR110/ERR11040744/38272_S19.fastq.gz	GCA_949766975.1	ftp.ncbi.nlm.nih.gov/genomes/all/GCA/949/766/975/GCA_949766975.1_38272_S19/GCA_949766975.1_38272_S19_genomic.fna.gz	CATKJM010000003.1	PRJEB50837	SAMEA12944034	ftp.sra.ebi.ac.uk/vol1/run/ERR865/ERR8651406/38272_S19_R1.fastq.gz;ftp.sra.ebi.ac.uk/vol1/run/ERR865/ERR8651406/38272_S19_R2.fastq.gz	38272_S19	38272_S19_scaffold_N_3	plasmid	circular	p38272_S19_N_3	p	0.013	0.987	unicycler	37129	France	Cattle	2013	NA	NA	NA	IncX4	NA	NA	NA	NA	NA
PRJEB60752	SAMEA112795388	ftp.sra.ebi.ac.uk/vol1/run/ERR110/ERR11040744/38272_S19.fastq.gz	GCA_949766975.1	ftp.ncbi.nlm.nih.gov/genomes/all/GCA/949/766/975/GCA_949766975.1_38272_S19/GCA_949766975.1_38272_S19_genomic.fna.gz	CATKJM010000004.1	PRJEB50837	SAMEA12944034	ftp.sra.ebi.ac.uk/vol1/run/ERR865/ERR8651406/38272_S19_R1.fastq.gz;ftp.sra.ebi.ac.uk/vol1/run/ERR865/ERR8651406/38272_S19_R2.fastq.gz	38272_S19	38272_S19_scaffold_N_4	scaffold	circular	38272_S19_N_4	c	0.714	0.286	unicycler	2241	France	Cattle	2013	NA	NA	NA	NA	NA	NA	NA	NA	NA
PRJEB60752	SAMEA112795388	ftp.sra.ebi.ac.uk/vol1/run/ERR110/ERR11040744/38272_S19.fastq.gz	GCA_949766975.1	ftp.ncbi.nlm.nih.gov/genomes/all/GCA/949/766/975/GCA_949766975.1_38272_S19/GCA_949766975.1_38272_S19_genomic.fna.gz	CATKJM010000005.1	PRJEB50837	SAMEA12944034	ftp.sra.ebi.ac.uk/vol1/run/ERR865/ERR8651406/38272_S19_R1.fastq.gz;ftp.sra.ebi.ac.uk/vol1/run/ERR865/ERR8651406/38272_S19_R2.fastq.gz	38272_S19	38272_S19_scaffold_N_5	scaffold	linear	38272_S19_N_5	c	0.597	0.403	unicycler	536	France	Cattle	2013	NA	NA	NA	NA	NA	NA	NA	NA	NA
PRJEB60752	SAMEA112795389	ftp.sra.ebi.ac.uk/vol1/run/ERR110/ERR11040749/39572_S75.fastq.gz	GCA_949768085.1	ftp.ncbi.nlm.nih.gov/genomes/all/GCA/949/768/085/GCA_949768085.1_39572_S75/GCA_949768085.1_39572_S75_genomic.fna.gz	CATKMA010000001.1	PRJEB42322	SAMEA7758159	ftp.sra.ebi.ac.uk/vol1/run/ERR503/ERR5037257/a39572_S28_R1_001.fastq.gz;ftp.sra.ebi.ac.uk/vol1/run/ERR503/ERR5037257/a39572_S28_R2_001.fastq.gz	39572_S75	39572_S75_scaffold_N_1	chromosome	circular	39572_S75_N_1	c	0.968	0.032	unicycler	5016187	France	Dog	2015	blaCTX-M-14	chromosome_plasmid	chromosome	NA	NA	NA	NA	NA	NA
PRJEB60752	SAMEA112795389	ftp.sra.ebi.ac.uk/vol1/run/ERR110/ERR11040749/39572_S75.fastq.gz	GCA_949768085.1	ftp.ncbi.nlm.nih.gov/genomes/all/GCA/949/768/085/GCA_949768085.1_39572_S75/GCA_949768085.1_39572_S75_genomic.fna.gz	CATKMA010000002.1	PRJEB42322	SAMEA7758159	ftp.sra.ebi.ac.uk/vol1/run/ERR503/ERR5037257/a39572_S28_R1_001.fastq.gz;ftp.sra.ebi.ac.uk/vol1/run/ERR503/ERR5037257/a39572_S28_R2_001.fastq.gz	39572_S75	39572_S75_scaffold_N_2	plasmid	circular	p39572_S75_N_2	p	0.02	0.98	unicycler	85577	France	Dog	2015	blaCTX-M-14	chromosome_plasmid	IncF	IncFIA, IncFII	F2:A2:B-	NA	NA	NA	NA
PRJEB60752	SAMEA112795389	ftp.sra.ebi.ac.uk/vol1/run/ERR110/ERR11040749/39572_S75.fastq.gz	GCA_949768085.1	ftp.ncbi.nlm.nih.gov/genomes/all/GCA/949/768/085/GCA_949768085.1_39572_S75/GCA_949768085.1_39572_S75_genomic.fna.gz	CATKMA010000003.1	PRJEB42322	SAMEA7758159	ftp.sra.ebi.ac.uk/vol1/run/ERR503/ERR5037257/a39572_S28_R1_001.fastq.gz;ftp.sra.ebi.ac.uk/vol1/run/ERR503/ERR5037257/a39572_S28_R2_001.fastq.gz	39572_S75	39572_S75_scaffold_N_3	plasmid	circular	p39572_S75_N_3	p	0.015	0.985	unicycler	5167	France	Dog	2015	NA	NA	NA	NA	NA	NA	NA	NA	NA
PRJEB60752	SAMEA112795389	ftp.sra.ebi.ac.uk/vol1/run/ERR110/ERR11040749/39572_S75.fastq.gz	GCA_949768085.1	ftp.ncbi.nlm.nih.gov/genomes/all/GCA/949/768/085/GCA_949768085.1_39572_S75/GCA_949768085.1_39572_S75_genomic.fna.gz	CATKMA010000004.1	PRJEB42322	SAMEA7758159	ftp.sra.ebi.ac.uk/vol1/run/ERR503/ERR5037257/a39572_S28_R1_001.fastq.gz;ftp.sra.ebi.ac.uk/vol1/run/ERR503/ERR5037257/a39572_S28_R2_001.fastq.gz	39572_S75	39572_S75_scaffold_N_4	plasmid	circular	p39572_S75_N_4	p	0.064	0.936	unicycler	4074	France	Dog	2015	NA	NA	NA	NA	NA	NA	NA	NA	NA
PRJEB60752	SAMEA112795389	ftp.sra.ebi.ac.uk/vol1/run/ERR110/ERR11040749/39572_S75.fastq.gz	GCA_949768085.1	ftp.ncbi.nlm.nih.gov/genomes/all/GCA/949/768/085/GCA_949768085.1_39572_S75/GCA_949768085.1_39572_S75_genomic.fna.gz	CATKMA010000005.1	PRJEB42322	SAMEA7758159	ftp.sra.ebi.ac.uk/vol1/run/ERR503/ERR5037257/a39572_S28_R1_001.fastq.gz;ftp.sra.ebi.ac.uk/vol1/run/ERR503/ERR5037257/a39572_S28_R2_001.fastq.gz	39572_S75	39572_S75_scaffold_N_5	plasmid	circular	p39572_S75_N_5	p	0.076	0.924	unicycler	1549	France	Dog	2015	NA	NA	NA	NA	NA	NA	NA	NA	NA
PRJEB60752	SAMEA112795390	ftp.sra.ebi.ac.uk/vol1/run/ERR110/ERR11040752/39789_S44.fastq.gz	GCA_949768905.1	ftp.ncbi.nlm.nih.gov/genomes/all/GCA/949/768/905/GCA_949768905.1_39789_S44/GCA_949768905.1_39789_S44_genomic.fna.gz	CATKNW010000001.1	PRJEB50837	SAMEA12944044	ftp.sra.ebi.ac.uk/vol1/run/ERR865/ERR8651416/39789_S44_R1.fastq.gz;ftp.sra.ebi.ac.uk/vol1/run/ERR865/ERR8651416/39789_S44_R2.fastq.gz	39789_S44	39789_S44_scaffold_N_1	chromosome	circular	39789_S44_N_1	c	0.968	0.032	unicycler	5226836	France	Dog	2015	NA	NA	NA	NA	NA	NA	NA	NA	NA
PRJEB60752	SAMEA112795390	ftp.sra.ebi.ac.uk/vol1/run/ERR110/ERR11040752/39789_S44.fastq.gz	GCA_949768905.1	ftp.ncbi.nlm.nih.gov/genomes/all/GCA/949/768/905/GCA_949768905.1_39789_S44/GCA_949768905.1_39789_S44_genomic.fna.gz	CATKNW010000002.1	PRJEB50837	SAMEA12944044	ftp.sra.ebi.ac.uk/vol1/run/ERR865/ERR8651416/39789_S44_R1.fastq.gz;ftp.sra.ebi.ac.uk/vol1/run/ERR865/ERR8651416/39789_S44_R2.fastq.gz	39789_S44	39789_S44_scaffold_N_2	plasmid	circular	p39789_S44_N_2	p	0.01	0.99	unicycler	240789	France	Dog	2015	blaCMY-2	plasmid	IncI1	IncFIB(AP001918), IncI1	F24:A-:B1*	pST2	NA	NA	NA
PRJEB60752	SAMEA112795391	ftp.sra.ebi.ac.uk/vol1/run/ERR110/ERR11040751/39797_S2.fastq.gz	GCA_949768975.1	ftp.ncbi.nlm.nih.gov/genomes/all/GCA/949/768/975/GCA_949768975.1_39797_S2/GCA_949768975.1_39797_S2_genomic.fna.gz	CATKOI010000001.1	PRJEB50837	SAMEA12944045	ftp.sra.ebi.ac.uk/vol1/run/ERR865/ERR8651417/39797_S2_R1.fastq.gz;ftp.sra.ebi.ac.uk/vol1/run/ERR865/ERR8651417/39797_S2_R2.fastq.gz	39797_S2	39797_S2_scaffold_N_1	chromosome	circular	39797_S2_N_1	c	0.968	0.032	unicycler	5259146	France	Dog	2014	NA	NA	NA	NA	NA	NA	NA	NA	NA
PRJEB60752	SAMEA112795391	ftp.sra.ebi.ac.uk/vol1/run/ERR110/ERR11040751/39797_S2.fastq.gz	GCA_949768975.1	ftp.ncbi.nlm.nih.gov/genomes/all/GCA/949/768/975/GCA_949768975.1_39797_S2/GCA_949768975.1_39797_S2_genomic.fna.gz	CATKOI010000002.1	PRJEB50837	SAMEA12944045	ftp.sra.ebi.ac.uk/vol1/run/ERR865/ERR8651417/39797_S2_R1.fastq.gz;ftp.sra.ebi.ac.uk/vol1/run/ERR865/ERR8651417/39797_S2_R2.fastq.gz	39797_S2	39797_S2_scaffold_N_2	plasmid	circular	p39797_S2_N_2	p	0.01	0.99	unicycler	70241	France	Dog	2014	blaCTX-M-14	plasmid	IncF	IncFII	F2:A-:B-	NA	NA	NA	NA
PRJEB60752	SAMEA112795391	ftp.sra.ebi.ac.uk/vol1/run/ERR110/ERR11040751/39797_S2.fastq.gz	GCA_949768975.1	ftp.ncbi.nlm.nih.gov/genomes/all/GCA/949/768/975/GCA_949768975.1_39797_S2/GCA_949768975.1_39797_S2_genomic.fna.gz	CATKOI010000003.1	PRJEB50837	SAMEA12944045	ftp.sra.ebi.ac.uk/vol1/run/ERR865/ERR8651417/39797_S2_R1.fastq.gz;ftp.sra.ebi.ac.uk/vol1/run/ERR865/ERR8651417/39797_S2_R2.fastq.gz	39797_S2	39797_S2_scaffold_N_3	plasmid	circular	p39797_S2_N_3	p	0.076	0.924	unicycler	34068	France	Dog	2014	NA	NA	NA	NA	NA	NA	NA	NA	NA
PRJEB60752	SAMEA112795392	ftp.sra.ebi.ac.uk/vol1/run/ERR110/ERR11040750/39932_S28.fastq.gz	GCA_949768025.1	ftp.ncbi.nlm.nih.gov/genomes/all/GCA/949/768/025/GCA_949768025.1_39932_S28/GCA_949768025.1_39932_S28_genomic.fna.gz	CATKLS010000001.1	PRJEB50837	SAMEA12944047	ftp.sra.ebi.ac.uk/vol1/run/ERR865/ERR8651419/39932_S28_R1.fastq.gz;ftp.sra.ebi.ac.uk/vol1/run/ERR865/ERR8651419/39932_S28_R2.fastq.gz	39932_S28	39932_S28_scaffold_N_1	chromosome	circular	39932_S28_N_1	c	0.968	0.032	unicycler	4799786	France	Cattle	2014	NA	NA	NA	NA	NA	NA	NA	NA	NA
PRJEB60752	SAMEA112795392	ftp.sra.ebi.ac.uk/vol1/run/ERR110/ERR11040750/39932_S28.fastq.gz	GCA_949768025.1	ftp.ncbi.nlm.nih.gov/genomes/all/GCA/949/768/025/GCA_949768025.1_39932_S28/GCA_949768025.1_39932_S28_genomic.fna.gz	CATKLS010000002.1	PRJEB50837	SAMEA12944047	ftp.sra.ebi.ac.uk/vol1/run/ERR865/ERR8651419/39932_S28_R1.fastq.gz;ftp.sra.ebi.ac.uk/vol1/run/ERR865/ERR8651419/39932_S28_R2.fastq.gz	39932_S28	39932_S28_scaffold_N_2	plasmid	circular	p39932_S28_N_2	p	0.006	0.994	unicycler	138357	France	Cattle	2014	blaCTX-M-15	plasmid	IncF	IncFIA, IncFIB(AP001918), IncFII	F31:A4:B1	NA	NA	NA	NA
PRJEB60752	SAMEA112795392	ftp.sra.ebi.ac.uk/vol1/run/ERR110/ERR11040750/39932_S28.fastq.gz	GCA_949768025.1	ftp.ncbi.nlm.nih.gov/genomes/all/GCA/949/768/025/GCA_949768025.1_39932_S28/GCA_949768025.1_39932_S28_genomic.fna.gz	CATKLS010000003.1	PRJEB50837	SAMEA12944047	ftp.sra.ebi.ac.uk/vol1/run/ERR865/ERR8651419/39932_S28_R1.fastq.gz;ftp.sra.ebi.ac.uk/vol1/run/ERR865/ERR8651419/39932_S28_R2.fastq.gz	39932_S28	39932_S28_scaffold_N_3	plasmid	circular	p39932_S28_N_3	p	0.006	0.994	unicycler	6200	France	Cattle	2014	NA	NA	NA	NA	NA	NA	NA	NA	NA
PRJEB60752	SAMEA112795392	ftp.sra.ebi.ac.uk/vol1/run/ERR110/ERR11040750/39932_S28.fastq.gz	GCA_949768025.1	ftp.ncbi.nlm.nih.gov/genomes/all/GCA/949/768/025/GCA_949768025.1_39932_S28/GCA_949768025.1_39932_S28_genomic.fna.gz	CATKLS010000004.1	PRJEB50837	SAMEA12944047	ftp.sra.ebi.ac.uk/vol1/run/ERR865/ERR8651419/39932_S28_R1.fastq.gz;ftp.sra.ebi.ac.uk/vol1/run/ERR865/ERR8651419/39932_S28_R2.fastq.gz	39932_S28	39932_S28_scaffold_N_4	plasmid	circular	p39932_S28_N_4	p	0.032	0.968	unicycler	4773	France	Cattle	2014	NA	NA	NA	NA	NA	NA	NA	NA	NA
PRJEB60752	SAMEA112795392	ftp.sra.ebi.ac.uk/vol1/run/ERR110/ERR11040750/39932_S28.fastq.gz	GCA_949768025.1	ftp.ncbi.nlm.nih.gov/genomes/all/GCA/949/768/025/GCA_949768025.1_39932_S28/GCA_949768025.1_39932_S28_genomic.fna.gz	CATKLS010000005.1	PRJEB50837	SAMEA12944047	ftp.sra.ebi.ac.uk/vol1/run/ERR865/ERR8651419/39932_S28_R1.fastq.gz;ftp.sra.ebi.ac.uk/vol1/run/ERR865/ERR8651419/39932_S28_R2.fastq.gz	39932_S28	39932_S28_scaffold_N_5	plasmid	circular	p39932_S28_N_5	p	0.334	0.666	unicycler	1565	France	Cattle	2014	NA	NA	NA	NA	NA	NA	NA	NA	NA
PRJEB60752	SAMEA112795393	ftp.sra.ebi.ac.uk/vol1/run/ERR110/ERR11040754/39954_S30.fastq.gz	GCA_949768995.1	ftp.ncbi.nlm.nih.gov/genomes/all/GCA/949/768/995/GCA_949768995.1_39954_S30/GCA_949768995.1_39954_S30_genomic.fna.gz	CATKOL010000001.1	PRJEB50837	SAMEA12944049	ftp.sra.ebi.ac.uk/vol1/run/ERR865/ERR8651421/39954_S30_R1.fastq.gz;ftp.sra.ebi.ac.uk/vol1/run/ERR865/ERR8651421/39954_S30_R2.fastq.gz	39954_S30	39954_S30_scaffold_N_1	chromosome	linear	39954_S30_N_1	c	0.974	0.026	unicycler	3519863	France	Cattle	2014	NA	NA	NA	NA	NA	NA	NA	NA	NA
PRJEB60752	SAMEA112795393	ftp.sra.ebi.ac.uk/vol1/run/ERR110/ERR11040754/39954_S30.fastq.gz	GCA_949768995.1	ftp.ncbi.nlm.nih.gov/genomes/all/GCA/949/768/995/GCA_949768995.1_39954_S30/GCA_949768995.1_39954_S30_genomic.fna.gz	CATKOL010000002.1	PRJEB50837	SAMEA12944049	ftp.sra.ebi.ac.uk/vol1/run/ERR865/ERR8651421/39954_S30_R1.fastq.gz;ftp.sra.ebi.ac.uk/vol1/run/ERR865/ERR8651421/39954_S30_R2.fastq.gz	39954_S30	39954_S30_scaffold_N_2	chromosome	linear	39954_S30_N_2	c	0.996	0.004	unicycler	1609100	France	Cattle	2014	NA	NA	NA	NA	NA	NA	NA	NA	NA
PRJEB60752	SAMEA112795393	ftp.sra.ebi.ac.uk/vol1/run/ERR110/ERR11040754/39954_S30.fastq.gz	GCA_949768995.1	ftp.ncbi.nlm.nih.gov/genomes/all/GCA/949/768/995/GCA_949768995.1_39954_S30/GCA_949768995.1_39954_S30_genomic.fna.gz	CATKOL010000003.1	PRJEB50837	SAMEA12944049	ftp.sra.ebi.ac.uk/vol1/run/ERR865/ERR8651421/39954_S30_R1.fastq.gz;ftp.sra.ebi.ac.uk/vol1/run/ERR865/ERR8651421/39954_S30_R2.fastq.gz	39954_S30	39954_S30_scaffold_N_3	plasmid	circular	p39954_S30_N_3	p	0.007	0.993	unicycler	225174	France	Cattle	2014	NA	NA	NA	IncHI2, IncHI2A	NA	NA	NA	NA	NA
PRJEB60752	SAMEA112795393	ftp.sra.ebi.ac.uk/vol1/run/ERR110/ERR11040754/39954_S30.fastq.gz	GCA_949768995.1	ftp.ncbi.nlm.nih.gov/genomes/all/GCA/949/768/995/GCA_949768995.1_39954_S30/GCA_949768995.1_39954_S30_genomic.fna.gz	CATKOL010000004.1	PRJEB50837	SAMEA12944049	ftp.sra.ebi.ac.uk/vol1/run/ERR865/ERR8651421/39954_S30_R1.fastq.gz;ftp.sra.ebi.ac.uk/vol1/run/ERR865/ERR8651421/39954_S30_R2.fastq.gz	39954_S30	39954_S30_scaffold_N_4	plasmid	circular	p39954_S30_N_4	p	0.01	0.99	unicycler	154563	France	Cattle	2014	NA	NA	NA	IncFIB(AP001918)	NA	NA	NA	NA	NA
PRJEB60752	SAMEA112795393	ftp.sra.ebi.ac.uk/vol1/run/ERR110/ERR11040754/39954_S30.fastq.gz	GCA_949768995.1	ftp.ncbi.nlm.nih.gov/genomes/all/GCA/949/768/995/GCA_949768995.1_39954_S30/GCA_949768995.1_39954_S30_genomic.fna.gz	CATKOL010000005.1	PRJEB50837	SAMEA12944049	ftp.sra.ebi.ac.uk/vol1/run/ERR865/ERR8651421/39954_S30_R1.fastq.gz;ftp.sra.ebi.ac.uk/vol1/run/ERR865/ERR8651421/39954_S30_R2.fastq.gz	39954_S30	39954_S30_scaffold_N_5	plasmid	circular	p39954_S30_N_5	p	0	1	unicycler	108661	France	Cattle	2014	blaCTX-M-1	plasmid	IncI1	IncI1	NA	pST3	NA	NA	NA
PRJEB60752	SAMEA112795393	ftp.sra.ebi.ac.uk/vol1/run/ERR110/ERR11040754/39954_S30.fastq.gz	GCA_949768995.1	ftp.ncbi.nlm.nih.gov/genomes/all/GCA/949/768/995/GCA_949768995.1_39954_S30/GCA_949768995.1_39954_S30_genomic.fna.gz	CATKOL010000006.1	PRJEB50837	SAMEA12944049	ftp.sra.ebi.ac.uk/vol1/run/ERR865/ERR8651421/39954_S30_R1.fastq.gz;ftp.sra.ebi.ac.uk/vol1/run/ERR865/ERR8651421/39954_S30_R2.fastq.gz	39954_S30	39954_S30_scaffold_N_6	plasmid	circular	p39954_S30_N_6	p	0.005	0.995	unicycler	64146	France	Cattle	2014	NA	NA	NA	IncFII(pHN7A8)	NA	NA	NA	NA	NA
PRJEB60752	SAMEA112795393	ftp.sra.ebi.ac.uk/vol1/run/ERR110/ERR11040754/39954_S30.fastq.gz	GCA_949768995.1	ftp.ncbi.nlm.nih.gov/genomes/all/GCA/949/768/995/GCA_949768995.1_39954_S30/GCA_949768995.1_39954_S30_genomic.fna.gz	CATKOL010000007.1	PRJEB50837	SAMEA12944049	ftp.sra.ebi.ac.uk/vol1/run/ERR865/ERR8651421/39954_S30_R1.fastq.gz;ftp.sra.ebi.ac.uk/vol1/run/ERR865/ERR8651421/39954_S30_R2.fastq.gz	39954_S30	39954_S30_scaffold_N_7	plasmid	circular	p39954_S30_N_7	p	0.07	0.93	unicycler	6647	France	Cattle	2014	NA	NA	NA	NA	NA	NA	NA	NA	NA
PRJEB60752	SAMEA112795393	ftp.sra.ebi.ac.uk/vol1/run/ERR110/ERR11040754/39954_S30.fastq.gz	GCA_949768995.1	ftp.ncbi.nlm.nih.gov/genomes/all/GCA/949/768/995/GCA_949768995.1_39954_S30/GCA_949768995.1_39954_S30_genomic.fna.gz	CATKOL010000008.1	PRJEB50837	SAMEA12944049	ftp.sra.ebi.ac.uk/vol1/run/ERR865/ERR8651421/39954_S30_R1.fastq.gz;ftp.sra.ebi.ac.uk/vol1/run/ERR865/ERR8651421/39954_S30_R2.fastq.gz	39954_S30	39954_S30_scaffold_N_8	scaffold	linear	39954_S30_N_8	c	0.587	0.413	unicycler	3126	France	Cattle	2014	NA	NA	NA	NA	NA	NA	NA	NA	NA
PRJEB54884	SAMEA110398697	ftp.sra.ebi.ac.uk/vol1/run/ERR997/ERR9979374/41170_S44.fastq.gz	GCA_964019915.1	ftp.ncbi.nlm.nih.gov/genomes/all/GCA/964/019/915/GCA_964019915.1_41170_S44/GCA_964019915.1_41170_S44_genomic.fna.gz	CAXHTZ010000001.1	PRJEB50837	SAMEA12944070	ftp.sra.ebi.ac.uk/vol1/run/ERR865/ERR8651442/41170_S44_R1.fastq.gz;ftp.sra.ebi.ac.uk/vol1/run/ERR865/ERR8651442/41170_S44_R2.fastq.gz	41170_S44	41170_S44_scaffold_N_1	chromosome	linear	41170_S44_N_1	c	0.981	0.019	unicycler	3166280	France	Cattle	2015	NA	NA	NA	NA	NA	NA	NA	NA	NA
PRJEB54884	SAMEA110398697	ftp.sra.ebi.ac.uk/vol1/run/ERR997/ERR9979374/41170_S44.fastq.gz	GCA_964019915.1	ftp.ncbi.nlm.nih.gov/genomes/all/GCA/964/019/915/GCA_964019915.1_41170_S44/GCA_964019915.1_41170_S44_genomic.fna.gz	CAXHTZ010000002.1	PRJEB50837	SAMEA12944070	ftp.sra.ebi.ac.uk/vol1/run/ERR865/ERR8651442/41170_S44_R1.fastq.gz;ftp.sra.ebi.ac.uk/vol1/run/ERR865/ERR8651442/41170_S44_R2.fastq.gz	41170_S44	41170_S44_scaffold_N_2	chromosome	linear	41170_S44_N_2	c	0.836	0.164	unicycler	1499356	France	Cattle	2015	NA	NA	NA	NA	NA	NA	NA	NA	NA
PRJEB54884	SAMEA110398697	ftp.sra.ebi.ac.uk/vol1/run/ERR997/ERR9979374/41170_S44.fastq.gz	GCA_964019915.1	ftp.ncbi.nlm.nih.gov/genomes/all/GCA/964/019/915/GCA_964019915.1_41170_S44/GCA_964019915.1_41170_S44_genomic.fna.gz	CAXHTZ010000003.1	PRJEB50837	SAMEA12944070	ftp.sra.ebi.ac.uk/vol1/run/ERR865/ERR8651442/41170_S44_R1.fastq.gz;ftp.sra.ebi.ac.uk/vol1/run/ERR865/ERR8651442/41170_S44_R2.fastq.gz	41170_S44	41170_S44_scaffold_N_3	chromosome	linear	41170_S44_N_3	c	0.911	0.089	unicycler	362535	France	Cattle	2015	NA	NA	NA	NA	NA	NA	NA	NA	NA
PRJEB54884	SAMEA110398697	ftp.sra.ebi.ac.uk/vol1/run/ERR997/ERR9979374/41170_S44.fastq.gz	GCA_964019915.1	ftp.ncbi.nlm.nih.gov/genomes/all/GCA/964/019/915/GCA_964019915.1_41170_S44/GCA_964019915.1_41170_S44_genomic.fna.gz	CAXHTZ010000004.1	PRJEB50837	SAMEA12944070	ftp.sra.ebi.ac.uk/vol1/run/ERR865/ERR8651442/41170_S44_R1.fastq.gz;ftp.sra.ebi.ac.uk/vol1/run/ERR865/ERR8651442/41170_S44_R2.fastq.gz	41170_S44	41170_S44_scaffold_N_4	plasmid	circular	p41170_S44_N_4	p	0.007	0.993	unicycler	153985	France	Cattle	2015	NA	NA	NA	IncFIA, IncFIB(AP001918)	NA	NA	NA	NA	NA
PRJEB54884	SAMEA110398697	ftp.sra.ebi.ac.uk/vol1/run/ERR997/ERR9979374/41170_S44.fastq.gz	GCA_964019915.1	ftp.ncbi.nlm.nih.gov/genomes/all/GCA/964/019/915/GCA_964019915.1_41170_S44/GCA_964019915.1_41170_S44_genomic.fna.gz	CAXHTZ010000005.1	PRJEB50837	SAMEA12944070	ftp.sra.ebi.ac.uk/vol1/run/ERR865/ERR8651442/41170_S44_R1.fastq.gz;ftp.sra.ebi.ac.uk/vol1/run/ERR865/ERR8651442/41170_S44_R2.fastq.gz	41170_S44	41170_S44_scaffold_N_5	chromosome	linear	41170_S44_N_5	c	0.998	0.002	unicycler	80928	France	Cattle	2015	NA	NA	NA	NA	NA	NA	NA	NA	NA
PRJEB54884	SAMEA110398697	ftp.sra.ebi.ac.uk/vol1/run/ERR997/ERR9979374/41170_S44.fastq.gz	GCA_964019915.1	ftp.ncbi.nlm.nih.gov/genomes/all/GCA/964/019/915/GCA_964019915.1_41170_S44/GCA_964019915.1_41170_S44_genomic.fna.gz	CAXHTZ010000006.1	PRJEB50837	SAMEA12944070	ftp.sra.ebi.ac.uk/vol1/run/ERR865/ERR8651442/41170_S44_R1.fastq.gz;ftp.sra.ebi.ac.uk/vol1/run/ERR865/ERR8651442/41170_S44_R2.fastq.gz	41170_S44	41170_S44_scaffold_N_6	plasmid	circular	p41170_S44_N_6	p	0.009	0.991	unicycler	67735	France	Cattle	2015	blaCTX-M-14	plasmid	IncF	IncFII	F2:A-:B-	NA	NA	NA	NA
PRJEB54884	SAMEA110398697	ftp.sra.ebi.ac.uk/vol1/run/ERR997/ERR9979374/41170_S44.fastq.gz	GCA_964019915.1	ftp.ncbi.nlm.nih.gov/genomes/all/GCA/964/019/915/GCA_964019915.1_41170_S44/GCA_964019915.1_41170_S44_genomic.fna.gz	CAXHTZ010000007.1	PRJEB50837	SAMEA12944070	ftp.sra.ebi.ac.uk/vol1/run/ERR865/ERR8651442/41170_S44_R1.fastq.gz;ftp.sra.ebi.ac.uk/vol1/run/ERR865/ERR8651442/41170_S44_R2.fastq.gz	41170_S44	41170_S44_scaffold_N_7	plasmid	linear	p41170_S44_N_7	p	0.139	0.861	unicycler	34170	France	Cattle	2015	NA	NA	NA	IncI2	NA	NA	NA	NA	NA
PRJEB54884	SAMEA110398697	ftp.sra.ebi.ac.uk/vol1/run/ERR997/ERR9979374/41170_S44.fastq.gz	GCA_964019915.1	ftp.ncbi.nlm.nih.gov/genomes/all/GCA/964/019/915/GCA_964019915.1_41170_S44/GCA_964019915.1_41170_S44_genomic.fna.gz	CAXHTZ010000008.1	PRJEB50837	SAMEA12944070	ftp.sra.ebi.ac.uk/vol1/run/ERR865/ERR8651442/41170_S44_R1.fastq.gz;ftp.sra.ebi.ac.uk/vol1/run/ERR865/ERR8651442/41170_S44_R2.fastq.gz	41170_S44	41170_S44_scaffold_N_8	plasmid	linear	p41170_S44_N_8	p	0.11	0.89	unicycler	24177	France	Cattle	2015	NA	NA	NA	NA	NA	NA	NA	NA	NA
PRJEB54884	SAMEA110398697	ftp.sra.ebi.ac.uk/vol1/run/ERR997/ERR9979374/41170_S44.fastq.gz	GCA_964019915.1	ftp.ncbi.nlm.nih.gov/genomes/all/GCA/964/019/915/GCA_964019915.1_41170_S44/GCA_964019915.1_41170_S44_genomic.fna.gz	CAXHTZ010000009.1	PRJEB50837	SAMEA12944070	ftp.sra.ebi.ac.uk/vol1/run/ERR865/ERR8651442/41170_S44_R1.fastq.gz;ftp.sra.ebi.ac.uk/vol1/run/ERR865/ERR8651442/41170_S44_R2.fastq.gz	41170_S44	41170_S44_scaffold_N_9	plasmid	circular	p41170_S44_N_9	p	0.005	0.995	unicycler	6647	France	Cattle	2015	NA	NA	NA	NA	NA	NA	NA	NA	NA
PRJEB54884	SAMEA110398697	ftp.sra.ebi.ac.uk/vol1/run/ERR997/ERR9979374/41170_S44.fastq.gz	GCA_964019915.1	ftp.ncbi.nlm.nih.gov/genomes/all/GCA/964/019/915/GCA_964019915.1_41170_S44/GCA_964019915.1_41170_S44_genomic.fna.gz	CAXHTZ010000010.1	PRJEB50837	SAMEA12944070	ftp.sra.ebi.ac.uk/vol1/run/ERR865/ERR8651442/41170_S44_R1.fastq.gz;ftp.sra.ebi.ac.uk/vol1/run/ERR865/ERR8651442/41170_S44_R2.fastq.gz	41170_S44	41170_S44_scaffold_N_10	plasmid	circular	p41170_S44_N_10	p	0.018	0.982	unicycler	5631	France	Cattle	2015	NA	NA	NA	NA	NA	NA	NA	NA	NA
PRJEB54884	SAMEA110398697	ftp.sra.ebi.ac.uk/vol1/run/ERR997/ERR9979374/41170_S44.fastq.gz	GCA_964019915.1	ftp.ncbi.nlm.nih.gov/genomes/all/GCA/964/019/915/GCA_964019915.1_41170_S44/GCA_964019915.1_41170_S44_genomic.fna.gz	CAXHTZ010000011.1	PRJEB50837	SAMEA12944070	ftp.sra.ebi.ac.uk/vol1/run/ERR865/ERR8651442/41170_S44_R1.fastq.gz;ftp.sra.ebi.ac.uk/vol1/run/ERR865/ERR8651442/41170_S44_R2.fastq.gz	41170_S44	41170_S44_scaffold_N_11	plasmid	circular	p41170_S44_N_11	p	0.09	0.91	unicycler	1547	France	Cattle	2015	NA	NA	NA	Col(MG828)	NA	NA	NA	NA	NA
PRJEB54884	SAMEA110398697	ftp.sra.ebi.ac.uk/vol1/run/ERR997/ERR9979374/41170_S44.fastq.gz	GCA_964019915.1	ftp.ncbi.nlm.nih.gov/genomes/all/GCA/964/019/915/GCA_964019915.1_41170_S44/GCA_964019915.1_41170_S44_genomic.fna.gz	CAXHTZ010000012.1	PRJEB50837	SAMEA12944070	ftp.sra.ebi.ac.uk/vol1/run/ERR865/ERR8651442/41170_S44_R1.fastq.gz;ftp.sra.ebi.ac.uk/vol1/run/ERR865/ERR8651442/41170_S44_R2.fastq.gz	41170_S44	41170_S44_scaffold_N_12	chromosome	linear	41170_S44_N_12	c	0.767	0.233	unicycler	595	France	Cattle	2015	NA	NA	NA	NA	NA	NA	NA	NA	NA
PRJEB54884	SAMEA110398697	ftp.sra.ebi.ac.uk/vol1/run/ERR997/ERR9979374/41170_S44.fastq.gz	GCA_964019915.1	ftp.ncbi.nlm.nih.gov/genomes/all/GCA/964/019/915/GCA_964019915.1_41170_S44/GCA_964019915.1_41170_S44_genomic.fna.gz	CAXHTZ010000013.1	PRJEB50837	SAMEA12944070	ftp.sra.ebi.ac.uk/vol1/run/ERR865/ERR8651442/41170_S44_R1.fastq.gz;ftp.sra.ebi.ac.uk/vol1/run/ERR865/ERR8651442/41170_S44_R2.fastq.gz	41170_S44	41170_S44_scaffold_N_13	chromosome	linear	41170_S44_N_13	c	0.785	0.215	unicycler	595	France	Cattle	2015	NA	NA	NA	NA	NA	NA	NA	NA	NA
PRJEB54884	SAMEA110398697	ftp.sra.ebi.ac.uk/vol1/run/ERR997/ERR9979374/41170_S44.fastq.gz	GCA_964019915.1	ftp.ncbi.nlm.nih.gov/genomes/all/GCA/964/019/915/GCA_964019915.1_41170_S44/GCA_964019915.1_41170_S44_genomic.fna.gz	CAXHTZ010000014.1	PRJEB50837	SAMEA12944070	ftp.sra.ebi.ac.uk/vol1/run/ERR865/ERR8651442/41170_S44_R1.fastq.gz;ftp.sra.ebi.ac.uk/vol1/run/ERR865/ERR8651442/41170_S44_R2.fastq.gz	41170_S44	41170_S44_scaffold_N_14	chromosome	linear	41170_S44_N_14	c	0.665	0.335	unicycler	577	France	Cattle	2015	NA	NA	NA	NA	NA	NA	NA	NA	NA
PRJEB54884	SAMEA110398697	ftp.sra.ebi.ac.uk/vol1/run/ERR997/ERR9979374/41170_S44.fastq.gz	GCA_964019915.1	ftp.ncbi.nlm.nih.gov/genomes/all/GCA/964/019/915/GCA_964019915.1_41170_S44/GCA_964019915.1_41170_S44_genomic.fna.gz	CAXHTZ010000015.1	PRJEB50837	SAMEA12944070	ftp.sra.ebi.ac.uk/vol1/run/ERR865/ERR8651442/41170_S44_R1.fastq.gz;ftp.sra.ebi.ac.uk/vol1/run/ERR865/ERR8651442/41170_S44_R2.fastq.gz	41170_S44	41170_S44_scaffold_N_15	chromosome	linear	41170_S44_N_15	c	0.705	0.295	unicycler	561	France	Cattle	2015	NA	NA	NA	NA	NA	NA	NA	NA	NA
PRJEB54884	SAMEA110398697	ftp.sra.ebi.ac.uk/vol1/run/ERR997/ERR9979374/41170_S44.fastq.gz	GCA_964019915.1	ftp.ncbi.nlm.nih.gov/genomes/all/GCA/964/019/915/GCA_964019915.1_41170_S44/GCA_964019915.1_41170_S44_genomic.fna.gz	CAXHTZ010000016.1	PRJEB50837	SAMEA12944070	ftp.sra.ebi.ac.uk/vol1/run/ERR865/ERR8651442/41170_S44_R1.fastq.gz;ftp.sra.ebi.ac.uk/vol1/run/ERR865/ERR8651442/41170_S44_R2.fastq.gz	41170_S44	41170_S44_scaffold_N_16	chromosome	linear	41170_S44_N_16	c	0.719	0.281	unicycler	537	France	Cattle	2015	NA	NA	NA	NA	NA	NA	NA	NA	NA
PRJEB60752	SAMEA112795394	ftp.sra.ebi.ac.uk/vol1/run/ERR110/ERR11040756/41240_S46.fastq.gz	GCA_949768935.1	ftp.ncbi.nlm.nih.gov/genomes/all/GCA/949/768/935/GCA_949768935.1_41240_S46/GCA_949768935.1_41240_S46_genomic.fna.gz	CATKOG010000001.1	PRJEB50837	SAMEA12944072	ftp.sra.ebi.ac.uk/vol1/run/ERR865/ERR8651444/41240_S46_R1.fastq.gz;ftp.sra.ebi.ac.uk/vol1/run/ERR865/ERR8651444/41240_S46_R2.fastq.gz	41240_S46	41240_S46_scaffold_N_1	chromosome	linear	41240_S46_N_1	c	0.981	0.019	unicycler	3059495	France	Cattle	2014	NA	NA	NA	NA	NA	NA	NA	NA	NA
PRJEB60752	SAMEA112795394	ftp.sra.ebi.ac.uk/vol1/run/ERR110/ERR11040756/41240_S46.fastq.gz	GCA_949768935.1	ftp.ncbi.nlm.nih.gov/genomes/all/GCA/949/768/935/GCA_949768935.1_41240_S46/GCA_949768935.1_41240_S46_genomic.fna.gz	CATKOG010000002.1	PRJEB50837	SAMEA12944072	ftp.sra.ebi.ac.uk/vol1/run/ERR865/ERR8651444/41240_S46_R1.fastq.gz;ftp.sra.ebi.ac.uk/vol1/run/ERR865/ERR8651444/41240_S46_R2.fastq.gz	41240_S46	41240_S46_scaffold_N_2	chromosome	linear	41240_S46_N_2	c	0.998	0.002	unicycler	1797200	France	Cattle	2014	NA	NA	NA	NA	NA	NA	NA	NA	NA
PRJEB60752	SAMEA112795394	ftp.sra.ebi.ac.uk/vol1/run/ERR110/ERR11040756/41240_S46.fastq.gz	GCA_949768935.1	ftp.ncbi.nlm.nih.gov/genomes/all/GCA/949/768/935/GCA_949768935.1_41240_S46/GCA_949768935.1_41240_S46_genomic.fna.gz	CATKOG010000003.1	PRJEB50837	SAMEA12944072	ftp.sra.ebi.ac.uk/vol1/run/ERR865/ERR8651444/41240_S46_R1.fastq.gz;ftp.sra.ebi.ac.uk/vol1/run/ERR865/ERR8651444/41240_S46_R2.fastq.gz	41240_S46	41240_S46_scaffold_N_3	plasmid	circular	p41240_S46_N_3	p	0	1	unicycler	112595	France	Cattle	2014	blaCTX-M-1	plasmid	IncI1	IncI1	NA	pST3	NA	NA	NA
PRJEB60752	SAMEA112795394	ftp.sra.ebi.ac.uk/vol1/run/ERR110/ERR11040756/41240_S46.fastq.gz	GCA_949768935.1	ftp.ncbi.nlm.nih.gov/genomes/all/GCA/949/768/935/GCA_949768935.1_41240_S46/GCA_949768935.1_41240_S46_genomic.fna.gz	CATKOG010000004.1	PRJEB50837	SAMEA12944072	ftp.sra.ebi.ac.uk/vol1/run/ERR865/ERR8651444/41240_S46_R1.fastq.gz;ftp.sra.ebi.ac.uk/vol1/run/ERR865/ERR8651444/41240_S46_R2.fastq.gz	41240_S46	41240_S46_scaffold_N_4	plasmid	circular	p41240_S46_N_4	p	0.002	0.998	unicycler	110558	France	Cattle	2014	NA	NA	NA	IncFIA, IncFIB(AP001918), IncFII(pHN7A8)	NA	NA	NA	NA	NA
PRJEB60752	SAMEA112795395	ftp.sra.ebi.ac.uk/vol1/run/ERR110/ERR11040757/41710_S54.fastq.gz	GCA_949768065.1	ftp.ncbi.nlm.nih.gov/genomes/all/GCA/949/768/065/GCA_949768065.1_41710_S54/GCA_949768065.1_41710_S54_genomic.fna.gz	CATKLU010000001.1	PRJEB50837	SAMEA12944081	ftp.sra.ebi.ac.uk/vol1/run/ERR865/ERR8651453/41710_S54_R1.fastq.gz;ftp.sra.ebi.ac.uk/vol1/run/ERR865/ERR8651453/41710_S54_R2.fastq.gz	41710_S54	41710_S54_scaffold_N_1	chromosome	circular	41710_S54_N_1	c	0.968	0.032	unicycler	5005288	France	Food	2015	NA	NA	NA	NA	NA	NA	NA	NA	NA
PRJEB60752	SAMEA112795395	ftp.sra.ebi.ac.uk/vol1/run/ERR110/ERR11040757/41710_S54.fastq.gz	GCA_949768065.1	ftp.ncbi.nlm.nih.gov/genomes/all/GCA/949/768/065/GCA_949768065.1_41710_S54/GCA_949768065.1_41710_S54_genomic.fna.gz	CATKLU010000002.1	PRJEB50837	SAMEA12944081	ftp.sra.ebi.ac.uk/vol1/run/ERR865/ERR8651453/41710_S54_R1.fastq.gz;ftp.sra.ebi.ac.uk/vol1/run/ERR865/ERR8651453/41710_S54_R2.fastq.gz	41710_S54	41710_S54_scaffold_N_2	plasmid	circular	p41710_S54_N_2	p	0.002	0.998	unicycler	154440	France	Food	2015	NA	NA	NA	IncFIB(AP001918), IncFII	NA	NA	NA	NA	NA
PRJEB60752	SAMEA112795395	ftp.sra.ebi.ac.uk/vol1/run/ERR110/ERR11040757/41710_S54.fastq.gz	GCA_949768065.1	ftp.ncbi.nlm.nih.gov/genomes/all/GCA/949/768/065/GCA_949768065.1_41710_S54/GCA_949768065.1_41710_S54_genomic.fna.gz	CATKLU010000003.1	PRJEB50837	SAMEA12944081	ftp.sra.ebi.ac.uk/vol1/run/ERR865/ERR8651453/41710_S54_R1.fastq.gz;ftp.sra.ebi.ac.uk/vol1/run/ERR865/ERR8651453/41710_S54_R2.fastq.gz	41710_S54	41710_S54_scaffold_N_3	plasmid	circular	p41710_S54_N_3	p	0.001	0.999	unicycler	112132	France	Food	2015	blaCTX-M-1	plasmid	IncI1	IncI1	NA	pST3	NA	NA	NA
PRJEB60752	SAMEA112795396	ftp.sra.ebi.ac.uk/vol1/run/ERR110/ERR11040911/41711_S55.fastq.gz	GCA_949768045.1	ftp.ncbi.nlm.nih.gov/genomes/all/GCA/949/768/045/GCA_949768045.1_41711_S55/GCA_949768045.1_41711_S55_genomic.fna.gz	CATKLZ010000001.1	PRJEB50837	SAMEA12944082	ftp.sra.ebi.ac.uk/vol1/run/ERR865/ERR8651454/41711_S55_R1.fastq.gz;ftp.sra.ebi.ac.uk/vol1/run/ERR865/ERR8651454/41711_S55_R2.fastq.gz	41711_S55	41711_S55_scaffold_N_1	chromosome	circular	41711_S55_N_1	c	0.87	0.13	unicycler	4973727	France	Food	2015	NA	NA	NA	NA	NA	NA	NA	NA	NA
PRJEB60752	SAMEA112795396	ftp.sra.ebi.ac.uk/vol1/run/ERR110/ERR11040911/41711_S55.fastq.gz	GCA_949768045.1	ftp.ncbi.nlm.nih.gov/genomes/all/GCA/949/768/045/GCA_949768045.1_41711_S55/GCA_949768045.1_41711_S55_genomic.fna.gz	CATKLZ010000002.1	PRJEB50837	SAMEA12944082	ftp.sra.ebi.ac.uk/vol1/run/ERR865/ERR8651454/41711_S55_R1.fastq.gz;ftp.sra.ebi.ac.uk/vol1/run/ERR865/ERR8651454/41711_S55_R2.fastq.gz	41711_S55	41711_S55_scaffold_N_2	plasmid	circular	p41711_S55_N_2	p	0.012	0.988	unicycler	173120	France	Food	2015	NA	NA	NA	IncB/O/K/Z	NA	NA	NA	NA	NA
PRJEB60752	SAMEA112795396	ftp.sra.ebi.ac.uk/vol1/run/ERR110/ERR11040911/41711_S55.fastq.gz	GCA_949768045.1	ftp.ncbi.nlm.nih.gov/genomes/all/GCA/949/768/045/GCA_949768045.1_41711_S55/GCA_949768045.1_41711_S55_genomic.fna.gz	CATKLZ010000003.1	PRJEB50837	SAMEA12944082	ftp.sra.ebi.ac.uk/vol1/run/ERR865/ERR8651454/41711_S55_R1.fastq.gz;ftp.sra.ebi.ac.uk/vol1/run/ERR865/ERR8651454/41711_S55_R2.fastq.gz	41711_S55	41711_S55_scaffold_N_3	plasmid	circular	p41711_S55_N_3	p	0	1	unicycler	163204	France	Food	2015	blaCMY-2	plasmid	IncA/C2	IncA/C2	NA	NA	NA	pST3	NA
PRJEB60752	SAMEA112795396	ftp.sra.ebi.ac.uk/vol1/run/ERR110/ERR11040911/41711_S55.fastq.gz	GCA_949768045.1	ftp.ncbi.nlm.nih.gov/genomes/all/GCA/949/768/045/GCA_949768045.1_41711_S55/GCA_949768045.1_41711_S55_genomic.fna.gz	CATKLZ010000004.1	PRJEB50837	SAMEA12944082	ftp.sra.ebi.ac.uk/vol1/run/ERR865/ERR8651454/41711_S55_R1.fastq.gz;ftp.sra.ebi.ac.uk/vol1/run/ERR865/ERR8651454/41711_S55_R2.fastq.gz	41711_S55	41711_S55_scaffold_N_4	plasmid	circular	p41711_S55_N_4	p	0.012	0.988	unicycler	153590	France	Food	2015	NA	NA	NA	IncFIB(AP001918), IncFIC(FII)	NA	NA	NA	NA	NA
PRJEB60752	SAMEA112795396	ftp.sra.ebi.ac.uk/vol1/run/ERR110/ERR11040911/41711_S55.fastq.gz	GCA_949768045.1	ftp.ncbi.nlm.nih.gov/genomes/all/GCA/949/768/045/GCA_949768045.1_41711_S55/GCA_949768045.1_41711_S55_genomic.fna.gz	CATKLZ010000005.1	PRJEB50837	SAMEA12944082	ftp.sra.ebi.ac.uk/vol1/run/ERR865/ERR8651454/41711_S55_R1.fastq.gz;ftp.sra.ebi.ac.uk/vol1/run/ERR865/ERR8651454/41711_S55_R2.fastq.gz	41711_S55	41711_S55_scaffold_N_5	plasmid	circular	p41711_S55_N_5	p	0.115	0.885	unicycler	99754	France	Food	2015	NA	NA	NA	p0111	NA	NA	NA	NA	NA
PRJEB60752	SAMEA112795397	ftp.sra.ebi.ac.uk/vol1/run/ERR110/ERR11040763/42020_S4.fastq.gz	GCA_949766155.1	ftp.ncbi.nlm.nih.gov/genomes/all/GCA/949/766/155/GCA_949766155.1_42020_S4/GCA_949766155.1_42020_S4_genomic.fna.gz	CATKIT010000001.1	PRJEB42322	SAMEA7758167	ftp.sra.ebi.ac.uk/vol1/run/ERR503/ERR5037265/a42020_S36_R1_001.fastq.gz;ftp.sra.ebi.ac.uk/vol1/run/ERR503/ERR5037265/a42020_S36_R2_001.fastq.gz	42020_S4	42020_S4_scaffold_N_1	chromosome	circular	42020_S4_N_1	c	0.968	0.032	unicycler	5151889	France	Cat	2015	NA	NA	NA	NA	NA	NA	NA	NA	NA
PRJEB60752	SAMEA112795397	ftp.sra.ebi.ac.uk/vol1/run/ERR110/ERR11040763/42020_S4.fastq.gz	GCA_949766155.1	ftp.ncbi.nlm.nih.gov/genomes/all/GCA/949/766/155/GCA_949766155.1_42020_S4/GCA_949766155.1_42020_S4_genomic.fna.gz	CATKIT010000002.1	PRJEB42322	SAMEA7758167	ftp.sra.ebi.ac.uk/vol1/run/ERR503/ERR5037265/a42020_S36_R1_001.fastq.gz;ftp.sra.ebi.ac.uk/vol1/run/ERR503/ERR5037265/a42020_S36_R2_001.fastq.gz	42020_S4	42020_S4_scaffold_N_2	plasmid	circular	p42020_S4_N_2	p	0	1	unicycler	107453	France	Cat	2015	blaCTX-M-1	plasmid	IncI1	IncI1	NA	pST3	NA	NA	NA
PRJEB60752	SAMEA112795397	ftp.sra.ebi.ac.uk/vol1/run/ERR110/ERR11040763/42020_S4.fastq.gz	GCA_949766155.1	ftp.ncbi.nlm.nih.gov/genomes/all/GCA/949/766/155/GCA_949766155.1_42020_S4/GCA_949766155.1_42020_S4_genomic.fna.gz	CATKIT010000003.1	PRJEB42322	SAMEA7758167	ftp.sra.ebi.ac.uk/vol1/run/ERR503/ERR5037265/a42020_S36_R1_001.fastq.gz;ftp.sra.ebi.ac.uk/vol1/run/ERR503/ERR5037265/a42020_S36_R2_001.fastq.gz	42020_S4	42020_S4_scaffold_N_3	scaffold	circular	42020_S4_N_3	p	0.449	0.551	unicycler	2395	France	Cat	2015	NA	NA	NA	NA	NA	NA	NA	NA	NA
PRJEB60752	SAMEA112795397	ftp.sra.ebi.ac.uk/vol1/run/ERR110/ERR11040763/42020_S4.fastq.gz	GCA_949766155.1	ftp.ncbi.nlm.nih.gov/genomes/all/GCA/949/766/155/GCA_949766155.1_42020_S4/GCA_949766155.1_42020_S4_genomic.fna.gz	CATKIT010000004.1	PRJEB42322	SAMEA7758167	ftp.sra.ebi.ac.uk/vol1/run/ERR503/ERR5037265/a42020_S36_R1_001.fastq.gz;ftp.sra.ebi.ac.uk/vol1/run/ERR503/ERR5037265/a42020_S36_R2_001.fastq.gz	42020_S4	42020_S4_scaffold_N_4	plasmid	circular	p42020_S4_N_4	p	0.049	0.951	unicycler	2101	France	Cat	2015	NA	NA	NA	Col(BS512)	NA	NA	NA	NA	NA
PRJEB54884	SAMEA110398698	ftp.sra.ebi.ac.uk/vol1/run/ERR997/ERR9979375/42507_S7.fastq.gz	GCA_964019895.1	ftp.ncbi.nlm.nih.gov/genomes/all/GCA/964/019/895/GCA_964019895.1_42507_S7/GCA_964019895.1_42507_S7_genomic.fna.gz	CAXHTT010000001.1	PRJEB50837	SAMEA12944107	ftp.sra.ebi.ac.uk/vol1/run/ERR865/ERR8651479/42507_S7_R1.fastq.gz;ftp.sra.ebi.ac.uk/vol1/run/ERR865/ERR8651479/42507_S7_R2.fastq.gz	42507_S7	42507_S7_scaffold_N_1	chromosome	circular	42507_S7_N_1	c	0.968	0.032	unicycler	5184123	France	Dog	2015	NA	NA	NA	NA	NA	NA	NA	NA	NA
PRJEB54884	SAMEA110398698	ftp.sra.ebi.ac.uk/vol1/run/ERR997/ERR9979375/42507_S7.fastq.gz	GCA_964019895.1	ftp.ncbi.nlm.nih.gov/genomes/all/GCA/964/019/895/GCA_964019895.1_42507_S7/GCA_964019895.1_42507_S7_genomic.fna.gz	CAXHTT010000002.1	PRJEB50837	SAMEA12944107	ftp.sra.ebi.ac.uk/vol1/run/ERR865/ERR8651479/42507_S7_R1.fastq.gz;ftp.sra.ebi.ac.uk/vol1/run/ERR865/ERR8651479/42507_S7_R2.fastq.gz	42507_S7	42507_S7_scaffold_N_2	plasmid	circular	p42507_S7_N_2	p	0.01	0.99	unicycler	67845	France	Dog	2015	blaCTX-M-15	plasmid	IncF	IncFII	F2:A-:B-	NA	NA	NA	NA
PRJEB60752	SAMEA112795398	ftp.sra.ebi.ac.uk/vol1/run/ERR110/ERR11040764/43446_S54.fastq.gz	GCA_949767205.1	ftp.ncbi.nlm.nih.gov/genomes/all/GCA/949/767/205/GCA_949767205.1_43446_S54/GCA_949767205.1_43446_S54_genomic.fna.gz	CATKKA010000001.1	PRJEB50837	SAMEA12944113	ftp.sra.ebi.ac.uk/vol1/run/ERR865/ERR8651485/43446_S54_R1.fastq.gz;ftp.sra.ebi.ac.uk/vol1/run/ERR865/ERR8651485/43446_S54_R2.fastq.gz	43446_S54	43446_S54_scaffold_N_1	chromosome	circular	43446_S54_N_1	c	0.968	0.032	unicycler	5246305	France	Cat	2016	NA	NA	NA	NA	NA	NA	NA	NA	NA
PRJEB60752	SAMEA112795398	ftp.sra.ebi.ac.uk/vol1/run/ERR110/ERR11040764/43446_S54.fastq.gz	GCA_949767205.1	ftp.ncbi.nlm.nih.gov/genomes/all/GCA/949/767/205/GCA_949767205.1_43446_S54/GCA_949767205.1_43446_S54_genomic.fna.gz	CATKKA010000002.1	PRJEB50837	SAMEA12944113	ftp.sra.ebi.ac.uk/vol1/run/ERR865/ERR8651485/43446_S54_R1.fastq.gz;ftp.sra.ebi.ac.uk/vol1/run/ERR865/ERR8651485/43446_S54_R2.fastq.gz	43446_S54	43446_S54_scaffold_N_2	plasmid	circular	p43446_S54_N_2	p	0.007	0.993	unicycler	140834	France	Cat	2016	NA	NA	NA	IncFIB(AP001918)	NA	NA	NA	NA	NA
PRJEB60752	SAMEA112795398	ftp.sra.ebi.ac.uk/vol1/run/ERR110/ERR11040764/43446_S54.fastq.gz	GCA_949767205.1	ftp.ncbi.nlm.nih.gov/genomes/all/GCA/949/767/205/GCA_949767205.1_43446_S54/GCA_949767205.1_43446_S54_genomic.fna.gz	CATKKA010000003.1	PRJEB50837	SAMEA12944113	ftp.sra.ebi.ac.uk/vol1/run/ERR865/ERR8651485/43446_S54_R1.fastq.gz;ftp.sra.ebi.ac.uk/vol1/run/ERR865/ERR8651485/43446_S54_R2.fastq.gz	43446_S54	43446_S54_scaffold_N_3	plasmid	circular	p43446_S54_N_3	p	0.005	0.995	unicycler	97406	France	Cat	2016	blaCMY-2	plasmid	IncI1	IncI1	NA	pST2	NA	NA	NA
PRJEB60752	SAMEA112795398	ftp.sra.ebi.ac.uk/vol1/run/ERR110/ERR11040764/43446_S54.fastq.gz	GCA_949767205.1	ftp.ncbi.nlm.nih.gov/genomes/all/GCA/949/767/205/GCA_949767205.1_43446_S54/GCA_949767205.1_43446_S54_genomic.fna.gz	CATKKA010000004.1	PRJEB50837	SAMEA12944113	ftp.sra.ebi.ac.uk/vol1/run/ERR865/ERR8651485/43446_S54_R1.fastq.gz;ftp.sra.ebi.ac.uk/vol1/run/ERR865/ERR8651485/43446_S54_R2.fastq.gz	43446_S54	43446_S54_scaffold_N_4	plasmid	circular	p43446_S54_N_4	p	0.07	0.93	unicycler	2101	France	Cat	2016	NA	NA	NA	Col(BS512)	NA	NA	NA	NA	NA
PRJEB54884	SAMEA110398699	ftp.sra.ebi.ac.uk/vol1/run/ERR997/ERR9979376/43558_S5.fastq.gz	GCA_964019635.1	ftp.ncbi.nlm.nih.gov/genomes/all/GCA/964/019/635/GCA_964019635.1_43558_S5/GCA_964019635.1_43558_S5_genomic.fna.gz	CAXHTP010000001.1	PRJEB50837	SAMEA12944114	ftp.sra.ebi.ac.uk/vol1/run/ERR865/ERR8651486/43558_S5_R1.fastq.gz;ftp.sra.ebi.ac.uk/vol1/run/ERR865/ERR8651486/43558_S5_R2.fastq.gz	43558_S5	43558_S5_scaffold_N_1	chromosome	linear	43558_S5_N_1	c	0.969	0.031	unicycler	4806672	France	Cattle	2016	NA	NA	NA	NA	NA	NA	NA	NA	NA
PRJEB54884	SAMEA110398699	ftp.sra.ebi.ac.uk/vol1/run/ERR997/ERR9979376/43558_S5.fastq.gz	GCA_964019635.1	ftp.ncbi.nlm.nih.gov/genomes/all/GCA/964/019/635/GCA_964019635.1_43558_S5/GCA_964019635.1_43558_S5_genomic.fna.gz	CAXHTP010000002.1	PRJEB50837	SAMEA12944114	ftp.sra.ebi.ac.uk/vol1/run/ERR865/ERR8651486/43558_S5_R1.fastq.gz;ftp.sra.ebi.ac.uk/vol1/run/ERR865/ERR8651486/43558_S5_R2.fastq.gz	43558_S5	43558_S5_scaffold_N_2	plasmid	circular	p43558_S5_N_2	p	0.005	0.995	unicycler	128404	France	Cattle	2016	NA	NA	NA	IncFIB(AP001918), IncFII(pHN7A8)	NA	NA	NA	NA	NA
PRJEB54884	SAMEA110398699	ftp.sra.ebi.ac.uk/vol1/run/ERR997/ERR9979376/43558_S5.fastq.gz	GCA_964019635.1	ftp.ncbi.nlm.nih.gov/genomes/all/GCA/964/019/635/GCA_964019635.1_43558_S5/GCA_964019635.1_43558_S5_genomic.fna.gz	CAXHTP010000003.1	PRJEB50837	SAMEA12944114	ftp.sra.ebi.ac.uk/vol1/run/ERR865/ERR8651486/43558_S5_R1.fastq.gz;ftp.sra.ebi.ac.uk/vol1/run/ERR865/ERR8651486/43558_S5_R2.fastq.gz	43558_S5	43558_S5_scaffold_N_3	plasmid	circular	p43558_S5_N_3	p	0.016	0.984	unicycler	94933	France	Cattle	2016	blaCTX-M-1	plasmid	IncB/O/K/Z	IncB/O/K/Z	NA	NA	NA	NA	NA
PRJEB54884	SAMEA110398699	ftp.sra.ebi.ac.uk/vol1/run/ERR997/ERR9979376/43558_S5.fastq.gz	GCA_964019635.1	ftp.ncbi.nlm.nih.gov/genomes/all/GCA/964/019/635/GCA_964019635.1_43558_S5/GCA_964019635.1_43558_S5_genomic.fna.gz	CAXHTP010000004.1	PRJEB50837	SAMEA12944114	ftp.sra.ebi.ac.uk/vol1/run/ERR865/ERR8651486/43558_S5_R1.fastq.gz;ftp.sra.ebi.ac.uk/vol1/run/ERR865/ERR8651486/43558_S5_R2.fastq.gz	43558_S5	43558_S5_scaffold_N_4	scaffold	circular	43558_S5_N_4	p	0.481	0.519	unicycler	5152	France	Cattle	2016	NA	NA	NA	NA	NA	NA	NA	NA	NA
PRJEB60752	SAMEA112795399	ftp.sra.ebi.ac.uk/vol1/run/ERR110/ERR11040758/44117_S8.fastq.gz	GCA_949768405.1	ftp.ncbi.nlm.nih.gov/genomes/all/GCA/949/768/405/GCA_949768405.1_44117_S8/GCA_949768405.1_44117_S8_genomic.fna.gz	CATKMU010000001.1	PRJEB50837	SAMEA12944122	ftp.sra.ebi.ac.uk/vol1/run/ERR865/ERR8651494/44117_S8_R1.fastq.gz;ftp.sra.ebi.ac.uk/vol1/run/ERR865/ERR8651494/44117_S8_R2.fastq.gz	44117_S8	44117_S8_scaffold_N_1	chromosome	circular	44117_S8_N_1	c	0.968	0.032	unicycler	4697779	France	Cattle	2016	NA	NA	NA	NA	NA	NA	NA	NA	NA
PRJEB60752	SAMEA112795399	ftp.sra.ebi.ac.uk/vol1/run/ERR110/ERR11040758/44117_S8.fastq.gz	GCA_949768405.1	ftp.ncbi.nlm.nih.gov/genomes/all/GCA/949/768/405/GCA_949768405.1_44117_S8/GCA_949768405.1_44117_S8_genomic.fna.gz	CATKMU010000002.1	PRJEB50837	SAMEA12944122	ftp.sra.ebi.ac.uk/vol1/run/ERR865/ERR8651494/44117_S8_R1.fastq.gz;ftp.sra.ebi.ac.uk/vol1/run/ERR865/ERR8651494/44117_S8_R2.fastq.gz	44117_S8	44117_S8_scaffold_N_2	plasmid	circular	p44117_S8_N_2	p	0.005	0.995	unicycler	139078	France	Cattle	2016	blaCTX-M-15	plasmid	IncF	IncFIA, IncFIB(AP001918), IncFII	F31:A4:B1	NA	NA	NA	NA
PRJEB60752	SAMEA112795399	ftp.sra.ebi.ac.uk/vol1/run/ERR110/ERR11040758/44117_S8.fastq.gz	GCA_949768405.1	ftp.ncbi.nlm.nih.gov/genomes/all/GCA/949/768/405/GCA_949768405.1_44117_S8/GCA_949768405.1_44117_S8_genomic.fna.gz	CATKMU010000003.1	PRJEB50837	SAMEA12944122	ftp.sra.ebi.ac.uk/vol1/run/ERR865/ERR8651494/44117_S8_R1.fastq.gz;ftp.sra.ebi.ac.uk/vol1/run/ERR865/ERR8651494/44117_S8_R2.fastq.gz	44117_S8	44117_S8_scaffold_N_3	plasmid	circular	p44117_S8_N_3	p	0.004	0.996	unicycler	86353	France	Cattle	2016	NA	NA	NA	IncI1	NA	NA	NA	NA	NA
PRJEB60752	SAMEA112795399	ftp.sra.ebi.ac.uk/vol1/run/ERR110/ERR11040758/44117_S8.fastq.gz	GCA_949768405.1	ftp.ncbi.nlm.nih.gov/genomes/all/GCA/949/768/405/GCA_949768405.1_44117_S8/GCA_949768405.1_44117_S8_genomic.fna.gz	CATKMU010000004.1	PRJEB50837	SAMEA12944122	ftp.sra.ebi.ac.uk/vol1/run/ERR865/ERR8651494/44117_S8_R1.fastq.gz;ftp.sra.ebi.ac.uk/vol1/run/ERR865/ERR8651494/44117_S8_R2.fastq.gz	44117_S8	44117_S8_scaffold_N_4	plasmid	circular	p44117_S8_N_4	p	0.012	0.988	unicycler	81374	France	Cattle	2016	NA	NA	NA	NA	NA	NA	NA	NA	NA
PRJEB60752	SAMEA112795399	ftp.sra.ebi.ac.uk/vol1/run/ERR110/ERR11040758/44117_S8.fastq.gz	GCA_949768405.1	ftp.ncbi.nlm.nih.gov/genomes/all/GCA/949/768/405/GCA_949768405.1_44117_S8/GCA_949768405.1_44117_S8_genomic.fna.gz	CATKMU010000005.1	PRJEB50837	SAMEA12944122	ftp.sra.ebi.ac.uk/vol1/run/ERR865/ERR8651494/44117_S8_R1.fastq.gz;ftp.sra.ebi.ac.uk/vol1/run/ERR865/ERR8651494/44117_S8_R2.fastq.gz	44117_S8	44117_S8_scaffold_N_5	plasmid	circular	p44117_S8_N_5	p	0.034	0.966	unicycler	35835	France	Cattle	2016	NA	NA	NA	NA	NA	NA	NA	NA	NA
PRJEB60752	SAMEA112795399	ftp.sra.ebi.ac.uk/vol1/run/ERR110/ERR11040758/44117_S8.fastq.gz	GCA_949768405.1	ftp.ncbi.nlm.nih.gov/genomes/all/GCA/949/768/405/GCA_949768405.1_44117_S8/GCA_949768405.1_44117_S8_genomic.fna.gz	CATKMU010000006.1	PRJEB50837	SAMEA12944122	ftp.sra.ebi.ac.uk/vol1/run/ERR865/ERR8651494/44117_S8_R1.fastq.gz;ftp.sra.ebi.ac.uk/vol1/run/ERR865/ERR8651494/44117_S8_R2.fastq.gz	44117_S8	44117_S8_scaffold_N_6	plasmid	circular	p44117_S8_N_6	p	0.14	0.86	unicycler	6758	France	Cattle	2016	NA	NA	NA	NA	NA	NA	NA	NA	NA
PRJEB60752	SAMEA112795399	ftp.sra.ebi.ac.uk/vol1/run/ERR110/ERR11040758/44117_S8.fastq.gz	GCA_949768405.1	ftp.ncbi.nlm.nih.gov/genomes/all/GCA/949/768/405/GCA_949768405.1_44117_S8/GCA_949768405.1_44117_S8_genomic.fna.gz	CATKMU010000007.1	PRJEB50837	SAMEA12944122	ftp.sra.ebi.ac.uk/vol1/run/ERR865/ERR8651494/44117_S8_R1.fastq.gz;ftp.sra.ebi.ac.uk/vol1/run/ERR865/ERR8651494/44117_S8_R2.fastq.gz	44117_S8	44117_S8_scaffold_N_7	plasmid	circular	p44117_S8_N_7	p	0.007	0.993	unicycler	6200	France	Cattle	2016	NA	NA	NA	NA	NA	NA	NA	NA	NA
PRJEB60752	SAMEA112795399	ftp.sra.ebi.ac.uk/vol1/run/ERR110/ERR11040758/44117_S8.fastq.gz	GCA_949768405.1	ftp.ncbi.nlm.nih.gov/genomes/all/GCA/949/768/405/GCA_949768405.1_44117_S8/GCA_949768405.1_44117_S8_genomic.fna.gz	CATKMU010000008.1	PRJEB50837	SAMEA12944122	ftp.sra.ebi.ac.uk/vol1/run/ERR865/ERR8651494/44117_S8_R1.fastq.gz;ftp.sra.ebi.ac.uk/vol1/run/ERR865/ERR8651494/44117_S8_R2.fastq.gz	44117_S8	44117_S8_scaffold_N_8	plasmid	circular	p44117_S8_N_8	p	0.022	0.978	unicycler	4773	France	Cattle	2016	NA	NA	NA	NA	NA	NA	NA	NA	NA
PRJEB60752	SAMEA112795399	ftp.sra.ebi.ac.uk/vol1/run/ERR110/ERR11040758/44117_S8.fastq.gz	GCA_949768405.1	ftp.ncbi.nlm.nih.gov/genomes/all/GCA/949/768/405/GCA_949768405.1_44117_S8/GCA_949768405.1_44117_S8_genomic.fna.gz	CATKMU010000009.1	PRJEB50837	SAMEA12944122	ftp.sra.ebi.ac.uk/vol1/run/ERR865/ERR8651494/44117_S8_R1.fastq.gz;ftp.sra.ebi.ac.uk/vol1/run/ERR865/ERR8651494/44117_S8_R2.fastq.gz	44117_S8	44117_S8_scaffold_N_9	scaffold	circular	44117_S8_N_9	c	0.505	0.495	unicycler	2975	France	Cattle	2016	NA	NA	NA	NA	NA	NA	NA	NA	NA
PRJEB60752	SAMEA112795399	ftp.sra.ebi.ac.uk/vol1/run/ERR110/ERR11040758/44117_S8.fastq.gz	GCA_949768405.1	ftp.ncbi.nlm.nih.gov/genomes/all/GCA/949/768/405/GCA_949768405.1_44117_S8/GCA_949768405.1_44117_S8_genomic.fna.gz	CATKMU010000010.1	PRJEB50837	SAMEA12944122	ftp.sra.ebi.ac.uk/vol1/run/ERR865/ERR8651494/44117_S8_R1.fastq.gz;ftp.sra.ebi.ac.uk/vol1/run/ERR865/ERR8651494/44117_S8_R2.fastq.gz	44117_S8	44117_S8_scaffold_N_10	plasmid	circular	p44117_S8_N_10	p	0.334	0.666	unicycler	1565	France	Cattle	2016	NA	NA	NA	NA	NA	NA	NA	NA	NA
PRJEB60752	SAMEA112795400	ftp.sra.ebi.ac.uk/vol1/run/ERR110/ERR11040761/44837_S12.fastq.gz	GCA_949767485.1	ftp.ncbi.nlm.nih.gov/genomes/all/GCA/949/767/485/GCA_949767485.1_44837_S12/GCA_949767485.1_44837_S12_genomic.fna.gz	CATKKU010000001.1	PRJEB50837	SAMEA12944127	ftp.sra.ebi.ac.uk/vol1/run/ERR865/ERR8651499/44837_S12_R1.fastq.gz;ftp.sra.ebi.ac.uk/vol1/run/ERR865/ERR8651499/44837_S12_R2.fastq.gz	44837_S12	44837_S12_scaffold_N_1	chromosome	circular	44837_S12_N_1	c	0.968	0.032	unicycler	4857787	France	Cattle	2016	NA	NA	NA	NA	NA	NA	NA	NA	NA
PRJEB60752	SAMEA112795400	ftp.sra.ebi.ac.uk/vol1/run/ERR110/ERR11040761/44837_S12.fastq.gz	GCA_949767485.1	ftp.ncbi.nlm.nih.gov/genomes/all/GCA/949/767/485/GCA_949767485.1_44837_S12/GCA_949767485.1_44837_S12_genomic.fna.gz	CATKKU010000002.1	PRJEB50837	SAMEA12944127	ftp.sra.ebi.ac.uk/vol1/run/ERR865/ERR8651499/44837_S12_R1.fastq.gz;ftp.sra.ebi.ac.uk/vol1/run/ERR865/ERR8651499/44837_S12_R2.fastq.gz	44837_S12	44837_S12_scaffold_N_2	plasmid	circular	p44837_S12_N_2	p	0.007	0.993	unicycler	185544	France	Cattle	2016	blaCTX-M-14	plasmid	IncB/O/K/Z	IncB/O/K/Z, IncI1	NA	NA	NA	NA	NA
PRJEB60752	SAMEA112795400	ftp.sra.ebi.ac.uk/vol1/run/ERR110/ERR11040761/44837_S12.fastq.gz	GCA_949767485.1	ftp.ncbi.nlm.nih.gov/genomes/all/GCA/949/767/485/GCA_949767485.1_44837_S12/GCA_949767485.1_44837_S12_genomic.fna.gz	CATKKU010000003.1	PRJEB50837	SAMEA12944127	ftp.sra.ebi.ac.uk/vol1/run/ERR865/ERR8651499/44837_S12_R1.fastq.gz;ftp.sra.ebi.ac.uk/vol1/run/ERR865/ERR8651499/44837_S12_R2.fastq.gz	44837_S12	44837_S12_scaffold_N_3	plasmid	circular	p44837_S12_N_3	p	0.002	0.998	unicycler	110608	France	Cattle	2016	NA	NA	NA	IncFIA, IncFIB(AP001918), IncFII(pHN7A8)	NA	NA	NA	NA	NA
PRJEB60752	SAMEA112795400	ftp.sra.ebi.ac.uk/vol1/run/ERR110/ERR11040761/44837_S12.fastq.gz	GCA_949767485.1	ftp.ncbi.nlm.nih.gov/genomes/all/GCA/949/767/485/GCA_949767485.1_44837_S12/GCA_949767485.1_44837_S12_genomic.fna.gz	CATKKU010000004.1	PRJEB50837	SAMEA12944127	ftp.sra.ebi.ac.uk/vol1/run/ERR865/ERR8651499/44837_S12_R1.fastq.gz;ftp.sra.ebi.ac.uk/vol1/run/ERR865/ERR8651499/44837_S12_R2.fastq.gz	44837_S12	44837_S12_scaffold_N_4	plasmid	circular	p44837_S12_N_4	p	0.176	0.824	unicycler	4791	France	Cattle	2016	NA	NA	NA	NA	NA	NA	NA	NA	NA
PRJEB60752	SAMEA112795400	ftp.sra.ebi.ac.uk/vol1/run/ERR110/ERR11040761/44837_S12.fastq.gz	GCA_949767485.1	ftp.ncbi.nlm.nih.gov/genomes/all/GCA/949/767/485/GCA_949767485.1_44837_S12/GCA_949767485.1_44837_S12_genomic.fna.gz	CATKKU010000005.1	PRJEB50837	SAMEA12944127	ftp.sra.ebi.ac.uk/vol1/run/ERR865/ERR8651499/44837_S12_R1.fastq.gz;ftp.sra.ebi.ac.uk/vol1/run/ERR865/ERR8651499/44837_S12_R2.fastq.gz	44837_S12	44837_S12_scaffold_N_5	plasmid	circular	p44837_S12_N_5	p	0.253	0.747	unicycler	4572	France	Cattle	2016	NA	NA	NA	NA	NA	NA	NA	NA	NA
PRJEB60752	SAMEA112795401	ftp.sra.ebi.ac.uk/vol1/run/ERR110/ERR11040762/45480_S16.fastq.gz	GCA_949768465.1	ftp.ncbi.nlm.nih.gov/genomes/all/GCA/949/768/465/GCA_949768465.1_45480_S16/GCA_949768465.1_45480_S16_genomic.fna.gz	CATKMX010000001.1	PRJEB50837	SAMEA12944132	ftp.sra.ebi.ac.uk/vol1/run/ERR865/ERR8651504/45480_S16_R1.fastq.gz;ftp.sra.ebi.ac.uk/vol1/run/ERR865/ERR8651504/45480_S16_R2.fastq.gz	45480_S16	45480_S16_scaffold_N_1	chromosome	linear	45480_S16_N_1	c	0.968	0.032	unicycler	4435799	France	Cattle	2016	NA	NA	NA	NA	NA	NA	NA	NA	NA
PRJEB60752	SAMEA112795401	ftp.sra.ebi.ac.uk/vol1/run/ERR110/ERR11040762/45480_S16.fastq.gz	GCA_949768465.1	ftp.ncbi.nlm.nih.gov/genomes/all/GCA/949/768/465/GCA_949768465.1_45480_S16/GCA_949768465.1_45480_S16_genomic.fna.gz	CATKMX010000002.1	PRJEB50837	SAMEA12944132	ftp.sra.ebi.ac.uk/vol1/run/ERR865/ERR8651504/45480_S16_R1.fastq.gz;ftp.sra.ebi.ac.uk/vol1/run/ERR865/ERR8651504/45480_S16_R2.fastq.gz	45480_S16	45480_S16_scaffold_N_2	chromosome	linear	45480_S16_N_2	c	1	0	unicycler	614382	France	Cattle	2016	NA	NA	NA	NA	NA	NA	NA	NA	NA
PRJEB60752	SAMEA112795401	ftp.sra.ebi.ac.uk/vol1/run/ERR110/ERR11040762/45480_S16.fastq.gz	GCA_949768465.1	ftp.ncbi.nlm.nih.gov/genomes/all/GCA/949/768/465/GCA_949768465.1_45480_S16/GCA_949768465.1_45480_S16_genomic.fna.gz	CATKMX010000003.1	PRJEB50837	SAMEA12944132	ftp.sra.ebi.ac.uk/vol1/run/ERR865/ERR8651504/45480_S16_R1.fastq.gz;ftp.sra.ebi.ac.uk/vol1/run/ERR865/ERR8651504/45480_S16_R2.fastq.gz	45480_S16	45480_S16_scaffold_N_3	plasmid	circular	p45480_S16_N_3	p	0.003	0.997	unicycler	152487	France	Cattle	2016	NA	NA	NA	IncFIB(AP001918), IncFII	NA	NA	NA	NA	NA
PRJEB60752	SAMEA112795401	ftp.sra.ebi.ac.uk/vol1/run/ERR110/ERR11040762/45480_S16.fastq.gz	GCA_949768465.1	ftp.ncbi.nlm.nih.gov/genomes/all/GCA/949/768/465/GCA_949768465.1_45480_S16/GCA_949768465.1_45480_S16_genomic.fna.gz	CATKMX010000004.1	PRJEB50837	SAMEA12944132	ftp.sra.ebi.ac.uk/vol1/run/ERR865/ERR8651504/45480_S16_R1.fastq.gz;ftp.sra.ebi.ac.uk/vol1/run/ERR865/ERR8651504/45480_S16_R2.fastq.gz	45480_S16	45480_S16_scaffold_N_4	plasmid	circular	p45480_S16_N_4	p	0	1	unicycler	110968	France	Cattle	2016	blaCTX-M-1	plasmid	IncI1	IncI1	NA	pST3	NA	NA	NA
PRJEB60752	SAMEA112795401	ftp.sra.ebi.ac.uk/vol1/run/ERR110/ERR11040762/45480_S16.fastq.gz	GCA_949768465.1	ftp.ncbi.nlm.nih.gov/genomes/all/GCA/949/768/465/GCA_949768465.1_45480_S16/GCA_949768465.1_45480_S16_genomic.fna.gz	CATKMX010000005.1	PRJEB50837	SAMEA12944132	ftp.sra.ebi.ac.uk/vol1/run/ERR865/ERR8651504/45480_S16_R1.fastq.gz;ftp.sra.ebi.ac.uk/vol1/run/ERR865/ERR8651504/45480_S16_R2.fastq.gz	45480_S16	45480_S16_scaffold_N_5	chromosome	circular	45480_S16_N_5	c	0.992	0.008	unicycler	93350	France	Cattle	2016	NA	NA	NA	NA	NA	NA	NA	NA	NA
PRJEB60752	SAMEA112795402	ftp.sra.ebi.ac.uk/vol1/run/ERR110/ERR11040760/45508_S17.fastq.gz	GCA_949768965.1	ftp.ncbi.nlm.nih.gov/genomes/all/GCA/949/768/965/GCA_949768965.1_45508_S17/GCA_949768965.1_45508_S17_genomic.fna.gz	CATKOC010000001.1	PRJEB50837	SAMEA12944134	ftp.sra.ebi.ac.uk/vol1/run/ERR865/ERR8651506/45508_S17_R1.fastq.gz;ftp.sra.ebi.ac.uk/vol1/run/ERR865/ERR8651506/45508_S17_R2.fastq.gz	45508_S17	45508_S17_scaffold_N_1	chromosome	circular	45508_S17_N_1	c	0.815	0.185	unicycler	5017435	France	Cattle	2016	NA	NA	NA	NA	NA	NA	NA	NA	NA
PRJEB60752	SAMEA112795402	ftp.sra.ebi.ac.uk/vol1/run/ERR110/ERR11040760/45508_S17.fastq.gz	GCA_949768965.1	ftp.ncbi.nlm.nih.gov/genomes/all/GCA/949/768/965/GCA_949768965.1_45508_S17/GCA_949768965.1_45508_S17_genomic.fna.gz	CATKOC010000002.1	PRJEB50837	SAMEA12944134	ftp.sra.ebi.ac.uk/vol1/run/ERR865/ERR8651506/45508_S17_R1.fastq.gz;ftp.sra.ebi.ac.uk/vol1/run/ERR865/ERR8651506/45508_S17_R2.fastq.gz	45508_S17	45508_S17_scaffold_N_2	plasmid	circular	p45508_S17_N_2	p	0.021	0.979	unicycler	193521	France	Cattle	2016	NA	NA	NA	IncB/O/K/Z, IncFIB(AP001918)	NA	NA	NA	NA	NA
PRJEB60752	SAMEA112795402	ftp.sra.ebi.ac.uk/vol1/run/ERR110/ERR11040760/45508_S17.fastq.gz	GCA_949768965.1	ftp.ncbi.nlm.nih.gov/genomes/all/GCA/949/768/965/GCA_949768965.1_45508_S17/GCA_949768965.1_45508_S17_genomic.fna.gz	CATKOC010000003.1	PRJEB50837	SAMEA12944134	ftp.sra.ebi.ac.uk/vol1/run/ERR865/ERR8651506/45508_S17_R1.fastq.gz;ftp.sra.ebi.ac.uk/vol1/run/ERR865/ERR8651506/45508_S17_R2.fastq.gz	45508_S17	45508_S17_scaffold_N_3	plasmid	circular	p45508_S17_N_3	p	0.005	0.995	unicycler	82131	France	Cattle	2016	blaCTX-M-14	plasmid	IncF	IncFII	F2:A-:B-	NA	NA	NA	NA
PRJEB60752	SAMEA112795402	ftp.sra.ebi.ac.uk/vol1/run/ERR110/ERR11040760/45508_S17.fastq.gz	GCA_949768965.1	ftp.ncbi.nlm.nih.gov/genomes/all/GCA/949/768/965/GCA_949768965.1_45508_S17/GCA_949768965.1_45508_S17_genomic.fna.gz	CATKOC010000004.1	PRJEB50837	SAMEA12944134	ftp.sra.ebi.ac.uk/vol1/run/ERR865/ERR8651506/45508_S17_R1.fastq.gz;ftp.sra.ebi.ac.uk/vol1/run/ERR865/ERR8651506/45508_S17_R2.fastq.gz	45508_S17	45508_S17_scaffold_N_4	plasmid	circular	p45508_S17_N_4	p	0.094	0.906	unicycler	6758	France	Cattle	2016	NA	NA	NA	NA	NA	NA	NA	NA	NA
PRJEB60752	SAMEA112795402	ftp.sra.ebi.ac.uk/vol1/run/ERR110/ERR11040760/45508_S17.fastq.gz	GCA_949768965.1	ftp.ncbi.nlm.nih.gov/genomes/all/GCA/949/768/965/GCA_949768965.1_45508_S17/GCA_949768965.1_45508_S17_genomic.fna.gz	CATKOC010000005.1	PRJEB50837	SAMEA12944134	ftp.sra.ebi.ac.uk/vol1/run/ERR865/ERR8651506/45508_S17_R1.fastq.gz;ftp.sra.ebi.ac.uk/vol1/run/ERR865/ERR8651506/45508_S17_R2.fastq.gz	45508_S17	45508_S17_scaffold_N_5	plasmid	circular	p45508_S17_N_5	p	0.005	0.995	unicycler	6647	France	Cattle	2016	NA	NA	NA	NA	NA	NA	NA	NA	NA
PRJEB60752	SAMEA112795402	ftp.sra.ebi.ac.uk/vol1/run/ERR110/ERR11040760/45508_S17.fastq.gz	GCA_949768965.1	ftp.ncbi.nlm.nih.gov/genomes/all/GCA/949/768/965/GCA_949768965.1_45508_S17/GCA_949768965.1_45508_S17_genomic.fna.gz	CATKOC010000006.1	PRJEB50837	SAMEA12944134	ftp.sra.ebi.ac.uk/vol1/run/ERR865/ERR8651506/45508_S17_R1.fastq.gz;ftp.sra.ebi.ac.uk/vol1/run/ERR865/ERR8651506/45508_S17_R2.fastq.gz	45508_S17	45508_S17_scaffold_N_6	plasmid	circular	p45508_S17_N_6	p	0.049	0.951	unicycler	5652	France	Cattle	2016	NA	NA	NA	NA	NA	NA	NA	NA	NA
PRJEB60752	SAMEA112795359	ftp.sra.ebi.ac.uk/vol1/run/ERR110/ERR11040505/553.fastq.gz	GCA_949769075.1	ftp.ncbi.nlm.nih.gov/genomes/all/GCA/949/769/075/GCA_949769075.1_553/GCA_949769075.1_553_genomic.fna.gz	CATKOQ010000001.1	PRJEB60750	SAMEA112794989	ftp.sra.ebi.ac.uk/vol1/run/ERR110/ERR11027310/553_R1.fastq.gz;ftp.sra.ebi.ac.uk/vol1/run/ERR110/ERR11027310/553_R2.fastq.gz	553	553_scaffold_N_1	chromosome	circular	553_N_1	c	0.968	0.032	unicycler	5121471	Canada	Cattle	2015	NA	NA	NA	NA	NA	NA	NA	NA	NA
PRJEB60752	SAMEA112795359	ftp.sra.ebi.ac.uk/vol1/run/ERR110/ERR11040505/553.fastq.gz	GCA_949769075.1	ftp.ncbi.nlm.nih.gov/genomes/all/GCA/949/769/075/GCA_949769075.1_553/GCA_949769075.1_553_genomic.fna.gz	CATKOQ010000002.1	PRJEB60750	SAMEA112794989	ftp.sra.ebi.ac.uk/vol1/run/ERR110/ERR11027310/553_R1.fastq.gz;ftp.sra.ebi.ac.uk/vol1/run/ERR110/ERR11027310/553_R2.fastq.gz	553	553_scaffold_N_2	plasmid	linear	p553_N_2	p	0.004	0.996	unicycler	78097	Canada	Cattle	2015	blaCTX-M-1	plasmid	IncI1	IncI1	NA	NT	NA	NA	NA
PRJEB60752	SAMEA112795359	ftp.sra.ebi.ac.uk/vol1/run/ERR110/ERR11040505/553.fastq.gz	GCA_949769075.1	ftp.ncbi.nlm.nih.gov/genomes/all/GCA/949/769/075/GCA_949769075.1_553/GCA_949769075.1_553_genomic.fna.gz	CATKOQ010000003.1	PRJEB60750	SAMEA112794989	ftp.sra.ebi.ac.uk/vol1/run/ERR110/ERR11027310/553_R1.fastq.gz;ftp.sra.ebi.ac.uk/vol1/run/ERR110/ERR11027310/553_R2.fastq.gz	553	553_scaffold_N_3	plasmid	circular	p553_N_3	p	0.133	0.867	unicycler	4072	Canada	Cattle	2015	NA	NA	NA	NA	NA	NA	NA	NA	NA
PRJEB60752	SAMEA112795356	ftp.sra.ebi.ac.uk/vol1/run/ERR110/ERR11040623/56.2.fastq.gz	GCA_949768725.1	ftp.ncbi.nlm.nih.gov/genomes/all/GCA/949/768/725/GCA_949768725.1_56.2/GCA_949768725.1_56.2_genomic.fna.gz	CATKNN010000001.1	PRJEB60750	SAMEA112794990	ftp.sra.ebi.ac.uk/vol1/run/ERR110/ERR11027311/56.2_R1.fastq.gz;ftp.sra.ebi.ac.uk/vol1/run/ERR110/ERR11027311/56.2_R2.fastq.gz	56.2	56.2_scaffold_N_1	chromosome	circular	56.2_N_1	c	0.968	0.032	unicycler	5067481	Canada	Turkey	2016	blaCTX-M-1	chromosome_plasmid	chromosome	NA	NA	NA	NA	NA	NA
PRJEB60752	SAMEA112795356	ftp.sra.ebi.ac.uk/vol1/run/ERR110/ERR11040623/56.2.fastq.gz	GCA_949768725.1	ftp.ncbi.nlm.nih.gov/genomes/all/GCA/949/768/725/GCA_949768725.1_56.2/GCA_949768725.1_56.2_genomic.fna.gz	CATKNN010000002.1	PRJEB60750	SAMEA112794990	ftp.sra.ebi.ac.uk/vol1/run/ERR110/ERR11027311/56.2_R1.fastq.gz;ftp.sra.ebi.ac.uk/vol1/run/ERR110/ERR11027311/56.2_R2.fastq.gz	56.2	56.2_scaffold_N_2	plasmid	circular	p56.2_N_2	p	0.007	0.993	unicycler	133303	Canada	Turkey	2016	NA	NA	NA	IncFIB(AP001918), IncFII(pCoo)	NA	NA	NA	NA	NA
PRJEB60752	SAMEA112795356	ftp.sra.ebi.ac.uk/vol1/run/ERR110/ERR11040623/56.2.fastq.gz	GCA_949768725.1	ftp.ncbi.nlm.nih.gov/genomes/all/GCA/949/768/725/GCA_949768725.1_56.2/GCA_949768725.1_56.2_genomic.fna.gz	CATKNN010000003.1	PRJEB60750	SAMEA112794990	ftp.sra.ebi.ac.uk/vol1/run/ERR110/ERR11027311/56.2_R1.fastq.gz;ftp.sra.ebi.ac.uk/vol1/run/ERR110/ERR11027311/56.2_R2.fastq.gz	56.2	56.2_scaffold_N_3	plasmid	circular	p56.2_N_3	p	0	1	unicycler	107574	Canada	Turkey	2016	blaCTX-M-1	chromosome_plasmid	IncI1	IncI1	NA	pST3	NA	NA	NA
PRJEB60752	SAMEA112795356	ftp.sra.ebi.ac.uk/vol1/run/ERR110/ERR11040623/56.2.fastq.gz	GCA_949768725.1	ftp.ncbi.nlm.nih.gov/genomes/all/GCA/949/768/725/GCA_949768725.1_56.2/GCA_949768725.1_56.2_genomic.fna.gz	CATKNN010000004.1	PRJEB60750	SAMEA112794990	ftp.sra.ebi.ac.uk/vol1/run/ERR110/ERR11027311/56.2_R1.fastq.gz;ftp.sra.ebi.ac.uk/vol1/run/ERR110/ERR11027311/56.2_R2.fastq.gz	56.2	56.2_scaffold_N_4	plasmid	linear	p56.2_N_4	p	0.102	0.898	unicycler	20243	Canada	Turkey	2016	NA	NA	NA	NA	NA	NA	NA	NA	NA
PRJEB60752	SAMEA112795356	ftp.sra.ebi.ac.uk/vol1/run/ERR110/ERR11040623/56.2.fastq.gz	GCA_949768725.1	ftp.ncbi.nlm.nih.gov/genomes/all/GCA/949/768/725/GCA_949768725.1_56.2/GCA_949768725.1_56.2_genomic.fna.gz	CATKNN010000005.1	PRJEB60750	SAMEA112794990	ftp.sra.ebi.ac.uk/vol1/run/ERR110/ERR11027311/56.2_R1.fastq.gz;ftp.sra.ebi.ac.uk/vol1/run/ERR110/ERR11027311/56.2_R2.fastq.gz	56.2	56.2_scaffold_N_5	plasmid	linear	p56.2_N_5	p	0.188	0.812	unicycler	6826	Canada	Turkey	2016	NA	NA	NA	NA	NA	NA	NA	NA	NA
PRJEB60752	SAMEA112795356	ftp.sra.ebi.ac.uk/vol1/run/ERR110/ERR11040623/56.2.fastq.gz	GCA_949768725.1	ftp.ncbi.nlm.nih.gov/genomes/all/GCA/949/768/725/GCA_949768725.1_56.2/GCA_949768725.1_56.2_genomic.fna.gz	CATKNN010000006.1	PRJEB60750	SAMEA112794990	ftp.sra.ebi.ac.uk/vol1/run/ERR110/ERR11027311/56.2_R1.fastq.gz;ftp.sra.ebi.ac.uk/vol1/run/ERR110/ERR11027311/56.2_R2.fastq.gz	56.2	56.2_scaffold_N_6	scaffold	linear	56.2_N_6	c	0.814	0.186	unicycler	1755	Canada	Turkey	2016	NA	NA	NA	NA	NA	NA	NA	NA	NA
PRJEB60752	SAMEA112795364	ftp.sra.ebi.ac.uk/vol1/run/ERR110/ERR11040622/835-2.fastq.gz	GCA_949769085.1	ftp.ncbi.nlm.nih.gov/genomes/all/GCA/949/769/085/GCA_949769085.1_835-2/GCA_949769085.1_835-2_genomic.fna.gz	CATKOS010000001.1	PRJEB60750	SAMEA112794991	ftp.sra.ebi.ac.uk/vol1/run/ERR110/ERR11027313/835-2_R1.fastq.gz;ftp.sra.ebi.ac.uk/vol1/run/ERR110/ERR11027313/835-2_R2.fastq.gz	835-2	835-2_scaffold_N_1	chromosome	linear	835-2_N_1	c	0.968	0.032	unicycler	5059682	Canada	Chicken	2016	blaCTX-M-1	chromosome	chromosome	NA	NA	NA	NA	NA	NA
PRJEB60752	SAMEA112795364	ftp.sra.ebi.ac.uk/vol1/run/ERR110/ERR11040622/835-2.fastq.gz	GCA_949769085.1	ftp.ncbi.nlm.nih.gov/genomes/all/GCA/949/769/085/GCA_949769085.1_835-2/GCA_949769085.1_835-2_genomic.fna.gz	CATKOS010000002.1	PRJEB60750	SAMEA112794991	ftp.sra.ebi.ac.uk/vol1/run/ERR110/ERR11027313/835-2_R1.fastq.gz;ftp.sra.ebi.ac.uk/vol1/run/ERR110/ERR11027313/835-2_R2.fastq.gz	835-2	835-2_scaffold_N_2	plasmid	circular	p835-2_N_2	p	0.014	0.986	unicycler	165056	Canada	Chicken	2016	NA	NA	NA	IncFIA, IncFIB(AP001918), IncFIC(FII)	NA	NA	NA	NA	NA
PRJEB60752	SAMEA112795364	ftp.sra.ebi.ac.uk/vol1/run/ERR110/ERR11040622/835-2.fastq.gz	GCA_949769085.1	ftp.ncbi.nlm.nih.gov/genomes/all/GCA/949/769/085/GCA_949769085.1_835-2/GCA_949769085.1_835-2_genomic.fna.gz	CATKOS010000003.1	PRJEB60750	SAMEA112794991	ftp.sra.ebi.ac.uk/vol1/run/ERR110/ERR11027313/835-2_R1.fastq.gz;ftp.sra.ebi.ac.uk/vol1/run/ERR110/ERR11027313/835-2_R2.fastq.gz	835-2	835-2_scaffold_N_3	plasmid	circular	p835-2_N_3	p	0.003	0.997	unicycler	128388	Canada	Chicken	2016	NA	NA	NA	IncFII	NA	NA	NA	NA	NA
PRJEB60752	SAMEA112795364	ftp.sra.ebi.ac.uk/vol1/run/ERR110/ERR11040622/835-2.fastq.gz	GCA_949769085.1	ftp.ncbi.nlm.nih.gov/genomes/all/GCA/949/769/085/GCA_949769085.1_835-2/GCA_949769085.1_835-2_genomic.fna.gz	CATKOS010000004.1	PRJEB60750	SAMEA112794991	ftp.sra.ebi.ac.uk/vol1/run/ERR110/ERR11027313/835-2_R1.fastq.gz;ftp.sra.ebi.ac.uk/vol1/run/ERR110/ERR11027313/835-2_R2.fastq.gz	835-2	835-2_scaffold_N_4	chromosome	linear	835-2_N_4	c	0.673	0.327	unicycler	38965	Canada	Chicken	2016	NA	NA	NA	NA	NA	NA	NA	NA	NA
PRJEB60752	SAMEA112795364	ftp.sra.ebi.ac.uk/vol1/run/ERR110/ERR11040622/835-2.fastq.gz	GCA_949769085.1	ftp.ncbi.nlm.nih.gov/genomes/all/GCA/949/769/085/GCA_949769085.1_835-2/GCA_949769085.1_835-2_genomic.fna.gz	CATKOS010000005.1	PRJEB60750	SAMEA112794991	ftp.sra.ebi.ac.uk/vol1/run/ERR110/ERR11027313/835-2_R1.fastq.gz;ftp.sra.ebi.ac.uk/vol1/run/ERR110/ERR11027313/835-2_R2.fastq.gz	835-2	835-2_scaffold_N_5	plasmid	linear	p835-2_N_5	p	0.221	0.779	unicycler	10418	Canada	Chicken	2016	NA	NA	NA	NA	NA	NA	NA	NA	NA
PRJEB60752	SAMEA112795364	ftp.sra.ebi.ac.uk/vol1/run/ERR110/ERR11040622/835-2.fastq.gz	GCA_949769085.1	ftp.ncbi.nlm.nih.gov/genomes/all/GCA/949/769/085/GCA_949769085.1_835-2/GCA_949769085.1_835-2_genomic.fna.gz	CATKOS010000006.1	PRJEB60750	SAMEA112794991	ftp.sra.ebi.ac.uk/vol1/run/ERR110/ERR11027313/835-2_R1.fastq.gz;ftp.sra.ebi.ac.uk/vol1/run/ERR110/ERR11027313/835-2_R2.fastq.gz	835-2	835-2_scaffold_N_6	chromosome	linear	835-2_N_6	c	0.763	0.237	unicycler	3134	Canada	Chicken	2016	NA	NA	NA	NA	NA	NA	NA	NA	NA
PRJEB60752	SAMEA112795364	ftp.sra.ebi.ac.uk/vol1/run/ERR110/ERR11040622/835-2.fastq.gz	GCA_949769085.1	ftp.ncbi.nlm.nih.gov/genomes/all/GCA/949/769/085/GCA_949769085.1_835-2/GCA_949769085.1_835-2_genomic.fna.gz	CATKOS010000007.1	PRJEB60750	SAMEA112794991	ftp.sra.ebi.ac.uk/vol1/run/ERR110/ERR11027313/835-2_R1.fastq.gz;ftp.sra.ebi.ac.uk/vol1/run/ERR110/ERR11027313/835-2_R2.fastq.gz	835-2	835-2_scaffold_N_7	chromosome	linear	835-2_N_7	c	0.634	0.366	unicycler	1806	Canada	Chicken	2016	NA	NA	NA	NA	NA	NA	NA	NA	NA
PRJEB60752	SAMEA112795364	ftp.sra.ebi.ac.uk/vol1/run/ERR110/ERR11040622/835-2.fastq.gz	GCA_949769085.1	ftp.ncbi.nlm.nih.gov/genomes/all/GCA/949/769/085/GCA_949769085.1_835-2/GCA_949769085.1_835-2_genomic.fna.gz	CATKOS010000008.1	PRJEB60750	SAMEA112794991	ftp.sra.ebi.ac.uk/vol1/run/ERR110/ERR11027313/835-2_R1.fastq.gz;ftp.sra.ebi.ac.uk/vol1/run/ERR110/ERR11027313/835-2_R2.fastq.gz	835-2	835-2_scaffold_N_8	chromosome	linear	835-2_N_8	c	0.641	0.359	unicycler	1560	Canada	Chicken	2016	NA	NA	NA	NA	NA	NA	NA	NA	NA
PRJEB60752	SAMEA112795365	ftp.sra.ebi.ac.uk/vol1/run/ERR110/ERR11040619/911-1.fastq.gz	GCA_949766905.1	ftp.ncbi.nlm.nih.gov/genomes/all/GCA/949/766/905/GCA_949766905.1_911-1/GCA_949766905.1_911-1_genomic.fna.gz	CATKJE010000001.1	PRJEB60750	SAMEA112794992	ftp.sra.ebi.ac.uk/vol1/run/ERR110/ERR11027308/911-1_R1.fastq.gz;ftp.sra.ebi.ac.uk/vol1/run/ERR110/ERR11027308/911-1_R2.fastq.gz	911-1	911-1_scaffold_N_1	chromosome	linear	911-1_N_1	c	0.969	0.031	unicycler	4897466	Canada	Pig	2016	NA	NA	NA	NA	NA	NA	NA	NA	NA
PRJEB60752	SAMEA112795365	ftp.sra.ebi.ac.uk/vol1/run/ERR110/ERR11040619/911-1.fastq.gz	GCA_949766905.1	ftp.ncbi.nlm.nih.gov/genomes/all/GCA/949/766/905/GCA_949766905.1_911-1/GCA_949766905.1_911-1_genomic.fna.gz	CATKJE010000002.1	PRJEB60750	SAMEA112794992	ftp.sra.ebi.ac.uk/vol1/run/ERR110/ERR11027308/911-1_R1.fastq.gz;ftp.sra.ebi.ac.uk/vol1/run/ERR110/ERR11027308/911-1_R2.fastq.gz	911-1	911-1_scaffold_N_2	plasmid	circular	p911-1_N_2	p	0.04	0.96	unicycler	115922	Canada	Pig	2016	NA	NA	NA	IncFIB(AP001918), IncFII	NA	NA	NA	NA	NA
PRJEB60752	SAMEA112795365	ftp.sra.ebi.ac.uk/vol1/run/ERR110/ERR11040619/911-1.fastq.gz	GCA_949766905.1	ftp.ncbi.nlm.nih.gov/genomes/all/GCA/949/766/905/GCA_949766905.1_911-1/GCA_949766905.1_911-1_genomic.fna.gz	CATKJE010000003.1	PRJEB60750	SAMEA112794992	ftp.sra.ebi.ac.uk/vol1/run/ERR110/ERR11027308/911-1_R1.fastq.gz;ftp.sra.ebi.ac.uk/vol1/run/ERR110/ERR11027308/911-1_R2.fastq.gz	911-1	911-1_scaffold_N_3	plasmid	circular	p911-1_N_3	p	0.001	0.999	unicycler	111140	Canada	Pig	2016	blaCTX-M-1	plasmid	IncI1	IncI1	NA	pST3	NA	NA	NA
PRJEB60752	SAMEA112795365	ftp.sra.ebi.ac.uk/vol1/run/ERR110/ERR11040619/911-1.fastq.gz	GCA_949766905.1	ftp.ncbi.nlm.nih.gov/genomes/all/GCA/949/766/905/GCA_949766905.1_911-1/GCA_949766905.1_911-1_genomic.fna.gz	CATKJE010000004.1	PRJEB60750	SAMEA112794992	ftp.sra.ebi.ac.uk/vol1/run/ERR110/ERR11027308/911-1_R1.fastq.gz;ftp.sra.ebi.ac.uk/vol1/run/ERR110/ERR11027308/911-1_R2.fastq.gz	911-1	911-1_scaffold_N_4	plasmid	linear	p911-1_N_4	p	0.17	0.83	unicycler	99965	Canada	Pig	2016	NA	NA	NA	p0111	NA	NA	NA	NA	NA
PRJEB60752	SAMEA112795365	ftp.sra.ebi.ac.uk/vol1/run/ERR110/ERR11040619/911-1.fastq.gz	GCA_949766905.1	ftp.ncbi.nlm.nih.gov/genomes/all/GCA/949/766/905/GCA_949766905.1_911-1/GCA_949766905.1_911-1_genomic.fna.gz	CATKJE010000005.1	PRJEB60750	SAMEA112794992	ftp.sra.ebi.ac.uk/vol1/run/ERR110/ERR11027308/911-1_R1.fastq.gz;ftp.sra.ebi.ac.uk/vol1/run/ERR110/ERR11027308/911-1_R2.fastq.gz	911-1	911-1_scaffold_N_5	plasmid	circular	p911-1_N_5	p	0.016	0.984	unicycler	82163	Canada	Pig	2016	NA	NA	NA	IncFIA(HI1), IncFIB(K)	NA	NA	NA	NA	NA
PRJEB60752	SAMEA112795365	ftp.sra.ebi.ac.uk/vol1/run/ERR110/ERR11040619/911-1.fastq.gz	GCA_949766905.1	ftp.ncbi.nlm.nih.gov/genomes/all/GCA/949/766/905/GCA_949766905.1_911-1/GCA_949766905.1_911-1_genomic.fna.gz	CATKJE010000006.1	PRJEB60750	SAMEA112794992	ftp.sra.ebi.ac.uk/vol1/run/ERR110/ERR11027308/911-1_R1.fastq.gz;ftp.sra.ebi.ac.uk/vol1/run/ERR110/ERR11027308/911-1_R2.fastq.gz	911-1	911-1_scaffold_N_6	plasmid	circular	p911-1_N_6	p	0.122	0.878	unicycler	46121	Canada	Pig	2016	NA	NA	NA	NA	NA	NA	NA	NA	NA
PRJEB60752	SAMEA112795365	ftp.sra.ebi.ac.uk/vol1/run/ERR110/ERR11040619/911-1.fastq.gz	GCA_949766905.1	ftp.ncbi.nlm.nih.gov/genomes/all/GCA/949/766/905/GCA_949766905.1_911-1/GCA_949766905.1_911-1_genomic.fna.gz	CATKJE010000007.1	PRJEB60750	SAMEA112794992	ftp.sra.ebi.ac.uk/vol1/run/ERR110/ERR11027308/911-1_R1.fastq.gz;ftp.sra.ebi.ac.uk/vol1/run/ERR110/ERR11027308/911-1_R2.fastq.gz	911-1	911-1_scaffold_N_7	chromosome	circular	911-1_N_7	c	0.863	0.137	unicycler	44110	Canada	Pig	2016	NA	NA	NA	NA	NA	NA	NA	NA	NA
PRJEB60752	SAMEA112795365	ftp.sra.ebi.ac.uk/vol1/run/ERR110/ERR11040619/911-1.fastq.gz	GCA_949766905.1	ftp.ncbi.nlm.nih.gov/genomes/all/GCA/949/766/905/GCA_949766905.1_911-1/GCA_949766905.1_911-1_genomic.fna.gz	CATKJE010000008.1	PRJEB60750	SAMEA112794992	ftp.sra.ebi.ac.uk/vol1/run/ERR110/ERR11027308/911-1_R1.fastq.gz;ftp.sra.ebi.ac.uk/vol1/run/ERR110/ERR11027308/911-1_R2.fastq.gz	911-1	911-1_scaffold_N_8	scaffold	linear	911-1_N_8	c	0.581	0.419	unicycler	342	Canada	Pig	2016	NA	NA	NA	NA	NA	NA	NA	NA	NA
PRJEB60752	SAMEA112795365	ftp.sra.ebi.ac.uk/vol1/run/ERR110/ERR11040619/911-1.fastq.gz	GCA_949766905.1	ftp.ncbi.nlm.nih.gov/genomes/all/GCA/949/766/905/GCA_949766905.1_911-1/GCA_949766905.1_911-1_genomic.fna.gz	CATKJE010000009.1	PRJEB60750	SAMEA112794992	ftp.sra.ebi.ac.uk/vol1/run/ERR110/ERR11027308/911-1_R1.fastq.gz;ftp.sra.ebi.ac.uk/vol1/run/ERR110/ERR11027308/911-1_R2.fastq.gz	911-1	911-1_scaffold_N_9	scaffold	linear	911-1_N_9	c	0.586	0.414	unicycler	184	Canada	Pig	2016	NA	NA	NA	NA	NA	NA	NA	NA	NA
PRJEB60752	SAMEA112795365	ftp.sra.ebi.ac.uk/vol1/run/ERR110/ERR11040619/911-1.fastq.gz	GCA_949766905.1	ftp.ncbi.nlm.nih.gov/genomes/all/GCA/949/766/905/GCA_949766905.1_911-1/GCA_949766905.1_911-1_genomic.fna.gz	CATKJE010000010.1	PRJEB60750	SAMEA112794992	ftp.sra.ebi.ac.uk/vol1/run/ERR110/ERR11027308/911-1_R1.fastq.gz;ftp.sra.ebi.ac.uk/vol1/run/ERR110/ERR11027308/911-1_R2.fastq.gz	911-1	911-1_scaffold_N_10	chromosome	linear	911-1_N_10	c	0.616	0.384	unicycler	142	Canada	Pig	2016	NA	NA	NA	NA	NA	NA	NA	NA	NA
PRJEB60752	SAMEA112795365	ftp.sra.ebi.ac.uk/vol1/run/ERR110/ERR11040619/911-1.fastq.gz	GCA_949766905.1	ftp.ncbi.nlm.nih.gov/genomes/all/GCA/949/766/905/GCA_949766905.1_911-1/GCA_949766905.1_911-1_genomic.fna.gz	CATKJE010000011.1	PRJEB60750	SAMEA112794992	ftp.sra.ebi.ac.uk/vol1/run/ERR110/ERR11027308/911-1_R1.fastq.gz;ftp.sra.ebi.ac.uk/vol1/run/ERR110/ERR11027308/911-1_R2.fastq.gz	911-1	911-1_scaffold_N_11	chromosome	linear	911-1_N_11	c	0.613	0.387	unicycler	134	Canada	Pig	2016	NA	NA	NA	NA	NA	NA	NA	NA	NA
PRJEB60752	SAMEA112795365	ftp.sra.ebi.ac.uk/vol1/run/ERR110/ERR11040619/911-1.fastq.gz	GCA_949766905.1	ftp.ncbi.nlm.nih.gov/genomes/all/GCA/949/766/905/GCA_949766905.1_911-1/GCA_949766905.1_911-1_genomic.fna.gz	CATKJE010000012.1	PRJEB60750	SAMEA112794992	ftp.sra.ebi.ac.uk/vol1/run/ERR110/ERR11027308/911-1_R1.fastq.gz;ftp.sra.ebi.ac.uk/vol1/run/ERR110/ERR11027308/911-1_R2.fastq.gz	911-1	911-1_scaffold_N_12	chromosome	linear	911-1_N_12	c	0.606	0.394	unicycler	132	Canada	Pig	2016	NA	NA	NA	NA	NA	NA	NA	NA	NA
PRJEB60752	SAMEA112795365	ftp.sra.ebi.ac.uk/vol1/run/ERR110/ERR11040619/911-1.fastq.gz	GCA_949766905.1	ftp.ncbi.nlm.nih.gov/genomes/all/GCA/949/766/905/GCA_949766905.1_911-1/GCA_949766905.1_911-1_genomic.fna.gz	CATKJE010000013.1	PRJEB60750	SAMEA112794992	ftp.sra.ebi.ac.uk/vol1/run/ERR110/ERR11027308/911-1_R1.fastq.gz;ftp.sra.ebi.ac.uk/vol1/run/ERR110/ERR11027308/911-1_R2.fastq.gz	911-1	911-1_scaffold_N_13	chromosome	linear	911-1_N_13	c	0.634	0.366	unicycler	114	Canada	Pig	2016	NA	NA	NA	NA	NA	NA	NA	NA	NA
PRJEB60752	SAMEA112795365	ftp.sra.ebi.ac.uk/vol1/run/ERR110/ERR11040619/911-1.fastq.gz	GCA_949766905.1	ftp.ncbi.nlm.nih.gov/genomes/all/GCA/949/766/905/GCA_949766905.1_911-1/GCA_949766905.1_911-1_genomic.fna.gz	CATKJE010000014.1	PRJEB60750	SAMEA112794992	ftp.sra.ebi.ac.uk/vol1/run/ERR110/ERR11027308/911-1_R1.fastq.gz;ftp.sra.ebi.ac.uk/vol1/run/ERR110/ERR11027308/911-1_R2.fastq.gz	911-1	911-1_scaffold_N_14	scaffold	linear	911-1_N_14	c	0.558	0.442	unicycler	112	Canada	Pig	2016	NA	NA	NA	NA	NA	NA	NA	NA	NA
PRJEB60752	SAMEA112795365	ftp.sra.ebi.ac.uk/vol1/run/ERR110/ERR11040619/911-1.fastq.gz	GCA_949766905.1	ftp.ncbi.nlm.nih.gov/genomes/all/GCA/949/766/905/GCA_949766905.1_911-1/GCA_949766905.1_911-1_genomic.fna.gz	CATKJE010000015.1	PRJEB60750	SAMEA112794992	ftp.sra.ebi.ac.uk/vol1/run/ERR110/ERR11027308/911-1_R1.fastq.gz;ftp.sra.ebi.ac.uk/vol1/run/ERR110/ERR11027308/911-1_R2.fastq.gz	911-1	911-1_scaffold_N_15	chromosome	linear	911-1_N_15	c	0.63	0.37	unicycler	109	Canada	Pig	2016	NA	NA	NA	NA	NA	NA	NA	NA	NA
PRJEB60752	SAMEA112795365	ftp.sra.ebi.ac.uk/vol1/run/ERR110/ERR11040619/911-1.fastq.gz	GCA_949766905.1	ftp.ncbi.nlm.nih.gov/genomes/all/GCA/949/766/905/GCA_949766905.1_911-1/GCA_949766905.1_911-1_genomic.fna.gz	CATKJE010000016.1	PRJEB60750	SAMEA112794992	ftp.sra.ebi.ac.uk/vol1/run/ERR110/ERR11027308/911-1_R1.fastq.gz;ftp.sra.ebi.ac.uk/vol1/run/ERR110/ERR11027308/911-1_R2.fastq.gz	911-1	911-1_scaffold_N_16	chromosome	linear	911-1_N_16	c	0.616	0.384	unicycler	107	Canada	Pig	2016	NA	NA	NA	NA	NA	NA	NA	NA	NA
PRJEB60752	SAMEA112795403	ftp.sra.ebi.ac.uk/vol1/run/ERR110/ERR11040759/BLSE11.fastq.gz	GCA_949767785.1	ftp.ncbi.nlm.nih.gov/genomes/all/GCA/949/767/785/GCA_949767785.1_BLSE11/GCA_949767785.1_BLSE11_genomic.fna.gz	CATKLG010000001.1	PRJEB50837	SAMEA12944138	ftp.sra.ebi.ac.uk/vol1/run/ERR865/ERR8651510/BLSE11_R1.fastq.gz;ftp.sra.ebi.ac.uk/vol1/run/ERR865/ERR8651510/BLSE11_R2.fastq.gz	BLSE11	BLSE11_scaffold_N_1	chromosome	linear	BLSE11_N_1	c	0.978	0.022	unicycler	4747245	France	Human	2012	NA	NA	NA	NA	NA	NA	NA	NA	NA
PRJEB60752	SAMEA112795403	ftp.sra.ebi.ac.uk/vol1/run/ERR110/ERR11040759/BLSE11.fastq.gz	GCA_949767785.1	ftp.ncbi.nlm.nih.gov/genomes/all/GCA/949/767/785/GCA_949767785.1_BLSE11/GCA_949767785.1_BLSE11_genomic.fna.gz	CATKLG010000002.1	PRJEB50837	SAMEA12944138	ftp.sra.ebi.ac.uk/vol1/run/ERR865/ERR8651510/BLSE11_R1.fastq.gz;ftp.sra.ebi.ac.uk/vol1/run/ERR865/ERR8651510/BLSE11_R2.fastq.gz	BLSE11	BLSE11_scaffold_N_2	plasmid	circular	pBLSE11_N_2	p	0.011	0.989	unicycler	155054	France	Human	2012	NA	NA	NA	IncFIB(AP001918)	NA	NA	NA	NA	NA
PRJEB60752	SAMEA112795403	ftp.sra.ebi.ac.uk/vol1/run/ERR110/ERR11040759/BLSE11.fastq.gz	GCA_949767785.1	ftp.ncbi.nlm.nih.gov/genomes/all/GCA/949/767/785/GCA_949767785.1_BLSE11/GCA_949767785.1_BLSE11_genomic.fna.gz	CATKLG010000003.1	PRJEB50837	SAMEA12944138	ftp.sra.ebi.ac.uk/vol1/run/ERR865/ERR8651510/BLSE11_R1.fastq.gz;ftp.sra.ebi.ac.uk/vol1/run/ERR865/ERR8651510/BLSE11_R2.fastq.gz	BLSE11	BLSE11_scaffold_N_3	plasmid	circular	pBLSE11_N_3	p	0.001	0.999	unicycler	110009	France	Human	2012	blaCTX-M-1	plasmid	IncI1	IncI1	NA	pST3	NA	NA	NA
PRJEB60752	SAMEA112795403	ftp.sra.ebi.ac.uk/vol1/run/ERR110/ERR11040759/BLSE11.fastq.gz	GCA_949767785.1	ftp.ncbi.nlm.nih.gov/genomes/all/GCA/949/767/785/GCA_949767785.1_BLSE11/GCA_949767785.1_BLSE11_genomic.fna.gz	CATKLG010000004.1	PRJEB50837	SAMEA12944138	ftp.sra.ebi.ac.uk/vol1/run/ERR865/ERR8651510/BLSE11_R1.fastq.gz;ftp.sra.ebi.ac.uk/vol1/run/ERR865/ERR8651510/BLSE11_R2.fastq.gz	BLSE11	BLSE11_scaffold_N_4	scaffold	linear	BLSE11_N_4	p	0.408	0.592	unicycler	51950	France	Human	2012	NA	NA	NA	NA	NA	NA	NA	NA	NA
PRJEB60752	SAMEA112795403	ftp.sra.ebi.ac.uk/vol1/run/ERR110/ERR11040759/BLSE11.fastq.gz	GCA_949767785.1	ftp.ncbi.nlm.nih.gov/genomes/all/GCA/949/767/785/GCA_949767785.1_BLSE11/GCA_949767785.1_BLSE11_genomic.fna.gz	CATKLG010000005.1	PRJEB50837	SAMEA12944138	ftp.sra.ebi.ac.uk/vol1/run/ERR865/ERR8651510/BLSE11_R1.fastq.gz;ftp.sra.ebi.ac.uk/vol1/run/ERR865/ERR8651510/BLSE11_R2.fastq.gz	BLSE11	BLSE11_scaffold_N_5	chromosome	circular	BLSE11_N_5	c	0.669	0.331	unicycler	2337	France	Human	2012	NA	NA	NA	NA	NA	NA	NA	NA	NA
PRJEB60752	SAMEA112795403	ftp.sra.ebi.ac.uk/vol1/run/ERR110/ERR11040759/BLSE11.fastq.gz	GCA_949767785.1	ftp.ncbi.nlm.nih.gov/genomes/all/GCA/949/767/785/GCA_949767785.1_BLSE11/GCA_949767785.1_BLSE11_genomic.fna.gz	CATKLG010000006.1	PRJEB50837	SAMEA12944138	ftp.sra.ebi.ac.uk/vol1/run/ERR865/ERR8651510/BLSE11_R1.fastq.gz;ftp.sra.ebi.ac.uk/vol1/run/ERR865/ERR8651510/BLSE11_R2.fastq.gz	BLSE11	BLSE11_scaffold_N_6	chromosome	linear	BLSE11_N_6	c	0.776	0.224	unicycler	2234	France	Human	2012	NA	NA	NA	NA	NA	NA	NA	NA	NA
PRJEB60752	SAMEA112795403	ftp.sra.ebi.ac.uk/vol1/run/ERR110/ERR11040759/BLSE11.fastq.gz	GCA_949767785.1	ftp.ncbi.nlm.nih.gov/genomes/all/GCA/949/767/785/GCA_949767785.1_BLSE11/GCA_949767785.1_BLSE11_genomic.fna.gz	CATKLG010000007.1	PRJEB50837	SAMEA12944138	ftp.sra.ebi.ac.uk/vol1/run/ERR865/ERR8651510/BLSE11_R1.fastq.gz;ftp.sra.ebi.ac.uk/vol1/run/ERR865/ERR8651510/BLSE11_R2.fastq.gz	BLSE11	BLSE11_scaffold_N_7	chromosome	linear	BLSE11_N_7	c	0.739	0.261	unicycler	1825	France	Human	2012	NA	NA	NA	NA	NA	NA	NA	NA	NA
PRJEB60752	SAMEA112795403	ftp.sra.ebi.ac.uk/vol1/run/ERR110/ERR11040759/BLSE11.fastq.gz	GCA_949767785.1	ftp.ncbi.nlm.nih.gov/genomes/all/GCA/949/767/785/GCA_949767785.1_BLSE11/GCA_949767785.1_BLSE11_genomic.fna.gz	CATKLG010000008.1	PRJEB50837	SAMEA12944138	ftp.sra.ebi.ac.uk/vol1/run/ERR865/ERR8651510/BLSE11_R1.fastq.gz;ftp.sra.ebi.ac.uk/vol1/run/ERR865/ERR8651510/BLSE11_R2.fastq.gz	BLSE11	BLSE11_scaffold_N_8	plasmid	circular	pBLSE11_N_8	p	0.048	0.952	unicycler	1552	France	Human	2012	NA	NA	NA	NA	NA	NA	NA	NA	NA
PRJEB60752	SAMEA112795403	ftp.sra.ebi.ac.uk/vol1/run/ERR110/ERR11040759/BLSE11.fastq.gz	GCA_949767785.1	ftp.ncbi.nlm.nih.gov/genomes/all/GCA/949/767/785/GCA_949767785.1_BLSE11/GCA_949767785.1_BLSE11_genomic.fna.gz	CATKLG010000009.1	PRJEB50837	SAMEA12944138	ftp.sra.ebi.ac.uk/vol1/run/ERR865/ERR8651510/BLSE11_R1.fastq.gz;ftp.sra.ebi.ac.uk/vol1/run/ERR865/ERR8651510/BLSE11_R2.fastq.gz	BLSE11	BLSE11_scaffold_N_9	plasmid	circular	pBLSE11_N_9	p	0.303	0.697	unicycler	1506	France	Human	2012	NA	NA	NA	NA	NA	NA	NA	NA	NA
PRJEB60752	SAMEA112795404	ftp.sra.ebi.ac.uk/vol1/run/ERR110/ERR11040912/BLSE142.fastq.gz	GCA_949768895.1	ftp.ncbi.nlm.nih.gov/genomes/all/GCA/949/768/895/GCA_949768895.1_BLSE142/GCA_949768895.1_BLSE142_genomic.fna.gz	CATKOF010000001.1	PRJEB50837	SAMEA12944146	ftp.sra.ebi.ac.uk/vol1/run/ERR865/ERR8651518/BLSE142_R1.fastq.gz;ftp.sra.ebi.ac.uk/vol1/run/ERR865/ERR8651518/BLSE142_R2.fastq.gz	BLSE142	BLSE142_scaffold_N_1	chromosome	circular	BLSE142_N_1	c	0.985	0.015	unicycler	4743818	France	Human	2012	NA	NA	NA	NA	NA	NA	NA	NA	NA
PRJEB60752	SAMEA112795404	ftp.sra.ebi.ac.uk/vol1/run/ERR110/ERR11040912/BLSE142.fastq.gz	GCA_949768895.1	ftp.ncbi.nlm.nih.gov/genomes/all/GCA/949/768/895/GCA_949768895.1_BLSE142/GCA_949768895.1_BLSE142_genomic.fna.gz	CATKOF010000002.1	PRJEB50837	SAMEA12944146	ftp.sra.ebi.ac.uk/vol1/run/ERR865/ERR8651518/BLSE142_R1.fastq.gz;ftp.sra.ebi.ac.uk/vol1/run/ERR865/ERR8651518/BLSE142_R2.fastq.gz	BLSE142	BLSE142_scaffold_N_2	plasmid	circular	pBLSE142_N_2	p	0.002	0.998	unicycler	102092	France	Human	2012	blaCTX-M-14	plasmid	IncF	IncFII	F2:A-:B-	NA	NA	NA	NA
PRJEB60752	SAMEA112795405	ftp.sra.ebi.ac.uk/vol1/run/ERR110/ERR11041209/BLSE175.fastq.gz	GCA_949767135.1	ftp.ncbi.nlm.nih.gov/genomes/all/GCA/949/767/135/GCA_949767135.1_BLSE175/GCA_949767135.1_BLSE175_genomic.fna.gz	CATKJX010000001.1	PRJEB38235	SAMEA6823495	ftp.sra.ebi.ac.uk/vol1/run/ERR413/ERR4131616/BLSE175-2012_R1_0001.fastq.gz;ftp.sra.ebi.ac.uk/vol1/run/ERR413/ERR4131616/BLSE175-2012_R2_0001.fastq.gz	BLSE175	BLSE175_scaffold_N_1	chromosome	circular	BLSE175_N_1	c	0.969	0.031	unicycler	5050556	France	Human	2012	NA	NA	NA	NA	NA	NA	NA	NA	NA
PRJEB60752	SAMEA112795405	ftp.sra.ebi.ac.uk/vol1/run/ERR110/ERR11041209/BLSE175.fastq.gz	GCA_949767135.1	ftp.ncbi.nlm.nih.gov/genomes/all/GCA/949/767/135/GCA_949767135.1_BLSE175/GCA_949767135.1_BLSE175_genomic.fna.gz	CATKJX010000002.1	PRJEB38235	SAMEA6823495	ftp.sra.ebi.ac.uk/vol1/run/ERR413/ERR4131616/BLSE175-2012_R1_0001.fastq.gz;ftp.sra.ebi.ac.uk/vol1/run/ERR413/ERR4131616/BLSE175-2012_R2_0001.fastq.gz	BLSE175	BLSE175_scaffold_N_2	plasmid	circular	pBLSE175_N_2	p	0.009	0.991	unicycler	166148	France	Human	2012	NA	NA	NA	IncFIA, IncFIB(AP001918), IncFIC(FII)	NA	NA	NA	NA	NA
PRJEB60752	SAMEA112795405	ftp.sra.ebi.ac.uk/vol1/run/ERR110/ERR11041209/BLSE175.fastq.gz	GCA_949767135.1	ftp.ncbi.nlm.nih.gov/genomes/all/GCA/949/767/135/GCA_949767135.1_BLSE175/GCA_949767135.1_BLSE175_genomic.fna.gz	CATKJX010000003.1	PRJEB38235	SAMEA6823495	ftp.sra.ebi.ac.uk/vol1/run/ERR413/ERR4131616/BLSE175-2012_R1_0001.fastq.gz;ftp.sra.ebi.ac.uk/vol1/run/ERR413/ERR4131616/BLSE175-2012_R2_0001.fastq.gz	BLSE175	BLSE175_scaffold_N_3	plasmid	circular	pBLSE175_N_3	p	0	1	unicycler	107495	France	Human	2012	blaCTX-M-1	plasmid	IncI1	IncI1	NA	pST3	NA	NA	NA
PRJEB60752	SAMEA112795405	ftp.sra.ebi.ac.uk/vol1/run/ERR110/ERR11041209/BLSE175.fastq.gz	GCA_949767135.1	ftp.ncbi.nlm.nih.gov/genomes/all/GCA/949/767/135/GCA_949767135.1_BLSE175/GCA_949767135.1_BLSE175_genomic.fna.gz	CATKJX010000004.1	PRJEB38235	SAMEA6823495	ftp.sra.ebi.ac.uk/vol1/run/ERR413/ERR4131616/BLSE175-2012_R1_0001.fastq.gz;ftp.sra.ebi.ac.uk/vol1/run/ERR413/ERR4131616/BLSE175-2012_R2_0001.fastq.gz	BLSE175	BLSE175_scaffold_N_4	plasmid	circular	pBLSE175_N_4	p	0.003	0.997	unicycler	77303	France	Human	2012	NA	NA	NA	NA	NA	NA	NA	NA	NA
PRJEB60752	SAMEA112795405	ftp.sra.ebi.ac.uk/vol1/run/ERR110/ERR11041209/BLSE175.fastq.gz	GCA_949767135.1	ftp.ncbi.nlm.nih.gov/genomes/all/GCA/949/767/135/GCA_949767135.1_BLSE175/GCA_949767135.1_BLSE175_genomic.fna.gz	CATKJX010000005.1	PRJEB38235	SAMEA6823495	ftp.sra.ebi.ac.uk/vol1/run/ERR413/ERR4131616/BLSE175-2012_R1_0001.fastq.gz;ftp.sra.ebi.ac.uk/vol1/run/ERR413/ERR4131616/BLSE175-2012_R2_0001.fastq.gz	BLSE175	BLSE175_scaffold_N_5	plasmid	circular	pBLSE175_N_5	p	0.066	0.934	unicycler	6888	France	Human	2012	NA	NA	NA	NA	NA	NA	NA	NA	NA
PRJEB60752	SAMEA112795405	ftp.sra.ebi.ac.uk/vol1/run/ERR110/ERR11041209/BLSE175.fastq.gz	GCA_949767135.1	ftp.ncbi.nlm.nih.gov/genomes/all/GCA/949/767/135/GCA_949767135.1_BLSE175/GCA_949767135.1_BLSE175_genomic.fna.gz	CATKJX010000006.1	PRJEB38235	SAMEA6823495	ftp.sra.ebi.ac.uk/vol1/run/ERR413/ERR4131616/BLSE175-2012_R1_0001.fastq.gz;ftp.sra.ebi.ac.uk/vol1/run/ERR413/ERR4131616/BLSE175-2012_R2_0001.fastq.gz	BLSE175	BLSE175_scaffold_N_6	plasmid	circular	pBLSE175_N_6	p	0.087	0.913	unicycler	2096	France	Human	2012	NA	NA	NA	ColpVC	NA	NA	NA	NA	NA
PRJEB60752	SAMEA112795406	ftp.sra.ebi.ac.uk/vol1/run/ERR110/ERR11041206/BLSE23.fastq.gz	GCA_949767735.1	ftp.ncbi.nlm.nih.gov/genomes/all/GCA/949/767/735/GCA_949767735.1_BLSE23/GCA_949767735.1_BLSE23_genomic.fna.gz	CATKLH010000001.1	PRJEB42322	SAMEA7758253	ftp.sra.ebi.ac.uk/vol1/run/ERR503/ERR5037351/BLSE23-2012_R1_0001.fastq.gz;ftp.sra.ebi.ac.uk/vol1/run/ERR503/ERR5037351/BLSE23-2012_R2_0001.fastq.gz	BLSE23	BLSE23_scaffold_N_1	chromosome	circular	BLSE23_N_1	c	0.974	0.026	flye	4925029	France	Human	2012	NA	NA	NA	NA	NA	NA	NA	NA	NA
PRJEB60752	SAMEA112795406	ftp.sra.ebi.ac.uk/vol1/run/ERR110/ERR11041206/BLSE23.fastq.gz	GCA_949767735.1	ftp.ncbi.nlm.nih.gov/genomes/all/GCA/949/767/735/GCA_949767735.1_BLSE23/GCA_949767735.1_BLSE23_genomic.fna.gz	CATKLH010000002.1	PRJEB42322	SAMEA7758253	ftp.sra.ebi.ac.uk/vol1/run/ERR503/ERR5037351/BLSE23-2012_R1_0001.fastq.gz;ftp.sra.ebi.ac.uk/vol1/run/ERR503/ERR5037351/BLSE23-2012_R2_0001.fastq.gz	BLSE23	BLSE23_scaffold_N_2	plasmid	circular	pBLSE23_N_2	p	0.063	0.937	flye	209020	France	Human	2012	NA	NA	NA	IncFIB(AP001918), IncFIC(FII)	NA	NA	NA	NA	NA
PRJEB60752	SAMEA112795406	ftp.sra.ebi.ac.uk/vol1/run/ERR110/ERR11041206/BLSE23.fastq.gz	GCA_949767735.1	ftp.ncbi.nlm.nih.gov/genomes/all/GCA/949/767/735/GCA_949767735.1_BLSE23/GCA_949767735.1_BLSE23_genomic.fna.gz	CATKLH010000003.1	PRJEB42322	SAMEA7758253	ftp.sra.ebi.ac.uk/vol1/run/ERR503/ERR5037351/BLSE23-2012_R1_0001.fastq.gz;ftp.sra.ebi.ac.uk/vol1/run/ERR503/ERR5037351/BLSE23-2012_R2_0001.fastq.gz	BLSE23	BLSE23_scaffold_N_3	plasmid	circular	pBLSE23_N_3	p	0.006	0.994	flye	109904	France	Human	2012	blaCTX-M-15	plasmid	IncI1	IncI1	NA	pST3*	NA	NA	NA
PRJEB60752	SAMEA112795407	ftp.sra.ebi.ac.uk/vol1/run/ERR110/ERR11041212/BLSE91.fastq.gz	GCA_949768945.1	ftp.ncbi.nlm.nih.gov/genomes/all/GCA/949/768/945/GCA_949768945.1_BLSE91/GCA_949768945.1_BLSE91_genomic.fna.gz	CATKOA010000001.1	PRJEB50837	SAMEA12944170	ftp.sra.ebi.ac.uk/vol1/run/ERR865/ERR8651542/BLSE91_R1.fastq.gz;ftp.sra.ebi.ac.uk/vol1/run/ERR865/ERR8651542/BLSE91_R2.fastq.gz	BLSE91	BLSE91_scaffold_N_1	chromosome	circular	BLSE91_N_1	c	0.968	0.032	unicycler	5050861	France	Human	2012	NA	NA	NA	NA	NA	NA	NA	NA	NA
PRJEB60752	SAMEA112795407	ftp.sra.ebi.ac.uk/vol1/run/ERR110/ERR11041212/BLSE91.fastq.gz	GCA_949768945.1	ftp.ncbi.nlm.nih.gov/genomes/all/GCA/949/768/945/GCA_949768945.1_BLSE91/GCA_949768945.1_BLSE91_genomic.fna.gz	CATKOA010000002.1	PRJEB50837	SAMEA12944170	ftp.sra.ebi.ac.uk/vol1/run/ERR865/ERR8651542/BLSE91_R1.fastq.gz;ftp.sra.ebi.ac.uk/vol1/run/ERR865/ERR8651542/BLSE91_R2.fastq.gz	BLSE91	BLSE91_scaffold_N_2	plasmid	circular	pBLSE91_N_2	p	0	1	unicycler	107432	France	Human	2012	blaCTX-M-1	plasmid	IncI1	IncI1	NA	pST3	NA	NA	NA
PRJEB60752	SAMEA112795407	ftp.sra.ebi.ac.uk/vol1/run/ERR110/ERR11041212/BLSE91.fastq.gz	GCA_949768945.1	ftp.ncbi.nlm.nih.gov/genomes/all/GCA/949/768/945/GCA_949768945.1_BLSE91/GCA_949768945.1_BLSE91_genomic.fna.gz	CATKOA010000003.1	PRJEB50837	SAMEA12944170	ftp.sra.ebi.ac.uk/vol1/run/ERR865/ERR8651542/BLSE91_R1.fastq.gz;ftp.sra.ebi.ac.uk/vol1/run/ERR865/ERR8651542/BLSE91_R2.fastq.gz	BLSE91	BLSE91_scaffold_N_3	plasmid	circular	pBLSE91_N_3	p	0.006	0.994	unicycler	106993	France	Human	2012	NA	NA	NA	IncFIA, IncFIB(AP001918)	NA	NA	NA	NA	NA
PRJEB60752	SAMEA112795407	ftp.sra.ebi.ac.uk/vol1/run/ERR110/ERR11041212/BLSE91.fastq.gz	GCA_949768945.1	ftp.ncbi.nlm.nih.gov/genomes/all/GCA/949/768/945/GCA_949768945.1_BLSE91/GCA_949768945.1_BLSE91_genomic.fna.gz	CATKOA010000004.1	PRJEB50837	SAMEA12944170	ftp.sra.ebi.ac.uk/vol1/run/ERR865/ERR8651542/BLSE91_R1.fastq.gz;ftp.sra.ebi.ac.uk/vol1/run/ERR865/ERR8651542/BLSE91_R2.fastq.gz	BLSE91	BLSE91_scaffold_N_4	plasmid	circular	pBLSE91_N_4	p	0.084	0.916	unicycler	98782	France	Human	2012	NA	NA	NA	IncB/O/K/Z	NA	NA	NA	NA	NA
PRJEB60752	SAMEA112795407	ftp.sra.ebi.ac.uk/vol1/run/ERR110/ERR11041212/BLSE91.fastq.gz	GCA_949768945.1	ftp.ncbi.nlm.nih.gov/genomes/all/GCA/949/768/945/GCA_949768945.1_BLSE91/GCA_949768945.1_BLSE91_genomic.fna.gz	CATKOA010000005.1	PRJEB50837	SAMEA12944170	ftp.sra.ebi.ac.uk/vol1/run/ERR865/ERR8651542/BLSE91_R1.fastq.gz;ftp.sra.ebi.ac.uk/vol1/run/ERR865/ERR8651542/BLSE91_R2.fastq.gz	BLSE91	BLSE91_scaffold_N_5	plasmid	circular	pBLSE91_N_5	p	0.14	0.86	unicycler	9124	France	Human	2012	NA	NA	NA	NA	NA	NA	NA	NA	NA
PRJEB60752	SAMEA112795408	ftp.sra.ebi.ac.uk/vol1/run/ERR110/ERR11041208/BLSE95.fastq.gz	GCA_949765795.1	ftp.ncbi.nlm.nih.gov/genomes/all/GCA/949/765/795/GCA_949765795.1_BLSE95/GCA_949765795.1_BLSE95_genomic.fna.gz	CATKIM010000001.1	PRJEB50837	SAMEA12944171	ftp.sra.ebi.ac.uk/vol1/run/ERR865/ERR8651543/BLSE95_R1.fastq.gz;ftp.sra.ebi.ac.uk/vol1/run/ERR865/ERR8651543/BLSE95_R2.fastq.gz	BLSE95	BLSE95_scaffold_N_1	chromosome	circular	BLSE95_N_1	c	0.819	0.181	unicycler	4818216	France	Human	2012	NA	NA	NA	NA	NA	NA	NA	NA	NA
PRJEB60752	SAMEA112795408	ftp.sra.ebi.ac.uk/vol1/run/ERR110/ERR11041208/BLSE95.fastq.gz	GCA_949765795.1	ftp.ncbi.nlm.nih.gov/genomes/all/GCA/949/765/795/GCA_949765795.1_BLSE95/GCA_949765795.1_BLSE95_genomic.fna.gz	CATKIM010000002.1	PRJEB50837	SAMEA12944171	ftp.sra.ebi.ac.uk/vol1/run/ERR865/ERR8651543/BLSE95_R1.fastq.gz;ftp.sra.ebi.ac.uk/vol1/run/ERR865/ERR8651543/BLSE95_R2.fastq.gz	BLSE95	BLSE95_scaffold_N_2	plasmid	circular	pBLSE95_N_2	p	0.01	0.99	unicycler	138994	France	Human	2012	NA	NA	NA	IncFIB(AP001918), IncFIC(FII)	NA	NA	NA	NA	NA
PRJEB60752	SAMEA112795408	ftp.sra.ebi.ac.uk/vol1/run/ERR110/ERR11041208/BLSE95.fastq.gz	GCA_949765795.1	ftp.ncbi.nlm.nih.gov/genomes/all/GCA/949/765/795/GCA_949765795.1_BLSE95/GCA_949765795.1_BLSE95_genomic.fna.gz	CATKIM010000003.1	PRJEB50837	SAMEA12944171	ftp.sra.ebi.ac.uk/vol1/run/ERR865/ERR8651543/BLSE95_R1.fastq.gz;ftp.sra.ebi.ac.uk/vol1/run/ERR865/ERR8651543/BLSE95_R2.fastq.gz	BLSE95	BLSE95_scaffold_N_3	plasmid	circular	pBLSE95_N_3	p	0.008	0.992	unicycler	89582	France	Human	2012	blaCTX-M-14	plasmid	IncF	IncFII	F2:A-:B-	NA	NA	NA	NA
PRJEB60752	SAMEA112795408	ftp.sra.ebi.ac.uk/vol1/run/ERR110/ERR11041208/BLSE95.fastq.gz	GCA_949765795.1	ftp.ncbi.nlm.nih.gov/genomes/all/GCA/949/765/795/GCA_949765795.1_BLSE95/GCA_949765795.1_BLSE95_genomic.fna.gz	CATKIM010000004.1	PRJEB50837	SAMEA12944171	ftp.sra.ebi.ac.uk/vol1/run/ERR865/ERR8651543/BLSE95_R1.fastq.gz;ftp.sra.ebi.ac.uk/vol1/run/ERR865/ERR8651543/BLSE95_R2.fastq.gz	BLSE95	BLSE95_scaffold_N_4	plasmid	circular	pBLSE95_N_4	p	0.04	0.96	unicycler	33826	France	Human	2012	NA	NA	NA	NA	NA	NA	NA	NA	NA
PRJEB60752	SAMEA112795409	ftp.sra.ebi.ac.uk/vol1/run/ERR110/ERR11041211/C55_S6.fastq.gz	GCA_949768875.1	ftp.ncbi.nlm.nih.gov/genomes/all/GCA/949/768/875/GCA_949768875.1_C55_S6/GCA_949768875.1_C55_S6_genomic.fna.gz	CATKNZ010000001.1	PRJEB42322	SAMEA7758271	ftp.sra.ebi.ac.uk/vol1/run/ERR503/ERR5037369/C55_S6_R1_001.fastq.gz;ftp.sra.ebi.ac.uk/vol1/run/ERR503/ERR5037369/C55_S6_R2_001.fastq.gz	C55_S6	C55_S6_scaffold_N_1	chromosome	circular	C55_S6_N_1	c	0.981	0.019	unicycler	4837080	France	Human	2015	NA	NA	NA	NA	NA	NA	NA	NA	NA
PRJEB60752	SAMEA112795409	ftp.sra.ebi.ac.uk/vol1/run/ERR110/ERR11041211/C55_S6.fastq.gz	GCA_949768875.1	ftp.ncbi.nlm.nih.gov/genomes/all/GCA/949/768/875/GCA_949768875.1_C55_S6/GCA_949768875.1_C55_S6_genomic.fna.gz	CATKNZ010000002.1	PRJEB42322	SAMEA7758271	ftp.sra.ebi.ac.uk/vol1/run/ERR503/ERR5037369/C55_S6_R1_001.fastq.gz;ftp.sra.ebi.ac.uk/vol1/run/ERR503/ERR5037369/C55_S6_R2_001.fastq.gz	C55_S6	C55_S6_scaffold_N_2	plasmid	circular	pC55_S6_N_2	p	0.012	0.988	unicycler	175456	France	Human	2015	NA	NA	NA	IncFIB(AP001918), IncFIC(FII)	NA	NA	NA	NA	NA
PRJEB60752	SAMEA112795409	ftp.sra.ebi.ac.uk/vol1/run/ERR110/ERR11041211/C55_S6.fastq.gz	GCA_949768875.1	ftp.ncbi.nlm.nih.gov/genomes/all/GCA/949/768/875/GCA_949768875.1_C55_S6/GCA_949768875.1_C55_S6_genomic.fna.gz	CATKNZ010000003.1	PRJEB42322	SAMEA7758271	ftp.sra.ebi.ac.uk/vol1/run/ERR503/ERR5037369/C55_S6_R1_001.fastq.gz;ftp.sra.ebi.ac.uk/vol1/run/ERR503/ERR5037369/C55_S6_R2_001.fastq.gz	C55_S6	C55_S6_scaffold_N_3	plasmid	circular	pC55_S6_N_3	p	0	1	unicycler	98987	France	Human	2015	blaCMY-2	plasmid	IncI1	IncI1	NA	pST12	NA	NA	NA
PRJEB60752	SAMEA112795409	ftp.sra.ebi.ac.uk/vol1/run/ERR110/ERR11041211/C55_S6.fastq.gz	GCA_949768875.1	ftp.ncbi.nlm.nih.gov/genomes/all/GCA/949/768/875/GCA_949768875.1_C55_S6/GCA_949768875.1_C55_S6_genomic.fna.gz	CATKNZ010000004.1	PRJEB42322	SAMEA7758271	ftp.sra.ebi.ac.uk/vol1/run/ERR503/ERR5037369/C55_S6_R1_001.fastq.gz;ftp.sra.ebi.ac.uk/vol1/run/ERR503/ERR5037369/C55_S6_R2_001.fastq.gz	C55_S6	C55_S6_scaffold_N_4	plasmid	circular	pC55_S6_N_4	p	0.006	0.994	unicycler	6646	France	Human	2015	NA	NA	NA	NA	NA	NA	NA	NA	NA
PRJEB60752	SAMEA112795409	ftp.sra.ebi.ac.uk/vol1/run/ERR110/ERR11041211/C55_S6.fastq.gz	GCA_949768875.1	ftp.ncbi.nlm.nih.gov/genomes/all/GCA/949/768/875/GCA_949768875.1_C55_S6/GCA_949768875.1_C55_S6_genomic.fna.gz	CATKNZ010000005.1	PRJEB42322	SAMEA7758271	ftp.sra.ebi.ac.uk/vol1/run/ERR503/ERR5037369/C55_S6_R1_001.fastq.gz;ftp.sra.ebi.ac.uk/vol1/run/ERR503/ERR5037369/C55_S6_R2_001.fastq.gz	C55_S6	C55_S6_scaffold_N_5	plasmid	circular	pC55_S6_N_5	p	0.334	0.666	unicycler	1565	France	Human	2015	NA	NA	NA	NA	NA	NA	NA	NA	NA
PRJEB60752	SAMEA112795440	ftp.sra.ebi.ac.uk/vol1/run/ERR110/ERR11048997/IMT44627.fastq.gz	GCA_949767625.1	ftp.ncbi.nlm.nih.gov/genomes/all/GCA/949/767/625/GCA_949767625.1_IMT44627/GCA_949767625.1_IMT44627_genomic.fna.gz	CATKKY010000001.1	PRJEB50837	SAMEA12944474	ftp.sra.ebi.ac.uk/vol1/run/ERR865/ERR8651846/IMT44627_R1.fastq.gz;ftp.sra.ebi.ac.uk/vol1/run/ERR865/ERR8651846/IMT44627_R2.fastq.gz	IMT44627	IMT44627_scaffold_N_1	chromosome	circular	IMT44627_N_1	c	0.973	0.027	unicycler	4966615	Germany	Turkey	2008	NA	NA	NA	NA	NA	NA	NA	NA	NA
PRJEB60752	SAMEA112795440	ftp.sra.ebi.ac.uk/vol1/run/ERR110/ERR11048997/IMT44627.fastq.gz	GCA_949767625.1	ftp.ncbi.nlm.nih.gov/genomes/all/GCA/949/767/625/GCA_949767625.1_IMT44627/GCA_949767625.1_IMT44627_genomic.fna.gz	CATKKY010000002.1	PRJEB50837	SAMEA12944474	ftp.sra.ebi.ac.uk/vol1/run/ERR865/ERR8651846/IMT44627_R1.fastq.gz;ftp.sra.ebi.ac.uk/vol1/run/ERR865/ERR8651846/IMT44627_R2.fastq.gz	IMT44627	IMT44627_scaffold_N_2	plasmid	circular	pIMT44627_N_2	p	0.005	0.995	unicycler	117759	Germany	Turkey	2008	NA	NA	NA	IncFIB(AP001918), IncFIC(FII)	NA	NA	NA	NA	NA
PRJEB60752	SAMEA112795440	ftp.sra.ebi.ac.uk/vol1/run/ERR110/ERR11048997/IMT44627.fastq.gz	GCA_949767625.1	ftp.ncbi.nlm.nih.gov/genomes/all/GCA/949/767/625/GCA_949767625.1_IMT44627/GCA_949767625.1_IMT44627_genomic.fna.gz	CATKKY010000003.1	PRJEB50837	SAMEA12944474	ftp.sra.ebi.ac.uk/vol1/run/ERR865/ERR8651846/IMT44627_R1.fastq.gz;ftp.sra.ebi.ac.uk/vol1/run/ERR865/ERR8651846/IMT44627_R2.fastq.gz	IMT44627	IMT44627_scaffold_N_3	plasmid	circular	pIMT44627_N_3	p	0	1	unicycler	108483	Germany	Turkey	2008	blaCTX-M-1	plasmid	IncI1	IncI1	NA	pST3	NA	NA	NA
PRJEB60752	SAMEA112795440	ftp.sra.ebi.ac.uk/vol1/run/ERR110/ERR11048997/IMT44627.fastq.gz	GCA_949767625.1	ftp.ncbi.nlm.nih.gov/genomes/all/GCA/949/767/625/GCA_949767625.1_IMT44627/GCA_949767625.1_IMT44627_genomic.fna.gz	CATKKY010000004.1	PRJEB50837	SAMEA12944474	ftp.sra.ebi.ac.uk/vol1/run/ERR865/ERR8651846/IMT44627_R1.fastq.gz;ftp.sra.ebi.ac.uk/vol1/run/ERR865/ERR8651846/IMT44627_R2.fastq.gz	IMT44627	IMT44627_scaffold_N_4	scaffold	linear	IMT44627_N_4	c	0.747	0.253	unicycler	6281	Germany	Turkey	2008	NA	NA	NA	NA	NA	NA	NA	NA	NA
PRJEB60752	SAMEA112795440	ftp.sra.ebi.ac.uk/vol1/run/ERR110/ERR11048997/IMT44627.fastq.gz	GCA_949767625.1	ftp.ncbi.nlm.nih.gov/genomes/all/GCA/949/767/625/GCA_949767625.1_IMT44627/GCA_949767625.1_IMT44627_genomic.fna.gz	CATKKY010000005.1	PRJEB50837	SAMEA12944474	ftp.sra.ebi.ac.uk/vol1/run/ERR865/ERR8651846/IMT44627_R1.fastq.gz;ftp.sra.ebi.ac.uk/vol1/run/ERR865/ERR8651846/IMT44627_R2.fastq.gz	IMT44627	IMT44627_scaffold_N_5	plasmid	circular	pIMT44627_N_5	p	0.252	0.748	unicycler	5310	Germany	Turkey	2008	NA	NA	NA	NA	NA	NA	NA	NA	NA
PRJEB60752	SAMEA112795441	ftp.sra.ebi.ac.uk/vol1/run/ERR110/ERR11049001/IMT44633.fastq.gz	GCA_949767345.1	ftp.ncbi.nlm.nih.gov/genomes/all/GCA/949/767/345/GCA_949767345.1_IMT44633/GCA_949767345.1_IMT44633_genomic.fna.gz	CATKKO010000001.1	PRJEB50837	SAMEA12944480	ftp.sra.ebi.ac.uk/vol1/run/ERR865/ERR8651852/IMT44633_R1.fastq.gz;ftp.sra.ebi.ac.uk/vol1/run/ERR865/ERR8651852/IMT44633_R2.fastq.gz	IMT44633	IMT44633_scaffold_N_1	chromosome	circular	IMT44633_N_1	c	0.968	0.032	unicycler	4708439	Germany	Cattle	2008	NA	NA	NA	NA	NA	NA	NA	NA	NA
PRJEB60752	SAMEA112795441	ftp.sra.ebi.ac.uk/vol1/run/ERR110/ERR11049001/IMT44633.fastq.gz	GCA_949767345.1	ftp.ncbi.nlm.nih.gov/genomes/all/GCA/949/767/345/GCA_949767345.1_IMT44633/GCA_949767345.1_IMT44633_genomic.fna.gz	CATKKO010000002.1	PRJEB50837	SAMEA12944480	ftp.sra.ebi.ac.uk/vol1/run/ERR865/ERR8651852/IMT44633_R1.fastq.gz;ftp.sra.ebi.ac.uk/vol1/run/ERR865/ERR8651852/IMT44633_R2.fastq.gz	IMT44633	IMT44633_scaffold_N_2	plasmid	circular	pIMT44633_N_2	p	0.006	0.994	unicycler	169405	Germany	Cattle	2008	blaCTX-M-15	plasmid	IncF	IncFIA, IncFIB(AP001918), IncFII	F31:A4:B1	NA	NA	NA	NA
PRJEB60752	SAMEA112795441	ftp.sra.ebi.ac.uk/vol1/run/ERR110/ERR11049001/IMT44633.fastq.gz	GCA_949767345.1	ftp.ncbi.nlm.nih.gov/genomes/all/GCA/949/767/345/GCA_949767345.1_IMT44633/GCA_949767345.1_IMT44633_genomic.fna.gz	CATKKO010000003.1	PRJEB50837	SAMEA12944480	ftp.sra.ebi.ac.uk/vol1/run/ERR865/ERR8651852/IMT44633_R1.fastq.gz;ftp.sra.ebi.ac.uk/vol1/run/ERR865/ERR8651852/IMT44633_R2.fastq.gz	IMT44633	IMT44633_scaffold_N_3	scaffold	linear	IMT44633_N_3	p	0.461	0.539	unicycler	2168	Germany	Cattle	2008	NA	NA	NA	NA	NA	NA	NA	NA	NA
PRJEB60752	SAMEA112795442	ftp.sra.ebi.ac.uk/vol1/run/ERR110/ERR11049005/IMT44634.fastq.gz	GCA_949768335.1	ftp.ncbi.nlm.nih.gov/genomes/all/GCA/949/768/335/GCA_949768335.1_IMT44634/GCA_949768335.1_IMT44634_genomic.fna.gz	CATKML010000001.1	PRJEB50837	SAMEA12944481	ftp.sra.ebi.ac.uk/vol1/run/ERR865/ERR8651853/IMT44634_R1.fastq.gz;ftp.sra.ebi.ac.uk/vol1/run/ERR865/ERR8651853/IMT44634_R2.fastq.gz	IMT44634	IMT44634_scaffold_N_1	chromosome	circular	IMT44634_N_1	c	0.968	0.032	unicycler	4876754	Germany	Cattle	2008	NA	NA	NA	NA	NA	NA	NA	NA	NA
PRJEB60752	SAMEA112795442	ftp.sra.ebi.ac.uk/vol1/run/ERR110/ERR11049005/IMT44634.fastq.gz	GCA_949768335.1	ftp.ncbi.nlm.nih.gov/genomes/all/GCA/949/768/335/GCA_949768335.1_IMT44634/GCA_949768335.1_IMT44634_genomic.fna.gz	CATKML010000002.1	PRJEB50837	SAMEA12944481	ftp.sra.ebi.ac.uk/vol1/run/ERR865/ERR8651853/IMT44634_R1.fastq.gz;ftp.sra.ebi.ac.uk/vol1/run/ERR865/ERR8651853/IMT44634_R2.fastq.gz	IMT44634	IMT44634_scaffold_N_2	plasmid	circular	pIMT44634_N_2	p	0.031	0.969	unicycler	96000	Germany	Cattle	2008	NA	NA	NA	IncFIA, IncFIB(AP001918)	NA	NA	NA	NA	NA
PRJEB60752	SAMEA112795442	ftp.sra.ebi.ac.uk/vol1/run/ERR110/ERR11049005/IMT44634.fastq.gz	GCA_949768335.1	ftp.ncbi.nlm.nih.gov/genomes/all/GCA/949/768/335/GCA_949768335.1_IMT44634/GCA_949768335.1_IMT44634_genomic.fna.gz	CATKML010000003.1	PRJEB50837	SAMEA12944481	ftp.sra.ebi.ac.uk/vol1/run/ERR865/ERR8651853/IMT44634_R1.fastq.gz;ftp.sra.ebi.ac.uk/vol1/run/ERR865/ERR8651853/IMT44634_R2.fastq.gz	IMT44634	IMT44634_scaffold_N_3	plasmid	circular	pIMT44634_N_3	p	0.028	0.972	unicycler	44148	Germany	Cattle	2008	blaCTX-M-1	plasmid	IncN	IncN	NA	NA	pST1	NA	NA
PRJEB60752	SAMEA112795442	ftp.sra.ebi.ac.uk/vol1/run/ERR110/ERR11049005/IMT44634.fastq.gz	GCA_949768335.1	ftp.ncbi.nlm.nih.gov/genomes/all/GCA/949/768/335/GCA_949768335.1_IMT44634/GCA_949768335.1_IMT44634_genomic.fna.gz	CATKML010000004.1	PRJEB50837	SAMEA12944481	ftp.sra.ebi.ac.uk/vol1/run/ERR865/ERR8651853/IMT44634_R1.fastq.gz;ftp.sra.ebi.ac.uk/vol1/run/ERR865/ERR8651853/IMT44634_R2.fastq.gz	IMT44634	IMT44634_scaffold_N_4	scaffold	circular	IMT44634_N_4	c	0.667	0.333	unicycler	3461	Germany	Cattle	2008	NA	NA	NA	NA	NA	NA	NA	NA	NA
PRJEB60752	SAMEA112795442	ftp.sra.ebi.ac.uk/vol1/run/ERR110/ERR11049005/IMT44634.fastq.gz	GCA_949768335.1	ftp.ncbi.nlm.nih.gov/genomes/all/GCA/949/768/335/GCA_949768335.1_IMT44634/GCA_949768335.1_IMT44634_genomic.fna.gz	CATKML010000005.1	PRJEB50837	SAMEA12944481	ftp.sra.ebi.ac.uk/vol1/run/ERR865/ERR8651853/IMT44634_R1.fastq.gz;ftp.sra.ebi.ac.uk/vol1/run/ERR865/ERR8651853/IMT44634_R2.fastq.gz	IMT44634	IMT44634_scaffold_N_5	scaffold	linear	IMT44634_N_5	c	0.681	0.319	unicycler	2568	Germany	Cattle	2008	NA	NA	NA	NA	NA	NA	NA	NA	NA
PRJEB60752	SAMEA112795442	ftp.sra.ebi.ac.uk/vol1/run/ERR110/ERR11049005/IMT44634.fastq.gz	GCA_949768335.1	ftp.ncbi.nlm.nih.gov/genomes/all/GCA/949/768/335/GCA_949768335.1_IMT44634/GCA_949768335.1_IMT44634_genomic.fna.gz	CATKML010000006.1	PRJEB50837	SAMEA12944481	ftp.sra.ebi.ac.uk/vol1/run/ERR865/ERR8651853/IMT44634_R1.fastq.gz;ftp.sra.ebi.ac.uk/vol1/run/ERR865/ERR8651853/IMT44634_R2.fastq.gz	IMT44634	IMT44634_scaffold_N_6	scaffold	linear	IMT44634_N_6	c	0.949	0.051	unicycler	1372	Germany	Cattle	2008	NA	NA	NA	NA	NA	NA	NA	NA	NA
PRJEB60752	SAMEA112795443	ftp.sra.ebi.ac.uk/vol1/run/ERR110/ERR11048999/IMT44636.fastq.gz	GCA_949768205.1	ftp.ncbi.nlm.nih.gov/genomes/all/GCA/949/768/205/GCA_949768205.1_IMT44636/GCA_949768205.1_IMT44636_genomic.fna.gz	CATKMC010000001.1	PRJEB50837	SAMEA12944483	ftp.sra.ebi.ac.uk/vol1/run/ERR865/ERR8651855/IMT44636_R1.fastq.gz;ftp.sra.ebi.ac.uk/vol1/run/ERR865/ERR8651855/IMT44636_R2.fastq.gz	IMT44636	IMT44636_scaffold_N_1	chromosome	circular	IMT44636_N_1	c	0.968	0.032	unicycler	4986489	Germany	Cattle	2008	NA	NA	NA	NA	NA	NA	NA	NA	NA
PRJEB60752	SAMEA112795443	ftp.sra.ebi.ac.uk/vol1/run/ERR110/ERR11048999/IMT44636.fastq.gz	GCA_949768205.1	ftp.ncbi.nlm.nih.gov/genomes/all/GCA/949/768/205/GCA_949768205.1_IMT44636/GCA_949768205.1_IMT44636_genomic.fna.gz	CATKMC010000002.1	PRJEB50837	SAMEA12944483	ftp.sra.ebi.ac.uk/vol1/run/ERR865/ERR8651855/IMT44636_R1.fastq.gz;ftp.sra.ebi.ac.uk/vol1/run/ERR865/ERR8651855/IMT44636_R2.fastq.gz	IMT44636	IMT44636_scaffold_N_2	plasmid	circular	pIMT44636_N_2	p	0.009	0.991	unicycler	154742	Germany	Cattle	2008	NA	NA	NA	IncB/O/K/Z, IncFIB(AP001918)	NA	NA	NA	NA	NA
PRJEB60752	SAMEA112795443	ftp.sra.ebi.ac.uk/vol1/run/ERR110/ERR11048999/IMT44636.fastq.gz	GCA_949768205.1	ftp.ncbi.nlm.nih.gov/genomes/all/GCA/949/768/205/GCA_949768205.1_IMT44636/GCA_949768205.1_IMT44636_genomic.fna.gz	CATKMC010000003.1	PRJEB50837	SAMEA12944483	ftp.sra.ebi.ac.uk/vol1/run/ERR865/ERR8651855/IMT44636_R1.fastq.gz;ftp.sra.ebi.ac.uk/vol1/run/ERR865/ERR8651855/IMT44636_R2.fastq.gz	IMT44636	IMT44636_scaffold_N_3	plasmid	circular	pIMT44636_N_3	p	0.01	0.99	unicycler	75843	Germany	Cattle	2008	blaCTX-M-1	plasmid	IncF	IncFII	F2:A-:B-	NA	NA	NA	NA
PRJEB60752	SAMEA112795443	ftp.sra.ebi.ac.uk/vol1/run/ERR110/ERR11048999/IMT44636.fastq.gz	GCA_949768205.1	ftp.ncbi.nlm.nih.gov/genomes/all/GCA/949/768/205/GCA_949768205.1_IMT44636/GCA_949768205.1_IMT44636_genomic.fna.gz	CATKMC010000004.1	PRJEB50837	SAMEA12944483	ftp.sra.ebi.ac.uk/vol1/run/ERR865/ERR8651855/IMT44636_R1.fastq.gz;ftp.sra.ebi.ac.uk/vol1/run/ERR865/ERR8651855/IMT44636_R2.fastq.gz	IMT44636	IMT44636_scaffold_N_4	scaffold	linear	IMT44636_N_4	c	0.736	0.264	unicycler	13536	Germany	Cattle	2008	NA	NA	NA	NA	NA	NA	NA	NA	NA
PRJEB60752	SAMEA112795443	ftp.sra.ebi.ac.uk/vol1/run/ERR110/ERR11048999/IMT44636.fastq.gz	GCA_949768205.1	ftp.ncbi.nlm.nih.gov/genomes/all/GCA/949/768/205/GCA_949768205.1_IMT44636/GCA_949768205.1_IMT44636_genomic.fna.gz	CATKMC010000005.1	PRJEB50837	SAMEA12944483	ftp.sra.ebi.ac.uk/vol1/run/ERR865/ERR8651855/IMT44636_R1.fastq.gz;ftp.sra.ebi.ac.uk/vol1/run/ERR865/ERR8651855/IMT44636_R2.fastq.gz	IMT44636	IMT44636_scaffold_N_5	plasmid	circular	pIMT44636_N_5	p	0	1	unicycler	6200	Germany	Cattle	2008	NA	NA	NA	NA	NA	NA	NA	NA	NA
PRJEB60752	SAMEA112795443	ftp.sra.ebi.ac.uk/vol1/run/ERR110/ERR11048999/IMT44636.fastq.gz	GCA_949768205.1	ftp.ncbi.nlm.nih.gov/genomes/all/GCA/949/768/205/GCA_949768205.1_IMT44636/GCA_949768205.1_IMT44636_genomic.fna.gz	CATKMC010000006.1	PRJEB50837	SAMEA12944483	ftp.sra.ebi.ac.uk/vol1/run/ERR865/ERR8651855/IMT44636_R1.fastq.gz;ftp.sra.ebi.ac.uk/vol1/run/ERR865/ERR8651855/IMT44636_R2.fastq.gz	IMT44636	IMT44636_scaffold_N_6	plasmid	circular	pIMT44636_N_6	p	0.045	0.955	unicycler	5652	Germany	Cattle	2008	NA	NA	NA	NA	NA	NA	NA	NA	NA
PRJEB60752	SAMEA112795443	ftp.sra.ebi.ac.uk/vol1/run/ERR110/ERR11048999/IMT44636.fastq.gz	GCA_949768205.1	ftp.ncbi.nlm.nih.gov/genomes/all/GCA/949/768/205/GCA_949768205.1_IMT44636/GCA_949768205.1_IMT44636_genomic.fna.gz	CATKMC010000007.1	PRJEB50837	SAMEA12944483	ftp.sra.ebi.ac.uk/vol1/run/ERR865/ERR8651855/IMT44636_R1.fastq.gz;ftp.sra.ebi.ac.uk/vol1/run/ERR865/ERR8651855/IMT44636_R2.fastq.gz	IMT44636	IMT44636_scaffold_N_7	scaffold	circular	IMT44636_N_7	p	0.435	0.565	unicycler	1930	Germany	Cattle	2008	NA	NA	NA	NA	NA	NA	NA	NA	NA
PRJEB60752	SAMEA112795444	ftp.sra.ebi.ac.uk/vol1/run/ERR110/ERR11046999/IMT44660.fastq.gz	GCA_949764935.1	ftp.ncbi.nlm.nih.gov/genomes/all/GCA/949/764/935/GCA_949764935.1_IMT44660/GCA_949764935.1_IMT44660_genomic.fna.gz	CATKIH010000001.1	PRJEB50837	SAMEA12944505	ftp.sra.ebi.ac.uk/vol1/run/ERR865/ERR8651877/IMT44660_R1.fastq.gz;ftp.sra.ebi.ac.uk/vol1/run/ERR865/ERR8651877/IMT44660_R2.fastq.gz	IMT44660	IMT44660_scaffold_N_1	chromosome	linear	IMT44660_N_1	c	0.979	0.021	unicycler	4187851	Germany	Pig	2010	NA	NA	NA	NA	NA	NA	NA	NA	NA
PRJEB60752	SAMEA112795444	ftp.sra.ebi.ac.uk/vol1/run/ERR110/ERR11046999/IMT44660.fastq.gz	GCA_949764935.1	ftp.ncbi.nlm.nih.gov/genomes/all/GCA/949/764/935/GCA_949764935.1_IMT44660/GCA_949764935.1_IMT44660_genomic.fna.gz	CATKIH010000002.1	PRJEB50837	SAMEA12944505	ftp.sra.ebi.ac.uk/vol1/run/ERR865/ERR8651877/IMT44660_R1.fastq.gz;ftp.sra.ebi.ac.uk/vol1/run/ERR865/ERR8651877/IMT44660_R2.fastq.gz	IMT44660	IMT44660_scaffold_N_2	chromosome	linear	IMT44660_N_2	c	0.999	0.001	unicycler	498587	Germany	Pig	2010	NA	NA	NA	NA	NA	NA	NA	NA	NA
PRJEB60752	SAMEA112795444	ftp.sra.ebi.ac.uk/vol1/run/ERR110/ERR11046999/IMT44660.fastq.gz	GCA_949764935.1	ftp.ncbi.nlm.nih.gov/genomes/all/GCA/949/764/935/GCA_949764935.1_IMT44660/GCA_949764935.1_IMT44660_genomic.fna.gz	CATKIH010000003.1	PRJEB50837	SAMEA12944505	ftp.sra.ebi.ac.uk/vol1/run/ERR865/ERR8651877/IMT44660_R1.fastq.gz;ftp.sra.ebi.ac.uk/vol1/run/ERR865/ERR8651877/IMT44660_R2.fastq.gz	IMT44660	IMT44660_scaffold_N_3	chromosome	linear	IMT44660_N_3	c	1	0	unicycler	319168	Germany	Pig	2010	NA	NA	NA	NA	NA	NA	NA	NA	NA
PRJEB60752	SAMEA112795444	ftp.sra.ebi.ac.uk/vol1/run/ERR110/ERR11046999/IMT44660.fastq.gz	GCA_949764935.1	ftp.ncbi.nlm.nih.gov/genomes/all/GCA/949/764/935/GCA_949764935.1_IMT44660/GCA_949764935.1_IMT44660_genomic.fna.gz	CATKIH010000004.1	PRJEB50837	SAMEA12944505	ftp.sra.ebi.ac.uk/vol1/run/ERR865/ERR8651877/IMT44660_R1.fastq.gz;ftp.sra.ebi.ac.uk/vol1/run/ERR865/ERR8651877/IMT44660_R2.fastq.gz	IMT44660	IMT44660_scaffold_N_4	plasmid	circular	pIMT44660_N_4	p	0	1	unicycler	101547	Germany	Pig	2010	blaCTX-M-1	plasmid	IncI1	IncI1	NA	pST3	NA	NA	NA
PRJEB60752	SAMEA112795444	ftp.sra.ebi.ac.uk/vol1/run/ERR110/ERR11046999/IMT44660.fastq.gz	GCA_949764935.1	ftp.ncbi.nlm.nih.gov/genomes/all/GCA/949/764/935/GCA_949764935.1_IMT44660/GCA_949764935.1_IMT44660_genomic.fna.gz	CATKIH010000005.1	PRJEB50837	SAMEA12944505	ftp.sra.ebi.ac.uk/vol1/run/ERR865/ERR8651877/IMT44660_R1.fastq.gz;ftp.sra.ebi.ac.uk/vol1/run/ERR865/ERR8651877/IMT44660_R2.fastq.gz	IMT44660	IMT44660_scaffold_N_5	chromosome	linear	IMT44660_N_5	c	0.826	0.174	unicycler	5023	Germany	Pig	2010	NA	NA	NA	NA	NA	NA	NA	NA	NA
PRJEB60752	SAMEA112795444	ftp.sra.ebi.ac.uk/vol1/run/ERR110/ERR11046999/IMT44660.fastq.gz	GCA_949764935.1	ftp.ncbi.nlm.nih.gov/genomes/all/GCA/949/764/935/GCA_949764935.1_IMT44660/GCA_949764935.1_IMT44660_genomic.fna.gz	CATKIH010000006.1	PRJEB50837	SAMEA12944505	ftp.sra.ebi.ac.uk/vol1/run/ERR865/ERR8651877/IMT44660_R1.fastq.gz;ftp.sra.ebi.ac.uk/vol1/run/ERR865/ERR8651877/IMT44660_R2.fastq.gz	IMT44660	IMT44660_scaffold_N_6	chromosome	linear	IMT44660_N_6	c	0.719	0.281	unicycler	4831	Germany	Pig	2010	NA	NA	NA	NA	NA	NA	NA	NA	NA
PRJEB60752	SAMEA112795444	ftp.sra.ebi.ac.uk/vol1/run/ERR110/ERR11046999/IMT44660.fastq.gz	GCA_949764935.1	ftp.ncbi.nlm.nih.gov/genomes/all/GCA/949/764/935/GCA_949764935.1_IMT44660/GCA_949764935.1_IMT44660_genomic.fna.gz	CATKIH010000007.1	PRJEB50837	SAMEA12944505	ftp.sra.ebi.ac.uk/vol1/run/ERR865/ERR8651877/IMT44660_R1.fastq.gz;ftp.sra.ebi.ac.uk/vol1/run/ERR865/ERR8651877/IMT44660_R2.fastq.gz	IMT44660	IMT44660_scaffold_N_7	chromosome	linear	IMT44660_N_7	c	0.728	0.272	unicycler	3220	Germany	Pig	2010	NA	NA	NA	NA	NA	NA	NA	NA	NA
PRJEB60752	SAMEA112795444	ftp.sra.ebi.ac.uk/vol1/run/ERR110/ERR11046999/IMT44660.fastq.gz	GCA_949764935.1	ftp.ncbi.nlm.nih.gov/genomes/all/GCA/949/764/935/GCA_949764935.1_IMT44660/GCA_949764935.1_IMT44660_genomic.fna.gz	CATKIH010000008.1	PRJEB50837	SAMEA12944505	ftp.sra.ebi.ac.uk/vol1/run/ERR865/ERR8651877/IMT44660_R1.fastq.gz;ftp.sra.ebi.ac.uk/vol1/run/ERR865/ERR8651877/IMT44660_R2.fastq.gz	IMT44660	IMT44660_scaffold_N_8	chromosome	linear	IMT44660_N_8	c	0.739	0.261	unicycler	1548	Germany	Pig	2010	NA	NA	NA	NA	NA	NA	NA	NA	NA
PRJEB60752	SAMEA112795444	ftp.sra.ebi.ac.uk/vol1/run/ERR110/ERR11046999/IMT44660.fastq.gz	GCA_949764935.1	ftp.ncbi.nlm.nih.gov/genomes/all/GCA/949/764/935/GCA_949764935.1_IMT44660/GCA_949764935.1_IMT44660_genomic.fna.gz	CATKIH010000009.1	PRJEB50837	SAMEA12944505	ftp.sra.ebi.ac.uk/vol1/run/ERR865/ERR8651877/IMT44660_R1.fastq.gz;ftp.sra.ebi.ac.uk/vol1/run/ERR865/ERR8651877/IMT44660_R2.fastq.gz	IMT44660	IMT44660_scaffold_N_9	chromosome	linear	IMT44660_N_9	c	0.621	0.379	unicycler	1473	Germany	Pig	2010	NA	NA	NA	NA	NA	NA	NA	NA	NA
PRJEB54884	SAMEA110398703	ftp.sra.ebi.ac.uk/vol1/run/ERR997/ERR9979380/IMT44666.fastq.gz	GCA_964019995.1	ftp.ncbi.nlm.nih.gov/genomes/all/GCA/964/019/995/GCA_964019995.1_IMT44666/GCA_964019995.1_IMT44666_genomic.fna.gz	CAXHUE010000001.1	PRJEB50837	SAMEA12944511	ftp.sra.ebi.ac.uk/vol1/run/ERR865/ERR8651883/IMT44666_R1.fastq.gz;ftp.sra.ebi.ac.uk/vol1/run/ERR865/ERR8651883/IMT44666_R2.fastq.gz	IMT44666	IMT44666_scaffold_N_1	chromosome	circular	IMT44666_N_1	c	0.968	0.032	unicycler	4796417	Germany	Cattle	2010	NA	NA	NA	NA	NA	NA	NA	NA	NA
PRJEB54884	SAMEA110398703	ftp.sra.ebi.ac.uk/vol1/run/ERR997/ERR9979380/IMT44666.fastq.gz	GCA_964019995.1	ftp.ncbi.nlm.nih.gov/genomes/all/GCA/964/019/995/GCA_964019995.1_IMT44666/GCA_964019995.1_IMT44666_genomic.fna.gz	CAXHUE010000002.1	PRJEB50837	SAMEA12944511	ftp.sra.ebi.ac.uk/vol1/run/ERR865/ERR8651883/IMT44666_R1.fastq.gz;ftp.sra.ebi.ac.uk/vol1/run/ERR865/ERR8651883/IMT44666_R2.fastq.gz	IMT44666	IMT44666_scaffold_N_2	plasmid	circular	pIMT44666_N_2	p	0.011	0.989	unicycler	172883	Germany	Cattle	2010	blaCTX-M-15	plasmid	IncF	IncFIA, IncFIB(AP001918)	F31:A4:B1	NA	NA	NA	NA
PRJEB54884	SAMEA110398703	ftp.sra.ebi.ac.uk/vol1/run/ERR997/ERR9979380/IMT44666.fastq.gz	GCA_964019995.1	ftp.ncbi.nlm.nih.gov/genomes/all/GCA/964/019/995/GCA_964019995.1_IMT44666/GCA_964019995.1_IMT44666_genomic.fna.gz	CAXHUE010000003.1	PRJEB50837	SAMEA12944511	ftp.sra.ebi.ac.uk/vol1/run/ERR865/ERR8651883/IMT44666_R1.fastq.gz;ftp.sra.ebi.ac.uk/vol1/run/ERR865/ERR8651883/IMT44666_R2.fastq.gz	IMT44666	IMT44666_scaffold_N_3	plasmid	circular	pIMT44666_N_3	p	0.041	0.959	unicycler	44500	Germany	Cattle	2010	NA	NA	NA	IncN	NA	NA	NA	NA	NA
PRJEB54884	SAMEA110398703	ftp.sra.ebi.ac.uk/vol1/run/ERR997/ERR9979380/IMT44666.fastq.gz	GCA_964019995.1	ftp.ncbi.nlm.nih.gov/genomes/all/GCA/964/019/995/GCA_964019995.1_IMT44666/GCA_964019995.1_IMT44666_genomic.fna.gz	CAXHUE010000004.1	PRJEB50837	SAMEA12944511	ftp.sra.ebi.ac.uk/vol1/run/ERR865/ERR8651883/IMT44666_R1.fastq.gz;ftp.sra.ebi.ac.uk/vol1/run/ERR865/ERR8651883/IMT44666_R2.fastq.gz	IMT44666	IMT44666_scaffold_N_4	plasmid	circular	pIMT44666_N_4	p	0.001	0.999	unicycler	6200	Germany	Cattle	2010	NA	NA	NA	NA	NA	NA	NA	NA	NA
PRJEB54884	SAMEA110398703	ftp.sra.ebi.ac.uk/vol1/run/ERR997/ERR9979380/IMT44666.fastq.gz	GCA_964019995.1	ftp.ncbi.nlm.nih.gov/genomes/all/GCA/964/019/995/GCA_964019995.1_IMT44666/GCA_964019995.1_IMT44666_genomic.fna.gz	CAXHUE010000005.1	PRJEB50837	SAMEA12944511	ftp.sra.ebi.ac.uk/vol1/run/ERR865/ERR8651883/IMT44666_R1.fastq.gz;ftp.sra.ebi.ac.uk/vol1/run/ERR865/ERR8651883/IMT44666_R2.fastq.gz	IMT44666	IMT44666_scaffold_N_5	scaffold	linear	IMT44666_N_5	c	0.687	0.313	unicycler	2315	Germany	Cattle	2010	NA	NA	NA	NA	NA	NA	NA	NA	NA
PRJEB54884	SAMEA110398703	ftp.sra.ebi.ac.uk/vol1/run/ERR997/ERR9979380/IMT44666.fastq.gz	GCA_964019995.1	ftp.ncbi.nlm.nih.gov/genomes/all/GCA/964/019/995/GCA_964019995.1_IMT44666/GCA_964019995.1_IMT44666_genomic.fna.gz	CAXHUE010000006.1	PRJEB50837	SAMEA12944511	ftp.sra.ebi.ac.uk/vol1/run/ERR865/ERR8651883/IMT44666_R1.fastq.gz;ftp.sra.ebi.ac.uk/vol1/run/ERR865/ERR8651883/IMT44666_R2.fastq.gz	IMT44666	IMT44666_scaffold_N_6	scaffold	circular	IMT44666_N_6	p	0.428	0.572	unicycler	1822	Germany	Cattle	2010	NA	NA	NA	NA	NA	NA	NA	NA	NA
PRJEB54884	SAMEA110398703	ftp.sra.ebi.ac.uk/vol1/run/ERR997/ERR9979380/IMT44666.fastq.gz	GCA_964019995.1	ftp.ncbi.nlm.nih.gov/genomes/all/GCA/964/019/995/GCA_964019995.1_IMT44666/GCA_964019995.1_IMT44666_genomic.fna.gz	CAXHUE010000007.1	PRJEB50837	SAMEA12944511	ftp.sra.ebi.ac.uk/vol1/run/ERR865/ERR8651883/IMT44666_R1.fastq.gz;ftp.sra.ebi.ac.uk/vol1/run/ERR865/ERR8651883/IMT44666_R2.fastq.gz	IMT44666	IMT44666_scaffold_N_7	scaffold	linear	IMT44666_N_7	c	0.76	0.24	unicycler	1313	Germany	Cattle	2010	NA	NA	NA	NA	NA	NA	NA	NA	NA
PRJEB54884	SAMEA110398703	ftp.sra.ebi.ac.uk/vol1/run/ERR997/ERR9979380/IMT44666.fastq.gz	GCA_964019995.1	ftp.ncbi.nlm.nih.gov/genomes/all/GCA/964/019/995/GCA_964019995.1_IMT44666/GCA_964019995.1_IMT44666_genomic.fna.gz	CAXHUE010000008.1	PRJEB50837	SAMEA12944511	ftp.sra.ebi.ac.uk/vol1/run/ERR865/ERR8651883/IMT44666_R1.fastq.gz;ftp.sra.ebi.ac.uk/vol1/run/ERR865/ERR8651883/IMT44666_R2.fastq.gz	IMT44666	IMT44666_scaffold_N_8	scaffold	linear	IMT44666_N_8	c	0.866	0.134	unicycler	1234	Germany	Cattle	2010	NA	NA	NA	NA	NA	NA	NA	NA	NA
PRJEB60752	SAMEA112795445	ftp.sra.ebi.ac.uk/vol1/run/ERR110/ERR11049004/IMT44670.fastq.gz	GCA_949769055.1	ftp.ncbi.nlm.nih.gov/genomes/all/GCA/949/769/055/GCA_949769055.1_IMT44670/GCA_949769055.1_IMT44670_genomic.fna.gz	CATKOR010000001.1	PRJEB50837	SAMEA12944515	ftp.sra.ebi.ac.uk/vol1/run/ERR865/ERR8651887/IMT44670_R1.fastq.gz;ftp.sra.ebi.ac.uk/vol1/run/ERR865/ERR8651887/IMT44670_R2.fastq.gz	IMT44670	IMT44670_scaffold_N_1	chromosome	circular	IMT44670_N_1	c	0.968	0.032	unicycler	5108527	Germany	Cattle	2010	NA	NA	NA	NA	NA	NA	NA	NA	NA
PRJEB60752	SAMEA112795445	ftp.sra.ebi.ac.uk/vol1/run/ERR110/ERR11049004/IMT44670.fastq.gz	GCA_949769055.1	ftp.ncbi.nlm.nih.gov/genomes/all/GCA/949/769/055/GCA_949769055.1_IMT44670/GCA_949769055.1_IMT44670_genomic.fna.gz	CATKOR010000002.1	PRJEB50837	SAMEA12944515	ftp.sra.ebi.ac.uk/vol1/run/ERR865/ERR8651887/IMT44670_R1.fastq.gz;ftp.sra.ebi.ac.uk/vol1/run/ERR865/ERR8651887/IMT44670_R2.fastq.gz	IMT44670	IMT44670_scaffold_N_2	plasmid	circular	pIMT44670_N_2	p	0.024	0.976	unicycler	181998	Germany	Cattle	2010	NA	NA	NA	Col156, IncFIA, IncFIB(AP001918)	NA	NA	NA	NA	NA
PRJEB60752	SAMEA112795445	ftp.sra.ebi.ac.uk/vol1/run/ERR110/ERR11049004/IMT44670.fastq.gz	GCA_949769055.1	ftp.ncbi.nlm.nih.gov/genomes/all/GCA/949/769/055/GCA_949769055.1_IMT44670/GCA_949769055.1_IMT44670_genomic.fna.gz	CATKOR010000003.1	PRJEB50837	SAMEA12944515	ftp.sra.ebi.ac.uk/vol1/run/ERR865/ERR8651887/IMT44670_R1.fastq.gz;ftp.sra.ebi.ac.uk/vol1/run/ERR865/ERR8651887/IMT44670_R2.fastq.gz	IMT44670	IMT44670_scaffold_N_3	plasmid	circular	pIMT44670_N_3	p	0.039	0.961	unicycler	53262	Germany	Cattle	2010	NA	NA	NA	NA	NA	NA	NA	NA	NA
PRJEB60752	SAMEA112795445	ftp.sra.ebi.ac.uk/vol1/run/ERR110/ERR11049004/IMT44670.fastq.gz	GCA_949769055.1	ftp.ncbi.nlm.nih.gov/genomes/all/GCA/949/769/055/GCA_949769055.1_IMT44670/GCA_949769055.1_IMT44670_genomic.fna.gz	CATKOR010000004.1	PRJEB50837	SAMEA12944515	ftp.sra.ebi.ac.uk/vol1/run/ERR865/ERR8651887/IMT44670_R1.fastq.gz;ftp.sra.ebi.ac.uk/vol1/run/ERR865/ERR8651887/IMT44670_R2.fastq.gz	IMT44670	IMT44670_scaffold_N_4	plasmid	circular	pIMT44670_N_4	p	0.036	0.964	unicycler	38396	Germany	Cattle	2010	blaCTX-M-1	plasmid	IncN	IncN	NA	NA	pST1	NA	NA
PRJEB60752	SAMEA112795445	ftp.sra.ebi.ac.uk/vol1/run/ERR110/ERR11049004/IMT44670.fastq.gz	GCA_949769055.1	ftp.ncbi.nlm.nih.gov/genomes/all/GCA/949/769/055/GCA_949769055.1_IMT44670/GCA_949769055.1_IMT44670_genomic.fna.gz	CATKOR010000005.1	PRJEB50837	SAMEA12944515	ftp.sra.ebi.ac.uk/vol1/run/ERR865/ERR8651887/IMT44670_R1.fastq.gz;ftp.sra.ebi.ac.uk/vol1/run/ERR865/ERR8651887/IMT44670_R2.fastq.gz	IMT44670	IMT44670_scaffold_N_5	scaffold	linear	IMT44670_N_5	c	0.77	0.23	unicycler	9071	Germany	Cattle	2010	NA	NA	NA	NA	NA	NA	NA	NA	NA
PRJEB60752	SAMEA112795445	ftp.sra.ebi.ac.uk/vol1/run/ERR110/ERR11049004/IMT44670.fastq.gz	GCA_949769055.1	ftp.ncbi.nlm.nih.gov/genomes/all/GCA/949/769/055/GCA_949769055.1_IMT44670/GCA_949769055.1_IMT44670_genomic.fna.gz	CATKOR010000006.1	PRJEB50837	SAMEA12944515	ftp.sra.ebi.ac.uk/vol1/run/ERR865/ERR8651887/IMT44670_R1.fastq.gz;ftp.sra.ebi.ac.uk/vol1/run/ERR865/ERR8651887/IMT44670_R2.fastq.gz	IMT44670	IMT44670_scaffold_N_6	plasmid	circular	pIMT44670_N_6	p	0.025	0.975	unicycler	5631	Germany	Cattle	2010	NA	NA	NA	NA	NA	NA	NA	NA	NA
PRJEB60752	SAMEA112795445	ftp.sra.ebi.ac.uk/vol1/run/ERR110/ERR11049004/IMT44670.fastq.gz	GCA_949769055.1	ftp.ncbi.nlm.nih.gov/genomes/all/GCA/949/769/055/GCA_949769055.1_IMT44670/GCA_949769055.1_IMT44670_genomic.fna.gz	CATKOR010000007.1	PRJEB50837	SAMEA12944515	ftp.sra.ebi.ac.uk/vol1/run/ERR865/ERR8651887/IMT44670_R1.fastq.gz;ftp.sra.ebi.ac.uk/vol1/run/ERR865/ERR8651887/IMT44670_R2.fastq.gz	IMT44670	IMT44670_scaffold_N_7	scaffold	linear	IMT44670_N_7	c	0.69	0.31	unicycler	3093	Germany	Cattle	2010	NA	NA	NA	NA	NA	NA	NA	NA	NA
PRJEB60752	SAMEA112795445	ftp.sra.ebi.ac.uk/vol1/run/ERR110/ERR11049004/IMT44670.fastq.gz	GCA_949769055.1	ftp.ncbi.nlm.nih.gov/genomes/all/GCA/949/769/055/GCA_949769055.1_IMT44670/GCA_949769055.1_IMT44670_genomic.fna.gz	CATKOR010000008.1	PRJEB50837	SAMEA12944515	ftp.sra.ebi.ac.uk/vol1/run/ERR865/ERR8651887/IMT44670_R1.fastq.gz;ftp.sra.ebi.ac.uk/vol1/run/ERR865/ERR8651887/IMT44670_R2.fastq.gz	IMT44670	IMT44670_scaffold_N_8	scaffold	linear	IMT44670_N_8	c	0.866	0.134	unicycler	1528	Germany	Cattle	2010	NA	NA	NA	NA	NA	NA	NA	NA	NA
PRJEB54884	SAMEA110398704	ftp.sra.ebi.ac.uk/vol1/run/ERR997/ERR9979381/IMT44687.fastq.gz	GCA_964019795.1	ftp.ncbi.nlm.nih.gov/genomes/all/GCA/964/019/795/GCA_964019795.1_IMT44687/GCA_964019795.1_IMT44687_genomic.fna.gz	CAXHTX010000001.1	PRJEB50837	SAMEA12944532	ftp.sra.ebi.ac.uk/vol1/run/ERR865/ERR8651904/IMT44687_R1.fastq.gz;ftp.sra.ebi.ac.uk/vol1/run/ERR865/ERR8651904/IMT44687_R2.fastq.gz	IMT44687	IMT44687_scaffold_N_1	chromosome	circular	IMT44687_N_1	c	0.968	0.032	unicycler	5222902	Germany	Cattle	2011	NA	NA	NA	NA	NA	NA	NA	NA	NA
PRJEB54884	SAMEA110398704	ftp.sra.ebi.ac.uk/vol1/run/ERR997/ERR9979381/IMT44687.fastq.gz	GCA_964019795.1	ftp.ncbi.nlm.nih.gov/genomes/all/GCA/964/019/795/GCA_964019795.1_IMT44687/GCA_964019795.1_IMT44687_genomic.fna.gz	CAXHTX010000002.1	PRJEB50837	SAMEA12944532	ftp.sra.ebi.ac.uk/vol1/run/ERR865/ERR8651904/IMT44687_R1.fastq.gz;ftp.sra.ebi.ac.uk/vol1/run/ERR865/ERR8651904/IMT44687_R2.fastq.gz	IMT44687	IMT44687_scaffold_N_2	plasmid	circular	pIMT44687_N_2	p	0.007	0.993	unicycler	91403	Germany	Cattle	2011	blaCTX-M-14	plasmid	IncF	IncFII	F2:A-:B-	NA	NA	NA	NA
PRJEB54884	SAMEA110398704	ftp.sra.ebi.ac.uk/vol1/run/ERR997/ERR9979381/IMT44687.fastq.gz	GCA_964019795.1	ftp.ncbi.nlm.nih.gov/genomes/all/GCA/964/019/795/GCA_964019795.1_IMT44687/GCA_964019795.1_IMT44687_genomic.fna.gz	CAXHTX010000003.1	PRJEB50837	SAMEA12944532	ftp.sra.ebi.ac.uk/vol1/run/ERR865/ERR8651904/IMT44687_R1.fastq.gz;ftp.sra.ebi.ac.uk/vol1/run/ERR865/ERR8651904/IMT44687_R2.fastq.gz	IMT44687	IMT44687_scaffold_N_3	scaffold	linear	IMT44687_N_3	c	0.721	0.279	unicycler	19697	Germany	Cattle	2011	NA	NA	NA	NA	NA	NA	NA	NA	NA
PRJEB54884	SAMEA110398704	ftp.sra.ebi.ac.uk/vol1/run/ERR997/ERR9979381/IMT44687.fastq.gz	GCA_964019795.1	ftp.ncbi.nlm.nih.gov/genomes/all/GCA/964/019/795/GCA_964019795.1_IMT44687/GCA_964019795.1_IMT44687_genomic.fna.gz	CAXHTX010000004.1	PRJEB50837	SAMEA12944532	ftp.sra.ebi.ac.uk/vol1/run/ERR865/ERR8651904/IMT44687_R1.fastq.gz;ftp.sra.ebi.ac.uk/vol1/run/ERR865/ERR8651904/IMT44687_R2.fastq.gz	IMT44687	IMT44687_scaffold_N_4	scaffold	circular	IMT44687_N_4	p	0.415	0.585	unicycler	4050	Germany	Cattle	2011	NA	NA	NA	NA	NA	NA	NA	NA	NA
PRJEB54884	SAMEA110398704	ftp.sra.ebi.ac.uk/vol1/run/ERR997/ERR9979381/IMT44687.fastq.gz	GCA_964019795.1	ftp.ncbi.nlm.nih.gov/genomes/all/GCA/964/019/795/GCA_964019795.1_IMT44687/GCA_964019795.1_IMT44687_genomic.fna.gz	CAXHTX010000005.1	PRJEB50837	SAMEA12944532	ftp.sra.ebi.ac.uk/vol1/run/ERR865/ERR8651904/IMT44687_R1.fastq.gz;ftp.sra.ebi.ac.uk/vol1/run/ERR865/ERR8651904/IMT44687_R2.fastq.gz	IMT44687	IMT44687_scaffold_N_5	scaffold	linear	IMT44687_N_5	c	0.606	0.394	unicycler	1719	Germany	Cattle	2011	NA	NA	NA	NA	NA	NA	NA	NA	NA
PRJEB54884	SAMEA110398704	ftp.sra.ebi.ac.uk/vol1/run/ERR997/ERR9979381/IMT44687.fastq.gz	GCA_964019795.1	ftp.ncbi.nlm.nih.gov/genomes/all/GCA/964/019/795/GCA_964019795.1_IMT44687/GCA_964019795.1_IMT44687_genomic.fna.gz	CAXHTX010000006.1	PRJEB50837	SAMEA12944532	ftp.sra.ebi.ac.uk/vol1/run/ERR865/ERR8651904/IMT44687_R1.fastq.gz;ftp.sra.ebi.ac.uk/vol1/run/ERR865/ERR8651904/IMT44687_R2.fastq.gz	IMT44687	IMT44687_scaffold_N_6	scaffold	linear	IMT44687_N_6	c	0.715	0.285	unicycler	1463	Germany	Cattle	2011	NA	NA	NA	NA	NA	NA	NA	NA	NA
PRJEB60752	SAMEA112795446	ftp.sra.ebi.ac.uk/vol1/run/ERR110/ERR11048998/IMT44690.fastq.gz	GCA_949769065.1	ftp.ncbi.nlm.nih.gov/genomes/all/GCA/949/769/065/GCA_949769065.1_IMT44690/GCA_949769065.1_IMT44690_genomic.fna.gz	CATKOT010000001.1	PRJEB50837	SAMEA12944535	ftp.sra.ebi.ac.uk/vol1/run/ERR865/ERR8651907/IMT44690_R1.fastq.gz;ftp.sra.ebi.ac.uk/vol1/run/ERR865/ERR8651907/IMT44690_R2.fastq.gz	IMT44690	IMT44690_scaffold_N_1	chromosome	circular	IMT44690_N_1	c	0.969	0.031	unicycler	4955119	Germany	Cattle	2011	NA	NA	NA	NA	NA	NA	NA	NA	NA
PRJEB60752	SAMEA112795446	ftp.sra.ebi.ac.uk/vol1/run/ERR110/ERR11048998/IMT44690.fastq.gz	GCA_949769065.1	ftp.ncbi.nlm.nih.gov/genomes/all/GCA/949/769/065/GCA_949769065.1_IMT44690/GCA_949769065.1_IMT44690_genomic.fna.gz	CATKOT010000002.1	PRJEB50837	SAMEA12944535	ftp.sra.ebi.ac.uk/vol1/run/ERR865/ERR8651907/IMT44690_R1.fastq.gz;ftp.sra.ebi.ac.uk/vol1/run/ERR865/ERR8651907/IMT44690_R2.fastq.gz	IMT44690	IMT44690_scaffold_N_2	plasmid	circular	pIMT44690_N_2	p	0.012	0.988	unicycler	155011	Germany	Cattle	2011	NA	NA	NA	IncFIA, IncFIB(AP001918), IncFIC(FII)	NA	NA	NA	NA	NA
PRJEB60752	SAMEA112795446	ftp.sra.ebi.ac.uk/vol1/run/ERR110/ERR11048998/IMT44690.fastq.gz	GCA_949769065.1	ftp.ncbi.nlm.nih.gov/genomes/all/GCA/949/769/065/GCA_949769065.1_IMT44690/GCA_949769065.1_IMT44690_genomic.fna.gz	CATKOT010000003.1	PRJEB50837	SAMEA12944535	ftp.sra.ebi.ac.uk/vol1/run/ERR865/ERR8651907/IMT44690_R1.fastq.gz;ftp.sra.ebi.ac.uk/vol1/run/ERR865/ERR8651907/IMT44690_R2.fastq.gz	IMT44690	IMT44690_scaffold_N_3	plasmid	circular	pIMT44690_N_3	p	0	1	unicycler	108638	Germany	Cattle	2011	blaCTX-M-1	plasmid	IncI1	IncI1	NA	pST3	NA	NA	NA
PRJEB60752	SAMEA112795446	ftp.sra.ebi.ac.uk/vol1/run/ERR110/ERR11048998/IMT44690.fastq.gz	GCA_949769065.1	ftp.ncbi.nlm.nih.gov/genomes/all/GCA/949/769/065/GCA_949769065.1_IMT44690/GCA_949769065.1_IMT44690_genomic.fna.gz	CATKOT010000004.1	PRJEB50837	SAMEA12944535	ftp.sra.ebi.ac.uk/vol1/run/ERR865/ERR8651907/IMT44690_R1.fastq.gz;ftp.sra.ebi.ac.uk/vol1/run/ERR865/ERR8651907/IMT44690_R2.fastq.gz	IMT44690	IMT44690_scaffold_N_4	plasmid	circular	pIMT44690_N_4	p	0.115	0.885	unicycler	6888	Germany	Cattle	2011	NA	NA	NA	NA	NA	NA	NA	NA	NA
PRJEB60752	SAMEA112795447	ftp.sra.ebi.ac.uk/vol1/run/ERR110/ERR11049009/IMT44694.fastq.gz	GCA_949767565.1	ftp.ncbi.nlm.nih.gov/genomes/all/GCA/949/767/565/GCA_949767565.1_IMT44694/GCA_949767565.1_IMT44694_genomic.fna.gz	CATKLA010000001.1	PRJEB50837	SAMEA12944538	ftp.sra.ebi.ac.uk/vol1/run/ERR865/ERR8651910/IMT44694_R1.fastq.gz;ftp.sra.ebi.ac.uk/vol1/run/ERR865/ERR8651910/IMT44694_R2.fastq.gz	IMT44694	IMT44694_scaffold_N_1	chromosome	circular	IMT44694_N_1	c	0.969	0.031	unicycler	4740975	Germany	Cattle	2012	NA	NA	NA	NA	NA	NA	NA	NA	NA
PRJEB60752	SAMEA112795447	ftp.sra.ebi.ac.uk/vol1/run/ERR110/ERR11049009/IMT44694.fastq.gz	GCA_949767565.1	ftp.ncbi.nlm.nih.gov/genomes/all/GCA/949/767/565/GCA_949767565.1_IMT44694/GCA_949767565.1_IMT44694_genomic.fna.gz	CATKLA010000002.1	PRJEB50837	SAMEA12944538	ftp.sra.ebi.ac.uk/vol1/run/ERR865/ERR8651910/IMT44694_R1.fastq.gz;ftp.sra.ebi.ac.uk/vol1/run/ERR865/ERR8651910/IMT44694_R2.fastq.gz	IMT44694	IMT44694_scaffold_N_2	plasmid	circular	pIMT44694_N_2	p	0.006	0.994	unicycler	172967	Germany	Cattle	2012	blaCTX-M-15	plasmid	IncF	Col156, IncFIA, IncFIB(AP001918)	F31:A4:B1	NA	NA	NA	NA
PRJEB60752	SAMEA112795447	ftp.sra.ebi.ac.uk/vol1/run/ERR110/ERR11049009/IMT44694.fastq.gz	GCA_949767565.1	ftp.ncbi.nlm.nih.gov/genomes/all/GCA/949/767/565/GCA_949767565.1_IMT44694/GCA_949767565.1_IMT44694_genomic.fna.gz	CATKLA010000003.1	PRJEB50837	SAMEA12944538	ftp.sra.ebi.ac.uk/vol1/run/ERR865/ERR8651910/IMT44694_R1.fastq.gz;ftp.sra.ebi.ac.uk/vol1/run/ERR865/ERR8651910/IMT44694_R2.fastq.gz	IMT44694	IMT44694_scaffold_N_3	plasmid	circular	pIMT44694_N_3	p	0	1	unicycler	6200	Germany	Cattle	2012	NA	NA	NA	NA	NA	NA	NA	NA	NA
PRJEB60752	SAMEA112795447	ftp.sra.ebi.ac.uk/vol1/run/ERR110/ERR11049009/IMT44694.fastq.gz	GCA_949767565.1	ftp.ncbi.nlm.nih.gov/genomes/all/GCA/949/767/565/GCA_949767565.1_IMT44694/GCA_949767565.1_IMT44694_genomic.fna.gz	CATKLA010000004.1	PRJEB50837	SAMEA12944538	ftp.sra.ebi.ac.uk/vol1/run/ERR865/ERR8651910/IMT44694_R1.fastq.gz;ftp.sra.ebi.ac.uk/vol1/run/ERR865/ERR8651910/IMT44694_R2.fastq.gz	IMT44694	IMT44694_scaffold_N_4	plasmid	circular	pIMT44694_N_4	p	0.146	0.854	unicycler	6074	Germany	Cattle	2012	NA	NA	NA	Col156	NA	NA	NA	NA	NA
PRJEB60752	SAMEA112795448	ftp.sra.ebi.ac.uk/vol1/run/ERR110/ERR11049000/IMT44696.fastq.gz	GCA_949767545.1	ftp.ncbi.nlm.nih.gov/genomes/all/GCA/949/767/545/GCA_949767545.1_IMT44696/GCA_949767545.1_IMT44696_genomic.fna.gz	CATKKX010000001.1	PRJEB50837	SAMEA12944540	ftp.sra.ebi.ac.uk/vol1/run/ERR865/ERR8651912/IMT44696_R1.fastq.gz;ftp.sra.ebi.ac.uk/vol1/run/ERR865/ERR8651912/IMT44696_R2.fastq.gz	IMT44696	IMT44696_scaffold_N_1	chromosome	linear	IMT44696_N_1	c	0.968	0.032	unicycler	5033271	Germany	Cattle	2012	NA	NA	NA	NA	NA	NA	NA	NA	NA
PRJEB60752	SAMEA112795448	ftp.sra.ebi.ac.uk/vol1/run/ERR110/ERR11049000/IMT44696.fastq.gz	GCA_949767545.1	ftp.ncbi.nlm.nih.gov/genomes/all/GCA/949/767/545/GCA_949767545.1_IMT44696/GCA_949767545.1_IMT44696_genomic.fna.gz	CATKKX010000002.1	PRJEB50837	SAMEA12944540	ftp.sra.ebi.ac.uk/vol1/run/ERR865/ERR8651912/IMT44696_R1.fastq.gz;ftp.sra.ebi.ac.uk/vol1/run/ERR865/ERR8651912/IMT44696_R2.fastq.gz	IMT44696	IMT44696_scaffold_N_2	plasmid	circular	pIMT44696_N_2	p	0.02	0.98	unicycler	168568	Germany	Cattle	2012	NA	NA	NA	Col156, IncFIA, IncFIB(AP001918)	NA	NA	NA	NA	NA
PRJEB60752	SAMEA112795448	ftp.sra.ebi.ac.uk/vol1/run/ERR110/ERR11049000/IMT44696.fastq.gz	GCA_949767545.1	ftp.ncbi.nlm.nih.gov/genomes/all/GCA/949/767/545/GCA_949767545.1_IMT44696/GCA_949767545.1_IMT44696_genomic.fna.gz	CATKKX010000003.1	PRJEB50837	SAMEA12944540	ftp.sra.ebi.ac.uk/vol1/run/ERR865/ERR8651912/IMT44696_R1.fastq.gz;ftp.sra.ebi.ac.uk/vol1/run/ERR865/ERR8651912/IMT44696_R2.fastq.gz	IMT44696	IMT44696_scaffold_N_3	plasmid	circular	pIMT44696_N_3	p	0.001	0.999	unicycler	108486	Germany	Cattle	2012	blaCTX-M-1	plasmid	IncI1	IncI1	NA	pST3	NA	NA	NA
PRJEB60752	SAMEA112795448	ftp.sra.ebi.ac.uk/vol1/run/ERR110/ERR11049000/IMT44696.fastq.gz	GCA_949767545.1	ftp.ncbi.nlm.nih.gov/genomes/all/GCA/949/767/545/GCA_949767545.1_IMT44696/GCA_949767545.1_IMT44696_genomic.fna.gz	CATKKX010000004.1	PRJEB50837	SAMEA12944540	ftp.sra.ebi.ac.uk/vol1/run/ERR865/ERR8651912/IMT44696_R1.fastq.gz;ftp.sra.ebi.ac.uk/vol1/run/ERR865/ERR8651912/IMT44696_R2.fastq.gz	IMT44696	IMT44696_scaffold_N_4	plasmid	circular	pIMT44696_N_4	p	0.275	0.725	unicycler	94176	Germany	Cattle	2012	NA	NA	NA	NA	NA	NA	NA	NA	NA
PRJEB60752	SAMEA112795448	ftp.sra.ebi.ac.uk/vol1/run/ERR110/ERR11049000/IMT44696.fastq.gz	GCA_949767545.1	ftp.ncbi.nlm.nih.gov/genomes/all/GCA/949/767/545/GCA_949767545.1_IMT44696/GCA_949767545.1_IMT44696_genomic.fna.gz	CATKKX010000005.1	PRJEB50837	SAMEA12944540	ftp.sra.ebi.ac.uk/vol1/run/ERR865/ERR8651912/IMT44696_R1.fastq.gz;ftp.sra.ebi.ac.uk/vol1/run/ERR865/ERR8651912/IMT44696_R2.fastq.gz	IMT44696	IMT44696_scaffold_N_5	plasmid	circular	pIMT44696_N_5	p	0.039	0.961	unicycler	33828	Germany	Cattle	2012	NA	NA	NA	IncX4	NA	NA	NA	NA	NA
PRJEB60752	SAMEA112795448	ftp.sra.ebi.ac.uk/vol1/run/ERR110/ERR11049000/IMT44696.fastq.gz	GCA_949767545.1	ftp.ncbi.nlm.nih.gov/genomes/all/GCA/949/767/545/GCA_949767545.1_IMT44696/GCA_949767545.1_IMT44696_genomic.fna.gz	CATKKX010000006.1	PRJEB50837	SAMEA12944540	ftp.sra.ebi.ac.uk/vol1/run/ERR865/ERR8651912/IMT44696_R1.fastq.gz;ftp.sra.ebi.ac.uk/vol1/run/ERR865/ERR8651912/IMT44696_R2.fastq.gz	IMT44696	IMT44696_scaffold_N_6	chromosome	circular	IMT44696_N_6	c	0.791	0.209	unicycler	13599	Germany	Cattle	2012	NA	NA	NA	NA	NA	NA	NA	NA	NA
PRJEB60752	SAMEA112795448	ftp.sra.ebi.ac.uk/vol1/run/ERR110/ERR11049000/IMT44696.fastq.gz	GCA_949767545.1	ftp.ncbi.nlm.nih.gov/genomes/all/GCA/949/767/545/GCA_949767545.1_IMT44696/GCA_949767545.1_IMT44696_genomic.fna.gz	CATKKX010000007.1	PRJEB50837	SAMEA12944540	ftp.sra.ebi.ac.uk/vol1/run/ERR865/ERR8651912/IMT44696_R1.fastq.gz;ftp.sra.ebi.ac.uk/vol1/run/ERR865/ERR8651912/IMT44696_R2.fastq.gz	IMT44696	IMT44696_scaffold_N_7	plasmid	circular	pIMT44696_N_7	p	0.075	0.925	unicycler	3373	Germany	Cattle	2012	NA	NA	NA	NA	NA	NA	NA	NA	NA
PRJEB60752	SAMEA112795448	ftp.sra.ebi.ac.uk/vol1/run/ERR110/ERR11049000/IMT44696.fastq.gz	GCA_949767545.1	ftp.ncbi.nlm.nih.gov/genomes/all/GCA/949/767/545/GCA_949767545.1_IMT44696/GCA_949767545.1_IMT44696_genomic.fna.gz	CATKKX010000008.1	PRJEB50837	SAMEA12944540	ftp.sra.ebi.ac.uk/vol1/run/ERR865/ERR8651912/IMT44696_R1.fastq.gz;ftp.sra.ebi.ac.uk/vol1/run/ERR865/ERR8651912/IMT44696_R2.fastq.gz	IMT44696	IMT44696_scaffold_N_8	chromosome	linear	IMT44696_N_8	c	0.778	0.222	unicycler	1976	Germany	Cattle	2012	NA	NA	NA	NA	NA	NA	NA	NA	NA
PRJEB60752	SAMEA112795448	ftp.sra.ebi.ac.uk/vol1/run/ERR110/ERR11049000/IMT44696.fastq.gz	GCA_949767545.1	ftp.ncbi.nlm.nih.gov/genomes/all/GCA/949/767/545/GCA_949767545.1_IMT44696/GCA_949767545.1_IMT44696_genomic.fna.gz	CATKKX010000009.1	PRJEB50837	SAMEA12944540	ftp.sra.ebi.ac.uk/vol1/run/ERR865/ERR8651912/IMT44696_R1.fastq.gz;ftp.sra.ebi.ac.uk/vol1/run/ERR865/ERR8651912/IMT44696_R2.fastq.gz	IMT44696	IMT44696_scaffold_N_9	chromosome	linear	IMT44696_N_9	c	0.819	0.181	unicycler	1406	Germany	Cattle	2012	NA	NA	NA	NA	NA	NA	NA	NA	NA
PRJEB60752	SAMEA112795449	ftp.sra.ebi.ac.uk/vol1/run/ERR110/ERR11049008/IMT44697.fastq.gz	GCA_949768695.1	ftp.ncbi.nlm.nih.gov/genomes/all/GCA/949/768/695/GCA_949768695.1_IMT44697/GCA_949768695.1_IMT44697_genomic.fna.gz	CATKNM010000001.1	PRJEB50837	SAMEA12944541	ftp.sra.ebi.ac.uk/vol1/run/ERR865/ERR8651913/IMT44697_R1.fastq.gz;ftp.sra.ebi.ac.uk/vol1/run/ERR865/ERR8651913/IMT44697_R2.fastq.gz	IMT44697	IMT44697_scaffold_N_1	chromosome	circular	IMT44697_N_1	c	0.968	0.032	unicycler	5050892	Germany	Cattle	2012	NA	NA	NA	NA	NA	NA	NA	NA	NA
PRJEB60752	SAMEA112795449	ftp.sra.ebi.ac.uk/vol1/run/ERR110/ERR11049008/IMT44697.fastq.gz	GCA_949768695.1	ftp.ncbi.nlm.nih.gov/genomes/all/GCA/949/768/695/GCA_949768695.1_IMT44697/GCA_949768695.1_IMT44697_genomic.fna.gz	CATKNM010000002.1	PRJEB50837	SAMEA12944541	ftp.sra.ebi.ac.uk/vol1/run/ERR865/ERR8651913/IMT44697_R1.fastq.gz;ftp.sra.ebi.ac.uk/vol1/run/ERR865/ERR8651913/IMT44697_R2.fastq.gz	IMT44697	IMT44697_scaffold_N_2	plasmid	linear	pIMT44697_N_2	p	0.024	0.976	unicycler	113095	Germany	Cattle	2012	NA	NA	NA	IncFIB(AP001918)	NA	NA	NA	NA	NA
PRJEB60752	SAMEA112795449	ftp.sra.ebi.ac.uk/vol1/run/ERR110/ERR11049008/IMT44697.fastq.gz	GCA_949768695.1	ftp.ncbi.nlm.nih.gov/genomes/all/GCA/949/768/695/GCA_949768695.1_IMT44697/GCA_949768695.1_IMT44697_genomic.fna.gz	CATKNM010000003.1	PRJEB50837	SAMEA12944541	ftp.sra.ebi.ac.uk/vol1/run/ERR865/ERR8651913/IMT44697_R1.fastq.gz;ftp.sra.ebi.ac.uk/vol1/run/ERR865/ERR8651913/IMT44697_R2.fastq.gz	IMT44697	IMT44697_scaffold_N_3	plasmid	circular	pIMT44697_N_3	p	0.004	0.996	unicycler	90859	Germany	Cattle	2012	blaCTX-M-1	plasmid	IncI1	IncI1	NA	pST63	NA	NA	NA
PRJEB60752	SAMEA112795449	ftp.sra.ebi.ac.uk/vol1/run/ERR110/ERR11049008/IMT44697.fastq.gz	GCA_949768695.1	ftp.ncbi.nlm.nih.gov/genomes/all/GCA/949/768/695/GCA_949768695.1_IMT44697/GCA_949768695.1_IMT44697_genomic.fna.gz	CATKNM010000004.1	PRJEB50837	SAMEA12944541	ftp.sra.ebi.ac.uk/vol1/run/ERR865/ERR8651913/IMT44697_R1.fastq.gz;ftp.sra.ebi.ac.uk/vol1/run/ERR865/ERR8651913/IMT44697_R2.fastq.gz	IMT44697	IMT44697_scaffold_N_4	plasmid	circular	pIMT44697_N_4	p	0.027	0.973	unicycler	22189	Germany	Cattle	2012	NA	NA	NA	IncFIC(FII)	NA	NA	NA	NA	NA
PRJEB60752	SAMEA112795449	ftp.sra.ebi.ac.uk/vol1/run/ERR110/ERR11049008/IMT44697.fastq.gz	GCA_949768695.1	ftp.ncbi.nlm.nih.gov/genomes/all/GCA/949/768/695/GCA_949768695.1_IMT44697/GCA_949768695.1_IMT44697_genomic.fna.gz	CATKNM010000005.1	PRJEB50837	SAMEA12944541	ftp.sra.ebi.ac.uk/vol1/run/ERR865/ERR8651913/IMT44697_R1.fastq.gz;ftp.sra.ebi.ac.uk/vol1/run/ERR865/ERR8651913/IMT44697_R2.fastq.gz	IMT44697	IMT44697_scaffold_N_5	plasmid	linear	pIMT44697_N_5	p	0.065	0.935	unicycler	5500	Germany	Cattle	2012	NA	NA	NA	NA	NA	NA	NA	NA	NA
PRJEB60752	SAMEA112795449	ftp.sra.ebi.ac.uk/vol1/run/ERR110/ERR11049008/IMT44697.fastq.gz	GCA_949768695.1	ftp.ncbi.nlm.nih.gov/genomes/all/GCA/949/768/695/GCA_949768695.1_IMT44697/GCA_949768695.1_IMT44697_genomic.fna.gz	CATKNM010000006.1	PRJEB50837	SAMEA12944541	ftp.sra.ebi.ac.uk/vol1/run/ERR865/ERR8651913/IMT44697_R1.fastq.gz;ftp.sra.ebi.ac.uk/vol1/run/ERR865/ERR8651913/IMT44697_R2.fastq.gz	IMT44697	IMT44697_scaffold_N_6	plasmid	linear	pIMT44697_N_6	p	0.181	0.819	unicycler	5322	Germany	Cattle	2012	NA	NA	NA	NA	NA	NA	NA	NA	NA
PRJEB60752	SAMEA112795449	ftp.sra.ebi.ac.uk/vol1/run/ERR110/ERR11049008/IMT44697.fastq.gz	GCA_949768695.1	ftp.ncbi.nlm.nih.gov/genomes/all/GCA/949/768/695/GCA_949768695.1_IMT44697/GCA_949768695.1_IMT44697_genomic.fna.gz	CATKNM010000007.1	PRJEB50837	SAMEA12944541	ftp.sra.ebi.ac.uk/vol1/run/ERR865/ERR8651913/IMT44697_R1.fastq.gz;ftp.sra.ebi.ac.uk/vol1/run/ERR865/ERR8651913/IMT44697_R2.fastq.gz	IMT44697	IMT44697_scaffold_N_7	plasmid	linear	pIMT44697_N_7	p	0.364	0.636	unicycler	4097	Germany	Cattle	2012	NA	NA	NA	NA	NA	NA	NA	NA	NA
PRJEB60752	SAMEA112795449	ftp.sra.ebi.ac.uk/vol1/run/ERR110/ERR11049008/IMT44697.fastq.gz	GCA_949768695.1	ftp.ncbi.nlm.nih.gov/genomes/all/GCA/949/768/695/GCA_949768695.1_IMT44697/GCA_949768695.1_IMT44697_genomic.fna.gz	CATKNM010000008.1	PRJEB50837	SAMEA12944541	ftp.sra.ebi.ac.uk/vol1/run/ERR865/ERR8651913/IMT44697_R1.fastq.gz;ftp.sra.ebi.ac.uk/vol1/run/ERR865/ERR8651913/IMT44697_R2.fastq.gz	IMT44697	IMT44697_scaffold_N_8	scaffold	linear	IMT44697_N_8	c	0.847	0.153	unicycler	2925	Germany	Cattle	2012	NA	NA	NA	NA	NA	NA	NA	NA	NA
PRJEB60752	SAMEA112795449	ftp.sra.ebi.ac.uk/vol1/run/ERR110/ERR11049008/IMT44697.fastq.gz	GCA_949768695.1	ftp.ncbi.nlm.nih.gov/genomes/all/GCA/949/768/695/GCA_949768695.1_IMT44697/GCA_949768695.1_IMT44697_genomic.fna.gz	CATKNM010000009.1	PRJEB50837	SAMEA12944541	ftp.sra.ebi.ac.uk/vol1/run/ERR865/ERR8651913/IMT44697_R1.fastq.gz;ftp.sra.ebi.ac.uk/vol1/run/ERR865/ERR8651913/IMT44697_R2.fastq.gz	IMT44697	IMT44697_scaffold_N_9	scaffold	linear	IMT44697_N_9	c	0.778	0.222	unicycler	1732	Germany	Cattle	2012	NA	NA	NA	NA	NA	NA	NA	NA	NA
PRJEB60752	SAMEA112795449	ftp.sra.ebi.ac.uk/vol1/run/ERR110/ERR11049008/IMT44697.fastq.gz	GCA_949768695.1	ftp.ncbi.nlm.nih.gov/genomes/all/GCA/949/768/695/GCA_949768695.1_IMT44697/GCA_949768695.1_IMT44697_genomic.fna.gz	CATKNM010000010.1	PRJEB50837	SAMEA12944541	ftp.sra.ebi.ac.uk/vol1/run/ERR865/ERR8651913/IMT44697_R1.fastq.gz;ftp.sra.ebi.ac.uk/vol1/run/ERR865/ERR8651913/IMT44697_R2.fastq.gz	IMT44697	IMT44697_scaffold_N_10	scaffold	linear	IMT44697_N_10	c	0.724	0.276	unicycler	1041	Germany	Cattle	2012	NA	NA	NA	NA	NA	NA	NA	NA	NA
PRJEB60752	SAMEA112795449	ftp.sra.ebi.ac.uk/vol1/run/ERR110/ERR11049008/IMT44697.fastq.gz	GCA_949768695.1	ftp.ncbi.nlm.nih.gov/genomes/all/GCA/949/768/695/GCA_949768695.1_IMT44697/GCA_949768695.1_IMT44697_genomic.fna.gz	CATKNM010000011.1	PRJEB50837	SAMEA12944541	ftp.sra.ebi.ac.uk/vol1/run/ERR865/ERR8651913/IMT44697_R1.fastq.gz;ftp.sra.ebi.ac.uk/vol1/run/ERR865/ERR8651913/IMT44697_R2.fastq.gz	IMT44697	IMT44697_scaffold_N_11	scaffold	linear	IMT44697_N_11	c	0.595	0.405	unicycler	151	Germany	Cattle	2012	NA	NA	NA	NA	NA	NA	NA	NA	NA
PRJEB60752	SAMEA112795449	ftp.sra.ebi.ac.uk/vol1/run/ERR110/ERR11049008/IMT44697.fastq.gz	GCA_949768695.1	ftp.ncbi.nlm.nih.gov/genomes/all/GCA/949/768/695/GCA_949768695.1_IMT44697/GCA_949768695.1_IMT44697_genomic.fna.gz	CATKNM010000012.1	PRJEB50837	SAMEA12944541	ftp.sra.ebi.ac.uk/vol1/run/ERR865/ERR8651913/IMT44697_R1.fastq.gz;ftp.sra.ebi.ac.uk/vol1/run/ERR865/ERR8651913/IMT44697_R2.fastq.gz	IMT44697	IMT44697_scaffold_N_12	scaffold	linear	IMT44697_N_12	c	0.639	0.361	unicycler	134	Germany	Cattle	2012	NA	NA	NA	NA	NA	NA	NA	NA	NA
PRJEB54884	SAMEA110398705	ftp.sra.ebi.ac.uk/vol1/run/ERR997/ERR9979382/IMT44704.fastq.gz	GCA_964019865.1	ftp.ncbi.nlm.nih.gov/genomes/all/GCA/964/019/865/GCA_964019865.1_IMT44704/GCA_964019865.1_IMT44704_genomic.fna.gz	CAXHTY010000001.1	PRJEB50837	SAMEA12944548	ftp.sra.ebi.ac.uk/vol1/run/ERR865/ERR8651920/IMT44704_R1.fastq.gz;ftp.sra.ebi.ac.uk/vol1/run/ERR865/ERR8651920/IMT44704_R2.fastq.gz	IMT44704	IMT44704_scaffold_N_1	chromosome	circular	IMT44704_N_1	c	0.968	0.032	unicycler	4843040	Germany	Cattle	2012	NA	NA	NA	NA	NA	NA	NA	NA	NA
PRJEB54884	SAMEA110398705	ftp.sra.ebi.ac.uk/vol1/run/ERR997/ERR9979382/IMT44704.fastq.gz	GCA_964019865.1	ftp.ncbi.nlm.nih.gov/genomes/all/GCA/964/019/865/GCA_964019865.1_IMT44704/GCA_964019865.1_IMT44704_genomic.fna.gz	CAXHTY010000002.1	PRJEB50837	SAMEA12944548	ftp.sra.ebi.ac.uk/vol1/run/ERR865/ERR8651920/IMT44704_R1.fastq.gz;ftp.sra.ebi.ac.uk/vol1/run/ERR865/ERR8651920/IMT44704_R2.fastq.gz	IMT44704	IMT44704_scaffold_N_2	plasmid	circular	pIMT44704_N_2	p	0.026	0.974	unicycler	108458	Germany	Cattle	2012	NA	NA	NA	IncFIA, IncFIB(AP001918)	NA	NA	NA	NA	NA
PRJEB54884	SAMEA110398705	ftp.sra.ebi.ac.uk/vol1/run/ERR997/ERR9979382/IMT44704.fastq.gz	GCA_964019865.1	ftp.ncbi.nlm.nih.gov/genomes/all/GCA/964/019/865/GCA_964019865.1_IMT44704/GCA_964019865.1_IMT44704_genomic.fna.gz	CAXHTY010000003.1	PRJEB50837	SAMEA12944548	ftp.sra.ebi.ac.uk/vol1/run/ERR865/ERR8651920/IMT44704_R1.fastq.gz;ftp.sra.ebi.ac.uk/vol1/run/ERR865/ERR8651920/IMT44704_R2.fastq.gz	IMT44704	IMT44704_scaffold_N_3	plasmid	circular	pIMT44704_N_3	p	0.007	0.993	unicycler	76681	Germany	Cattle	2012	blaCTX-M-14	plasmid	IncF	IncFII	F2:A-:B-	NA	NA	NA	NA
PRJEB54884	SAMEA110398705	ftp.sra.ebi.ac.uk/vol1/run/ERR997/ERR9979382/IMT44704.fastq.gz	GCA_964019865.1	ftp.ncbi.nlm.nih.gov/genomes/all/GCA/964/019/865/GCA_964019865.1_IMT44704/GCA_964019865.1_IMT44704_genomic.fna.gz	CAXHTY010000004.1	PRJEB50837	SAMEA12944548	ftp.sra.ebi.ac.uk/vol1/run/ERR865/ERR8651920/IMT44704_R1.fastq.gz;ftp.sra.ebi.ac.uk/vol1/run/ERR865/ERR8651920/IMT44704_R2.fastq.gz	IMT44704	IMT44704_scaffold_N_4	scaffold	linear	IMT44704_N_4	c	0.736	0.264	unicycler	12730	Germany	Cattle	2012	NA	NA	NA	NA	NA	NA	NA	NA	NA
PRJEB54884	SAMEA110398705	ftp.sra.ebi.ac.uk/vol1/run/ERR997/ERR9979382/IMT44704.fastq.gz	GCA_964019865.1	ftp.ncbi.nlm.nih.gov/genomes/all/GCA/964/019/865/GCA_964019865.1_IMT44704/GCA_964019865.1_IMT44704_genomic.fna.gz	CAXHTY010000005.1	PRJEB50837	SAMEA12944548	ftp.sra.ebi.ac.uk/vol1/run/ERR865/ERR8651920/IMT44704_R1.fastq.gz;ftp.sra.ebi.ac.uk/vol1/run/ERR865/ERR8651920/IMT44704_R2.fastq.gz	IMT44704	IMT44704_scaffold_N_5	scaffold	linear	IMT44704_N_5	c	0.625	0.375	unicycler	4176	Germany	Cattle	2012	NA	NA	NA	NA	NA	NA	NA	NA	NA
PRJEB54884	SAMEA110398705	ftp.sra.ebi.ac.uk/vol1/run/ERR997/ERR9979382/IMT44704.fastq.gz	GCA_964019865.1	ftp.ncbi.nlm.nih.gov/genomes/all/GCA/964/019/865/GCA_964019865.1_IMT44704/GCA_964019865.1_IMT44704_genomic.fna.gz	CAXHTY010000006.1	PRJEB50837	SAMEA12944548	ftp.sra.ebi.ac.uk/vol1/run/ERR865/ERR8651920/IMT44704_R1.fastq.gz;ftp.sra.ebi.ac.uk/vol1/run/ERR865/ERR8651920/IMT44704_R2.fastq.gz	IMT44704	IMT44704_scaffold_N_6	scaffold	linear	IMT44704_N_6	c	0.597	0.403	unicycler	3184	Germany	Cattle	2012	NA	NA	NA	NA	NA	NA	NA	NA	NA
PRJEB54884	SAMEA110398705	ftp.sra.ebi.ac.uk/vol1/run/ERR997/ERR9979382/IMT44704.fastq.gz	GCA_964019865.1	ftp.ncbi.nlm.nih.gov/genomes/all/GCA/964/019/865/GCA_964019865.1_IMT44704/GCA_964019865.1_IMT44704_genomic.fna.gz	CAXHTY010000007.1	PRJEB50837	SAMEA12944548	ftp.sra.ebi.ac.uk/vol1/run/ERR865/ERR8651920/IMT44704_R1.fastq.gz;ftp.sra.ebi.ac.uk/vol1/run/ERR865/ERR8651920/IMT44704_R2.fastq.gz	IMT44704	IMT44704_scaffold_N_7	scaffold	linear	IMT44704_N_7	c	0.707	0.293	unicycler	1179	Germany	Cattle	2012	NA	NA	NA	NA	NA	NA	NA	NA	NA
PRJEB60752	SAMEA112795450	ftp.sra.ebi.ac.uk/vol1/run/ERR110/ERR11049003/IMT44720.fastq.gz	GCA_949768485.1	ftp.ncbi.nlm.nih.gov/genomes/all/GCA/949/768/485/GCA_949768485.1_IMT44720/GCA_949768485.1_IMT44720_genomic.fna.gz	CATKMO010000001.1	PRJEB50837	SAMEA12944564	ftp.sra.ebi.ac.uk/vol1/run/ERR865/ERR8651936/IMT44720_R1.fastq.gz;ftp.sra.ebi.ac.uk/vol1/run/ERR865/ERR8651936/IMT44720_R2.fastq.gz	IMT44720	IMT44720_scaffold_N_1	chromosome	linear	IMT44720_N_1	c	0.968	0.032	unicycler	5187217	Germany	Cattle	2013	NA	NA	NA	NA	NA	NA	NA	NA	NA
PRJEB60752	SAMEA112795450	ftp.sra.ebi.ac.uk/vol1/run/ERR110/ERR11049003/IMT44720.fastq.gz	GCA_949768485.1	ftp.ncbi.nlm.nih.gov/genomes/all/GCA/949/768/485/GCA_949768485.1_IMT44720/GCA_949768485.1_IMT44720_genomic.fna.gz	CATKMO010000002.1	PRJEB50837	SAMEA12944564	ftp.sra.ebi.ac.uk/vol1/run/ERR865/ERR8651936/IMT44720_R1.fastq.gz;ftp.sra.ebi.ac.uk/vol1/run/ERR865/ERR8651936/IMT44720_R2.fastq.gz	IMT44720	IMT44720_scaffold_N_2	plasmid	circular	pIMT44720_N_2	p	0.028	0.972	unicycler	94687	Germany	Cattle	2013	NA	NA	NA	IncFIA, IncFIB(AP001918)	NA	NA	NA	NA	NA
PRJEB60752	SAMEA112795450	ftp.sra.ebi.ac.uk/vol1/run/ERR110/ERR11049003/IMT44720.fastq.gz	GCA_949768485.1	ftp.ncbi.nlm.nih.gov/genomes/all/GCA/949/768/485/GCA_949768485.1_IMT44720/GCA_949768485.1_IMT44720_genomic.fna.gz	CATKMO010000003.1	PRJEB50837	SAMEA12944564	ftp.sra.ebi.ac.uk/vol1/run/ERR865/ERR8651936/IMT44720_R1.fastq.gz;ftp.sra.ebi.ac.uk/vol1/run/ERR865/ERR8651936/IMT44720_R2.fastq.gz	IMT44720	IMT44720_scaffold_N_3	plasmid	circular	pIMT44720_N_3	p	0.021	0.979	unicycler	89182	Germany	Cattle	2013	NA	NA	NA	IncB/O/K/Z	NA	NA	NA	NA	NA
PRJEB60752	SAMEA112795450	ftp.sra.ebi.ac.uk/vol1/run/ERR110/ERR11049003/IMT44720.fastq.gz	GCA_949768485.1	ftp.ncbi.nlm.nih.gov/genomes/all/GCA/949/768/485/GCA_949768485.1_IMT44720/GCA_949768485.1_IMT44720_genomic.fna.gz	CATKMO010000004.1	PRJEB50837	SAMEA12944564	ftp.sra.ebi.ac.uk/vol1/run/ERR865/ERR8651936/IMT44720_R1.fastq.gz;ftp.sra.ebi.ac.uk/vol1/run/ERR865/ERR8651936/IMT44720_R2.fastq.gz	IMT44720	IMT44720_scaffold_N_4	plasmid	circular	pIMT44720_N_4	p	0.007	0.993	unicycler	77130	Germany	Cattle	2013	blaCTX-M-14	plasmid	IncF	IncFII	F2:A-:B-	NA	NA	NA	NA
PRJEB60752	SAMEA112795450	ftp.sra.ebi.ac.uk/vol1/run/ERR110/ERR11049003/IMT44720.fastq.gz	GCA_949768485.1	ftp.ncbi.nlm.nih.gov/genomes/all/GCA/949/768/485/GCA_949768485.1_IMT44720/GCA_949768485.1_IMT44720_genomic.fna.gz	CATKMO010000005.1	PRJEB50837	SAMEA12944564	ftp.sra.ebi.ac.uk/vol1/run/ERR865/ERR8651936/IMT44720_R1.fastq.gz;ftp.sra.ebi.ac.uk/vol1/run/ERR865/ERR8651936/IMT44720_R2.fastq.gz	IMT44720	IMT44720_scaffold_N_5	chromosome	linear	IMT44720_N_5	c	0.752	0.248	unicycler	2385	Germany	Cattle	2013	NA	NA	NA	NA	NA	NA	NA	NA	NA
PRJEB60752	SAMEA112795450	ftp.sra.ebi.ac.uk/vol1/run/ERR110/ERR11049003/IMT44720.fastq.gz	GCA_949768485.1	ftp.ncbi.nlm.nih.gov/genomes/all/GCA/949/768/485/GCA_949768485.1_IMT44720/GCA_949768485.1_IMT44720_genomic.fna.gz	CATKMO010000006.1	PRJEB50837	SAMEA12944564	ftp.sra.ebi.ac.uk/vol1/run/ERR865/ERR8651936/IMT44720_R1.fastq.gz;ftp.sra.ebi.ac.uk/vol1/run/ERR865/ERR8651936/IMT44720_R2.fastq.gz	IMT44720	IMT44720_scaffold_N_6	chromosome	circular	IMT44720_N_6	c	0.721	0.279	unicycler	2275	Germany	Cattle	2013	NA	NA	NA	NA	NA	NA	NA	NA	NA
PRJEB60752	SAMEA112795450	ftp.sra.ebi.ac.uk/vol1/run/ERR110/ERR11049003/IMT44720.fastq.gz	GCA_949768485.1	ftp.ncbi.nlm.nih.gov/genomes/all/GCA/949/768/485/GCA_949768485.1_IMT44720/GCA_949768485.1_IMT44720_genomic.fna.gz	CATKMO010000007.1	PRJEB50837	SAMEA12944564	ftp.sra.ebi.ac.uk/vol1/run/ERR865/ERR8651936/IMT44720_R1.fastq.gz;ftp.sra.ebi.ac.uk/vol1/run/ERR865/ERR8651936/IMT44720_R2.fastq.gz	IMT44720	IMT44720_scaffold_N_7	chromosome	linear	IMT44720_N_7	c	0.704	0.296	unicycler	1925	Germany	Cattle	2013	NA	NA	NA	NA	NA	NA	NA	NA	NA
PRJEB60752	SAMEA112795450	ftp.sra.ebi.ac.uk/vol1/run/ERR110/ERR11049003/IMT44720.fastq.gz	GCA_949768485.1	ftp.ncbi.nlm.nih.gov/genomes/all/GCA/949/768/485/GCA_949768485.1_IMT44720/GCA_949768485.1_IMT44720_genomic.fna.gz	CATKMO010000008.1	PRJEB50837	SAMEA12944564	ftp.sra.ebi.ac.uk/vol1/run/ERR865/ERR8651936/IMT44720_R1.fastq.gz;ftp.sra.ebi.ac.uk/vol1/run/ERR865/ERR8651936/IMT44720_R2.fastq.gz	IMT44720	IMT44720_scaffold_N_8	chromosome	linear	IMT44720_N_8	c	0.758	0.242	unicycler	1548	Germany	Cattle	2013	NA	NA	NA	NA	NA	NA	NA	NA	NA
PRJEB60752	SAMEA112795450	ftp.sra.ebi.ac.uk/vol1/run/ERR110/ERR11049003/IMT44720.fastq.gz	GCA_949768485.1	ftp.ncbi.nlm.nih.gov/genomes/all/GCA/949/768/485/GCA_949768485.1_IMT44720/GCA_949768485.1_IMT44720_genomic.fna.gz	CATKMO010000009.1	PRJEB50837	SAMEA12944564	ftp.sra.ebi.ac.uk/vol1/run/ERR865/ERR8651936/IMT44720_R1.fastq.gz;ftp.sra.ebi.ac.uk/vol1/run/ERR865/ERR8651936/IMT44720_R2.fastq.gz	IMT44720	IMT44720_scaffold_N_9	chromosome	linear	IMT44720_N_9	c	0.708	0.292	unicycler	1171	Germany	Cattle	2013	NA	NA	NA	NA	NA	NA	NA	NA	NA
PRJEB60752	SAMEA112795450	ftp.sra.ebi.ac.uk/vol1/run/ERR110/ERR11049003/IMT44720.fastq.gz	GCA_949768485.1	ftp.ncbi.nlm.nih.gov/genomes/all/GCA/949/768/485/GCA_949768485.1_IMT44720/GCA_949768485.1_IMT44720_genomic.fna.gz	CATKMO010000010.1	PRJEB50837	SAMEA12944564	ftp.sra.ebi.ac.uk/vol1/run/ERR865/ERR8651936/IMT44720_R1.fastq.gz;ftp.sra.ebi.ac.uk/vol1/run/ERR865/ERR8651936/IMT44720_R2.fastq.gz	IMT44720	IMT44720_scaffold_N_10	chromosome	linear	IMT44720_N_10	c	0.631	0.369	unicycler	1107	Germany	Cattle	2013	NA	NA	NA	NA	NA	NA	NA	NA	NA
PRJEB60752	SAMEA112795451	ftp.sra.ebi.ac.uk/vol1/run/ERR110/ERR11049002/IMT44722.fastq.gz	GCA_949766885.1	ftp.ncbi.nlm.nih.gov/genomes/all/GCA/949/766/885/GCA_949766885.1_IMT44722/GCA_949766885.1_IMT44722_genomic.fna.gz	CATKJC010000001.1	PRJEB50837	SAMEA12944566	ftp.sra.ebi.ac.uk/vol1/run/ERR865/ERR8651938/IMT44722_R1.fastq.gz;ftp.sra.ebi.ac.uk/vol1/run/ERR865/ERR8651938/IMT44722_R2.fastq.gz	IMT44722	IMT44722_scaffold_N_1	chromosome	linear	IMT44722_N_1	c	0.969	0.031	unicycler	5101917	Germany	Cattle	2013	NA	NA	NA	NA	NA	NA	NA	NA	NA
PRJEB60752	SAMEA112795451	ftp.sra.ebi.ac.uk/vol1/run/ERR110/ERR11049002/IMT44722.fastq.gz	GCA_949766885.1	ftp.ncbi.nlm.nih.gov/genomes/all/GCA/949/766/885/GCA_949766885.1_IMT44722/GCA_949766885.1_IMT44722_genomic.fna.gz	CATKJC010000002.1	PRJEB50837	SAMEA12944566	ftp.sra.ebi.ac.uk/vol1/run/ERR865/ERR8651938/IMT44722_R1.fastq.gz;ftp.sra.ebi.ac.uk/vol1/run/ERR865/ERR8651938/IMT44722_R2.fastq.gz	IMT44722	IMT44722_scaffold_N_2	plasmid	circular	pIMT44722_N_2	p	0.007	0.993	unicycler	144586	Germany	Cattle	2013	NA	NA	NA	IncB/O/K/Z, IncFIB(AP001918)	NA	NA	NA	NA	NA
PRJEB60752	SAMEA112795451	ftp.sra.ebi.ac.uk/vol1/run/ERR110/ERR11049002/IMT44722.fastq.gz	GCA_949766885.1	ftp.ncbi.nlm.nih.gov/genomes/all/GCA/949/766/885/GCA_949766885.1_IMT44722/GCA_949766885.1_IMT44722_genomic.fna.gz	CATKJC010000003.1	PRJEB50837	SAMEA12944566	ftp.sra.ebi.ac.uk/vol1/run/ERR865/ERR8651938/IMT44722_R1.fastq.gz;ftp.sra.ebi.ac.uk/vol1/run/ERR865/ERR8651938/IMT44722_R2.fastq.gz	IMT44722	IMT44722_scaffold_N_3	plasmid	circular	pIMT44722_N_3	p	0.107	0.893	unicycler	109219	Germany	Cattle	2013	NA	NA	NA	NA	NA	NA	NA	NA	NA
PRJEB60752	SAMEA112795451	ftp.sra.ebi.ac.uk/vol1/run/ERR110/ERR11049002/IMT44722.fastq.gz	GCA_949766885.1	ftp.ncbi.nlm.nih.gov/genomes/all/GCA/949/766/885/GCA_949766885.1_IMT44722/GCA_949766885.1_IMT44722_genomic.fna.gz	CATKJC010000004.1	PRJEB50837	SAMEA12944566	ftp.sra.ebi.ac.uk/vol1/run/ERR865/ERR8651938/IMT44722_R1.fastq.gz;ftp.sra.ebi.ac.uk/vol1/run/ERR865/ERR8651938/IMT44722_R2.fastq.gz	IMT44722	IMT44722_scaffold_N_4	plasmid	circular	pIMT44722_N_4	p	0.377	0.623	unicycler	84471	Germany	Cattle	2013	NA	NA	NA	NA	NA	NA	NA	NA	NA
PRJEB60752	SAMEA112795451	ftp.sra.ebi.ac.uk/vol1/run/ERR110/ERR11049002/IMT44722.fastq.gz	GCA_949766885.1	ftp.ncbi.nlm.nih.gov/genomes/all/GCA/949/766/885/GCA_949766885.1_IMT44722/GCA_949766885.1_IMT44722_genomic.fna.gz	CATKJC010000005.1	PRJEB50837	SAMEA12944566	ftp.sra.ebi.ac.uk/vol1/run/ERR865/ERR8651938/IMT44722_R1.fastq.gz;ftp.sra.ebi.ac.uk/vol1/run/ERR865/ERR8651938/IMT44722_R2.fastq.gz	IMT44722	IMT44722_scaffold_N_5	plasmid	circular	pIMT44722_N_5	p	0.01	0.99	unicycler	76194	Germany	Cattle	2013	blaCTX-M-1	plasmid	IncF	IncFII	F2:A-:B-	NA	NA	NA	NA
PRJEB60752	SAMEA112795451	ftp.sra.ebi.ac.uk/vol1/run/ERR110/ERR11049002/IMT44722.fastq.gz	GCA_949766885.1	ftp.ncbi.nlm.nih.gov/genomes/all/GCA/949/766/885/GCA_949766885.1_IMT44722/GCA_949766885.1_IMT44722_genomic.fna.gz	CATKJC010000006.1	PRJEB50837	SAMEA12944566	ftp.sra.ebi.ac.uk/vol1/run/ERR865/ERR8651938/IMT44722_R1.fastq.gz;ftp.sra.ebi.ac.uk/vol1/run/ERR865/ERR8651938/IMT44722_R2.fastq.gz	IMT44722	IMT44722_scaffold_N_6	plasmid	circular	pIMT44722_N_6	p	0.014	0.986	unicycler	58034	Germany	Cattle	2013	NA	NA	NA	IncI2	NA	NA	NA	NA	NA
PRJEB60752	SAMEA112795451	ftp.sra.ebi.ac.uk/vol1/run/ERR110/ERR11049002/IMT44722.fastq.gz	GCA_949766885.1	ftp.ncbi.nlm.nih.gov/genomes/all/GCA/949/766/885/GCA_949766885.1_IMT44722/GCA_949766885.1_IMT44722_genomic.fna.gz	CATKJC010000007.1	PRJEB50837	SAMEA12944566	ftp.sra.ebi.ac.uk/vol1/run/ERR865/ERR8651938/IMT44722_R1.fastq.gz;ftp.sra.ebi.ac.uk/vol1/run/ERR865/ERR8651938/IMT44722_R2.fastq.gz	IMT44722	IMT44722_scaffold_N_7	plasmid	circular	pIMT44722_N_7	p	0.005	0.995	unicycler	6647	Germany	Cattle	2013	NA	NA	NA	NA	NA	NA	NA	NA	NA
PRJEB60752	SAMEA112795451	ftp.sra.ebi.ac.uk/vol1/run/ERR110/ERR11049002/IMT44722.fastq.gz	GCA_949766885.1	ftp.ncbi.nlm.nih.gov/genomes/all/GCA/949/766/885/GCA_949766885.1_IMT44722/GCA_949766885.1_IMT44722_genomic.fna.gz	CATKJC010000008.1	PRJEB50837	SAMEA12944566	ftp.sra.ebi.ac.uk/vol1/run/ERR865/ERR8651938/IMT44722_R1.fastq.gz;ftp.sra.ebi.ac.uk/vol1/run/ERR865/ERR8651938/IMT44722_R2.fastq.gz	IMT44722	IMT44722_scaffold_N_8	chromosome	linear	IMT44722_N_8	c	0.761	0.239	unicycler	1600	Germany	Cattle	2013	NA	NA	NA	NA	NA	NA	NA	NA	NA
PRJEB60752	SAMEA112795452	ftp.sra.ebi.ac.uk/vol1/run/ERR110/ERR11049006/IMT44724.fastq.gz	GCA_949767535.1	ftp.ncbi.nlm.nih.gov/genomes/all/GCA/949/767/535/GCA_949767535.1_IMT44724/GCA_949767535.1_IMT44724_genomic.fna.gz	CATKKW010000001.1	PRJEB50837	SAMEA12944568	ftp.sra.ebi.ac.uk/vol1/run/ERR865/ERR8651940/IMT44724_R1.fastq.gz;ftp.sra.ebi.ac.uk/vol1/run/ERR865/ERR8651940/IMT44724_R2.fastq.gz	IMT44724	IMT44724_scaffold_N_1	chromosome	linear	IMT44724_N_1	c	0.992	0.008	unicycler	3476677	Germany	Cattle	2012	NA	NA	NA	NA	NA	NA	NA	NA	NA
PRJEB60752	SAMEA112795452	ftp.sra.ebi.ac.uk/vol1/run/ERR110/ERR11049006/IMT44724.fastq.gz	GCA_949767535.1	ftp.ncbi.nlm.nih.gov/genomes/all/GCA/949/767/535/GCA_949767535.1_IMT44724/GCA_949767535.1_IMT44724_genomic.fna.gz	CATKKW010000002.1	PRJEB50837	SAMEA12944568	ftp.sra.ebi.ac.uk/vol1/run/ERR865/ERR8651940/IMT44724_R1.fastq.gz;ftp.sra.ebi.ac.uk/vol1/run/ERR865/ERR8651940/IMT44724_R2.fastq.gz	IMT44724	IMT44724_scaffold_N_2	chromosome	linear	IMT44724_N_2	c	0.999	0.001	unicycler	1256268	Germany	Cattle	2012	NA	NA	NA	NA	NA	NA	NA	NA	NA
PRJEB60752	SAMEA112795452	ftp.sra.ebi.ac.uk/vol1/run/ERR110/ERR11049006/IMT44724.fastq.gz	GCA_949767535.1	ftp.ncbi.nlm.nih.gov/genomes/all/GCA/949/767/535/GCA_949767535.1_IMT44724/GCA_949767535.1_IMT44724_genomic.fna.gz	CATKKW010000003.1	PRJEB50837	SAMEA12944568	ftp.sra.ebi.ac.uk/vol1/run/ERR865/ERR8651940/IMT44724_R1.fastq.gz;ftp.sra.ebi.ac.uk/vol1/run/ERR865/ERR8651940/IMT44724_R2.fastq.gz	IMT44724	IMT44724_scaffold_N_3	plasmid	circular	pIMT44724_N_3	p	0.009	0.991	unicycler	260512	Germany	Cattle	2012	NA	NA	NA	IncHI2, IncHI2A	NA	NA	NA	NA	NA
PRJEB60752	SAMEA112795452	ftp.sra.ebi.ac.uk/vol1/run/ERR110/ERR11049006/IMT44724.fastq.gz	GCA_949767535.1	ftp.ncbi.nlm.nih.gov/genomes/all/GCA/949/767/535/GCA_949767535.1_IMT44724/GCA_949767535.1_IMT44724_genomic.fna.gz	CATKKW010000004.1	PRJEB50837	SAMEA12944568	ftp.sra.ebi.ac.uk/vol1/run/ERR865/ERR8651940/IMT44724_R1.fastq.gz;ftp.sra.ebi.ac.uk/vol1/run/ERR865/ERR8651940/IMT44724_R2.fastq.gz	IMT44724	IMT44724_scaffold_N_4	chromosome	linear	IMT44724_N_4	c	1	0	unicycler	113173	Germany	Cattle	2012	NA	NA	NA	NA	NA	NA	NA	NA	NA
PRJEB60752	SAMEA112795452	ftp.sra.ebi.ac.uk/vol1/run/ERR110/ERR11049006/IMT44724.fastq.gz	GCA_949767535.1	ftp.ncbi.nlm.nih.gov/genomes/all/GCA/949/767/535/GCA_949767535.1_IMT44724/GCA_949767535.1_IMT44724_genomic.fna.gz	CATKKW010000005.1	PRJEB50837	SAMEA12944568	ftp.sra.ebi.ac.uk/vol1/run/ERR865/ERR8651940/IMT44724_R1.fastq.gz;ftp.sra.ebi.ac.uk/vol1/run/ERR865/ERR8651940/IMT44724_R2.fastq.gz	IMT44724	IMT44724_scaffold_N_5	plasmid	circular	pIMT44724_N_5	p	0.001	0.999	unicycler	95523	Germany	Cattle	2012	blaCTX-M-14	plasmid	IncI1	IncI1	NA	pST166	NA	NA	NA
PRJEB60752	SAMEA112795452	ftp.sra.ebi.ac.uk/vol1/run/ERR110/ERR11049006/IMT44724.fastq.gz	GCA_949767535.1	ftp.ncbi.nlm.nih.gov/genomes/all/GCA/949/767/535/GCA_949767535.1_IMT44724/GCA_949767535.1_IMT44724_genomic.fna.gz	CATKKW010000006.1	PRJEB50837	SAMEA12944568	ftp.sra.ebi.ac.uk/vol1/run/ERR865/ERR8651940/IMT44724_R1.fastq.gz;ftp.sra.ebi.ac.uk/vol1/run/ERR865/ERR8651940/IMT44724_R2.fastq.gz	IMT44724	IMT44724_scaffold_N_6	plasmid	circular	pIMT44724_N_6	p	0.004	0.996	unicycler	72328	Germany	Cattle	2012	NA	NA	NA	IncFII	NA	NA	NA	NA	NA
PRJEB60752	SAMEA112795452	ftp.sra.ebi.ac.uk/vol1/run/ERR110/ERR11049006/IMT44724.fastq.gz	GCA_949767535.1	ftp.ncbi.nlm.nih.gov/genomes/all/GCA/949/767/535/GCA_949767535.1_IMT44724/GCA_949767535.1_IMT44724_genomic.fna.gz	CATKKW010000007.1	PRJEB50837	SAMEA12944568	ftp.sra.ebi.ac.uk/vol1/run/ERR865/ERR8651940/IMT44724_R1.fastq.gz;ftp.sra.ebi.ac.uk/vol1/run/ERR865/ERR8651940/IMT44724_R2.fastq.gz	IMT44724	IMT44724_scaffold_N_7	chromosome	linear	IMT44724_N_7	c	0.999	0.001	unicycler	51314	Germany	Cattle	2012	NA	NA	NA	NA	NA	NA	NA	NA	NA
PRJEB60752	SAMEA112795452	ftp.sra.ebi.ac.uk/vol1/run/ERR110/ERR11049006/IMT44724.fastq.gz	GCA_949767535.1	ftp.ncbi.nlm.nih.gov/genomes/all/GCA/949/767/535/GCA_949767535.1_IMT44724/GCA_949767535.1_IMT44724_genomic.fna.gz	CATKKW010000008.1	PRJEB50837	SAMEA12944568	ftp.sra.ebi.ac.uk/vol1/run/ERR865/ERR8651940/IMT44724_R1.fastq.gz;ftp.sra.ebi.ac.uk/vol1/run/ERR865/ERR8651940/IMT44724_R2.fastq.gz	IMT44724	IMT44724_scaffold_N_8	plasmid	linear	pIMT44724_N_8	p	0.021	0.979	unicycler	33973	Germany	Cattle	2012	NA	NA	NA	IncFII(pAMA1167-NDM-5)	NA	NA	NA	NA	NA
PRJEB60752	SAMEA112795452	ftp.sra.ebi.ac.uk/vol1/run/ERR110/ERR11049006/IMT44724.fastq.gz	GCA_949767535.1	ftp.ncbi.nlm.nih.gov/genomes/all/GCA/949/767/535/GCA_949767535.1_IMT44724/GCA_949767535.1_IMT44724_genomic.fna.gz	CATKKW010000009.1	PRJEB50837	SAMEA12944568	ftp.sra.ebi.ac.uk/vol1/run/ERR865/ERR8651940/IMT44724_R1.fastq.gz;ftp.sra.ebi.ac.uk/vol1/run/ERR865/ERR8651940/IMT44724_R2.fastq.gz	IMT44724	IMT44724_scaffold_N_9	chromosome	linear	IMT44724_N_9	c	0.677	0.323	unicycler	1704	Germany	Cattle	2012	NA	NA	NA	NA	NA	NA	NA	NA	NA
PRJEB60752	SAMEA112795452	ftp.sra.ebi.ac.uk/vol1/run/ERR110/ERR11049006/IMT44724.fastq.gz	GCA_949767535.1	ftp.ncbi.nlm.nih.gov/genomes/all/GCA/949/767/535/GCA_949767535.1_IMT44724/GCA_949767535.1_IMT44724_genomic.fna.gz	CATKKW010000010.1	PRJEB50837	SAMEA12944568	ftp.sra.ebi.ac.uk/vol1/run/ERR865/ERR8651940/IMT44724_R1.fastq.gz;ftp.sra.ebi.ac.uk/vol1/run/ERR865/ERR8651940/IMT44724_R2.fastq.gz	IMT44724	IMT44724_scaffold_N_10	plasmid	linear	pIMT44724_N_10	p	0.034	0.966	unicycler	1070	Germany	Cattle	2012	NA	NA	NA	NA	NA	NA	NA	NA	NA
PRJEB60752	SAMEA112795452	ftp.sra.ebi.ac.uk/vol1/run/ERR110/ERR11049006/IMT44724.fastq.gz	GCA_949767535.1	ftp.ncbi.nlm.nih.gov/genomes/all/GCA/949/767/535/GCA_949767535.1_IMT44724/GCA_949767535.1_IMT44724_genomic.fna.gz	CATKKW010000011.1	PRJEB50837	SAMEA12944568	ftp.sra.ebi.ac.uk/vol1/run/ERR865/ERR8651940/IMT44724_R1.fastq.gz;ftp.sra.ebi.ac.uk/vol1/run/ERR865/ERR8651940/IMT44724_R2.fastq.gz	IMT44724	IMT44724_scaffold_N_11	scaffold	circular	IMT44724_N_11	c	0.545	0.455	unicycler	1034	Germany	Cattle	2012	NA	NA	NA	NA	NA	NA	NA	NA	NA
PRJEB60752	SAMEA112795452	ftp.sra.ebi.ac.uk/vol1/run/ERR110/ERR11049006/IMT44724.fastq.gz	GCA_949767535.1	ftp.ncbi.nlm.nih.gov/genomes/all/GCA/949/767/535/GCA_949767535.1_IMT44724/GCA_949767535.1_IMT44724_genomic.fna.gz	CATKKW010000012.1	PRJEB50837	SAMEA12944568	ftp.sra.ebi.ac.uk/vol1/run/ERR865/ERR8651940/IMT44724_R1.fastq.gz;ftp.sra.ebi.ac.uk/vol1/run/ERR865/ERR8651940/IMT44724_R2.fastq.gz	IMT44724	IMT44724_scaffold_N_12	chromosome	linear	IMT44724_N_12	c	0.661	0.339	unicycler	150	Germany	Cattle	2012	NA	NA	NA	NA	NA	NA	NA	NA	NA
PRJEB60752	SAMEA112795453	ftp.sra.ebi.ac.uk/vol1/run/ERR110/ERR11049013/IMT44729.fastq.gz	GCA_949767375.1	ftp.ncbi.nlm.nih.gov/genomes/all/GCA/949/767/375/GCA_949767375.1_IMT44729/GCA_949767375.1_IMT44729_genomic.fna.gz	CATKKS010000001.1	PRJEB50837	SAMEA12944573	ftp.sra.ebi.ac.uk/vol1/run/ERR865/ERR8651945/IMT44729_R1.fastq.gz;ftp.sra.ebi.ac.uk/vol1/run/ERR865/ERR8651945/IMT44729_R2.fastq.gz	IMT44729	IMT44729_scaffold_N_1	chromosome	linear	IMT44729_N_1	c	0.982	0.018	unicycler	2754607	Germany	Cattle	2013	NA	NA	NA	NA	NA	NA	NA	NA	NA
PRJEB60752	SAMEA112795453	ftp.sra.ebi.ac.uk/vol1/run/ERR110/ERR11049013/IMT44729.fastq.gz	GCA_949767375.1	ftp.ncbi.nlm.nih.gov/genomes/all/GCA/949/767/375/GCA_949767375.1_IMT44729/GCA_949767375.1_IMT44729_genomic.fna.gz	CATKKS010000002.1	PRJEB50837	SAMEA12944573	ftp.sra.ebi.ac.uk/vol1/run/ERR865/ERR8651945/IMT44729_R1.fastq.gz;ftp.sra.ebi.ac.uk/vol1/run/ERR865/ERR8651945/IMT44729_R2.fastq.gz	IMT44729	IMT44729_scaffold_N_2	chromosome	linear	IMT44729_N_2	c	0.996	0.004	unicycler	1642064	Germany	Cattle	2013	NA	NA	NA	NA	NA	NA	NA	NA	NA
PRJEB60752	SAMEA112795453	ftp.sra.ebi.ac.uk/vol1/run/ERR110/ERR11049013/IMT44729.fastq.gz	GCA_949767375.1	ftp.ncbi.nlm.nih.gov/genomes/all/GCA/949/767/375/GCA_949767375.1_IMT44729/GCA_949767375.1_IMT44729_genomic.fna.gz	CATKKS010000003.1	PRJEB50837	SAMEA12944573	ftp.sra.ebi.ac.uk/vol1/run/ERR865/ERR8651945/IMT44729_R1.fastq.gz;ftp.sra.ebi.ac.uk/vol1/run/ERR865/ERR8651945/IMT44729_R2.fastq.gz	IMT44729	IMT44729_scaffold_N_3	chromosome	linear	IMT44729_N_3	c	1	0	unicycler	569810	Germany	Cattle	2013	NA	NA	NA	NA	NA	NA	NA	NA	NA
PRJEB60752	SAMEA112795453	ftp.sra.ebi.ac.uk/vol1/run/ERR110/ERR11049013/IMT44729.fastq.gz	GCA_949767375.1	ftp.ncbi.nlm.nih.gov/genomes/all/GCA/949/767/375/GCA_949767375.1_IMT44729/GCA_949767375.1_IMT44729_genomic.fna.gz	CATKKS010000004.1	PRJEB50837	SAMEA12944573	ftp.sra.ebi.ac.uk/vol1/run/ERR865/ERR8651945/IMT44729_R1.fastq.gz;ftp.sra.ebi.ac.uk/vol1/run/ERR865/ERR8651945/IMT44729_R2.fastq.gz	IMT44729	IMT44729_scaffold_N_4	plasmid	circular	pIMT44729_N_4	p	0.007	0.993	unicycler	170456	Germany	Cattle	2013	blaCTX-M-15	plasmid	IncF	IncFIA, IncFIB(AP001918)	F31:A4:B1	NA	NA	NA	NA
PRJEB60752	SAMEA112795453	ftp.sra.ebi.ac.uk/vol1/run/ERR110/ERR11049013/IMT44729.fastq.gz	GCA_949767375.1	ftp.ncbi.nlm.nih.gov/genomes/all/GCA/949/767/375/GCA_949767375.1_IMT44729/GCA_949767375.1_IMT44729_genomic.fna.gz	CATKKS010000005.1	PRJEB50837	SAMEA12944573	ftp.sra.ebi.ac.uk/vol1/run/ERR865/ERR8651945/IMT44729_R1.fastq.gz;ftp.sra.ebi.ac.uk/vol1/run/ERR865/ERR8651945/IMT44729_R2.fastq.gz	IMT44729	IMT44729_scaffold_N_5	plasmid	linear	pIMT44729_N_5	p	0.349	0.651	unicycler	51504	Germany	Cattle	2013	NA	NA	NA	NA	NA	NA	NA	NA	NA
PRJEB60752	SAMEA112795453	ftp.sra.ebi.ac.uk/vol1/run/ERR110/ERR11049013/IMT44729.fastq.gz	GCA_949767375.1	ftp.ncbi.nlm.nih.gov/genomes/all/GCA/949/767/375/GCA_949767375.1_IMT44729/GCA_949767375.1_IMT44729_genomic.fna.gz	CATKKS010000006.1	PRJEB50837	SAMEA12944573	ftp.sra.ebi.ac.uk/vol1/run/ERR865/ERR8651945/IMT44729_R1.fastq.gz;ftp.sra.ebi.ac.uk/vol1/run/ERR865/ERR8651945/IMT44729_R2.fastq.gz	IMT44729	IMT44729_scaffold_N_6	chromosome	linear	IMT44729_N_6	c	0.637	0.363	unicycler	16387	Germany	Cattle	2013	NA	NA	NA	NA	NA	NA	NA	NA	NA
PRJEB60752	SAMEA112795453	ftp.sra.ebi.ac.uk/vol1/run/ERR110/ERR11049013/IMT44729.fastq.gz	GCA_949767375.1	ftp.ncbi.nlm.nih.gov/genomes/all/GCA/949/767/375/GCA_949767375.1_IMT44729/GCA_949767375.1_IMT44729_genomic.fna.gz	CATKKS010000007.1	PRJEB50837	SAMEA12944573	ftp.sra.ebi.ac.uk/vol1/run/ERR865/ERR8651945/IMT44729_R1.fastq.gz;ftp.sra.ebi.ac.uk/vol1/run/ERR865/ERR8651945/IMT44729_R2.fastq.gz	IMT44729	IMT44729_scaffold_N_7	chromosome	linear	IMT44729_N_7	c	0.728	0.272	unicycler	6893	Germany	Cattle	2013	NA	NA	NA	NA	NA	NA	NA	NA	NA
PRJEB60752	SAMEA112795453	ftp.sra.ebi.ac.uk/vol1/run/ERR110/ERR11049013/IMT44729.fastq.gz	GCA_949767375.1	ftp.ncbi.nlm.nih.gov/genomes/all/GCA/949/767/375/GCA_949767375.1_IMT44729/GCA_949767375.1_IMT44729_genomic.fna.gz	CATKKS010000008.1	PRJEB50837	SAMEA12944573	ftp.sra.ebi.ac.uk/vol1/run/ERR865/ERR8651945/IMT44729_R1.fastq.gz;ftp.sra.ebi.ac.uk/vol1/run/ERR865/ERR8651945/IMT44729_R2.fastq.gz	IMT44729	IMT44729_scaffold_N_8	plasmid	circular	pIMT44729_N_8	p	0.011	0.989	unicycler	6647	Germany	Cattle	2013	NA	NA	NA	NA	NA	NA	NA	NA	NA
PRJEB60752	SAMEA112795453	ftp.sra.ebi.ac.uk/vol1/run/ERR110/ERR11049013/IMT44729.fastq.gz	GCA_949767375.1	ftp.ncbi.nlm.nih.gov/genomes/all/GCA/949/767/375/GCA_949767375.1_IMT44729/GCA_949767375.1_IMT44729_genomic.fna.gz	CATKKS010000009.1	PRJEB50837	SAMEA12944573	ftp.sra.ebi.ac.uk/vol1/run/ERR865/ERR8651945/IMT44729_R1.fastq.gz;ftp.sra.ebi.ac.uk/vol1/run/ERR865/ERR8651945/IMT44729_R2.fastq.gz	IMT44729	IMT44729_scaffold_N_9	plasmid	circular	pIMT44729_N_9	p	0.021	0.979	unicycler	5631	Germany	Cattle	2013	NA	NA	NA	NA	NA	NA	NA	NA	NA
PRJEB60752	SAMEA112795453	ftp.sra.ebi.ac.uk/vol1/run/ERR110/ERR11049013/IMT44729.fastq.gz	GCA_949767375.1	ftp.ncbi.nlm.nih.gov/genomes/all/GCA/949/767/375/GCA_949767375.1_IMT44729/GCA_949767375.1_IMT44729_genomic.fna.gz	CATKKS010000010.1	PRJEB50837	SAMEA12944573	ftp.sra.ebi.ac.uk/vol1/run/ERR865/ERR8651945/IMT44729_R1.fastq.gz;ftp.sra.ebi.ac.uk/vol1/run/ERR865/ERR8651945/IMT44729_R2.fastq.gz	IMT44729	IMT44729_scaffold_N_10	chromosome	linear	IMT44729_N_10	c	0.706	0.294	unicycler	3662	Germany	Cattle	2013	NA	NA	NA	NA	NA	NA	NA	NA	NA
PRJEB60752	SAMEA112795453	ftp.sra.ebi.ac.uk/vol1/run/ERR110/ERR11049013/IMT44729.fastq.gz	GCA_949767375.1	ftp.ncbi.nlm.nih.gov/genomes/all/GCA/949/767/375/GCA_949767375.1_IMT44729/GCA_949767375.1_IMT44729_genomic.fna.gz	CATKKS010000011.1	PRJEB50837	SAMEA12944573	ftp.sra.ebi.ac.uk/vol1/run/ERR865/ERR8651945/IMT44729_R1.fastq.gz;ftp.sra.ebi.ac.uk/vol1/run/ERR865/ERR8651945/IMT44729_R2.fastq.gz	IMT44729	IMT44729_scaffold_N_11	chromosome	linear	IMT44729_N_11	c	0.92	0.08	unicycler	2920	Germany	Cattle	2013	NA	NA	NA	NA	NA	NA	NA	NA	NA
PRJEB60752	SAMEA112795453	ftp.sra.ebi.ac.uk/vol1/run/ERR110/ERR11049013/IMT44729.fastq.gz	GCA_949767375.1	ftp.ncbi.nlm.nih.gov/genomes/all/GCA/949/767/375/GCA_949767375.1_IMT44729/GCA_949767375.1_IMT44729_genomic.fna.gz	CATKKS010000012.1	PRJEB50837	SAMEA12944573	ftp.sra.ebi.ac.uk/vol1/run/ERR865/ERR8651945/IMT44729_R1.fastq.gz;ftp.sra.ebi.ac.uk/vol1/run/ERR865/ERR8651945/IMT44729_R2.fastq.gz	IMT44729	IMT44729_scaffold_N_12	chromosome	linear	IMT44729_N_12	c	0.863	0.137	unicycler	1523	Germany	Cattle	2013	NA	NA	NA	NA	NA	NA	NA	NA	NA
PRJEB60752	SAMEA112795453	ftp.sra.ebi.ac.uk/vol1/run/ERR110/ERR11049013/IMT44729.fastq.gz	GCA_949767375.1	ftp.ncbi.nlm.nih.gov/genomes/all/GCA/949/767/375/GCA_949767375.1_IMT44729/GCA_949767375.1_IMT44729_genomic.fna.gz	CATKKS010000013.1	PRJEB50837	SAMEA12944573	ftp.sra.ebi.ac.uk/vol1/run/ERR865/ERR8651945/IMT44729_R1.fastq.gz;ftp.sra.ebi.ac.uk/vol1/run/ERR865/ERR8651945/IMT44729_R2.fastq.gz	IMT44729	IMT44729_scaffold_N_13	scaffold	linear	IMT44729_N_13	c	0.56	0.44	unicycler	1368	Germany	Cattle	2013	NA	NA	NA	NA	NA	NA	NA	NA	NA
PRJEB60752	SAMEA112795453	ftp.sra.ebi.ac.uk/vol1/run/ERR110/ERR11049013/IMT44729.fastq.gz	GCA_949767375.1	ftp.ncbi.nlm.nih.gov/genomes/all/GCA/949/767/375/GCA_949767375.1_IMT44729/GCA_949767375.1_IMT44729_genomic.fna.gz	CATKKS010000014.1	PRJEB50837	SAMEA12944573	ftp.sra.ebi.ac.uk/vol1/run/ERR865/ERR8651945/IMT44729_R1.fastq.gz;ftp.sra.ebi.ac.uk/vol1/run/ERR865/ERR8651945/IMT44729_R2.fastq.gz	IMT44729	IMT44729_scaffold_N_14	chromosome	linear	IMT44729_N_14	c	0.745	0.255	unicycler	1308	Germany	Cattle	2013	NA	NA	NA	NA	NA	NA	NA	NA	NA
PRJEB60752	SAMEA112795453	ftp.sra.ebi.ac.uk/vol1/run/ERR110/ERR11049013/IMT44729.fastq.gz	GCA_949767375.1	ftp.ncbi.nlm.nih.gov/genomes/all/GCA/949/767/375/GCA_949767375.1_IMT44729/GCA_949767375.1_IMT44729_genomic.fna.gz	CATKKS010000015.1	PRJEB50837	SAMEA12944573	ftp.sra.ebi.ac.uk/vol1/run/ERR865/ERR8651945/IMT44729_R1.fastq.gz;ftp.sra.ebi.ac.uk/vol1/run/ERR865/ERR8651945/IMT44729_R2.fastq.gz	IMT44729	IMT44729_scaffold_N_15	scaffold	linear	IMT44729_N_15	p	0.473	0.527	unicycler	1078	Germany	Cattle	2013	NA	NA	NA	NA	NA	NA	NA	NA	NA
PRJEB60752	SAMEA112795453	ftp.sra.ebi.ac.uk/vol1/run/ERR110/ERR11049013/IMT44729.fastq.gz	GCA_949767375.1	ftp.ncbi.nlm.nih.gov/genomes/all/GCA/949/767/375/GCA_949767375.1_IMT44729/GCA_949767375.1_IMT44729_genomic.fna.gz	CATKKS010000016.1	PRJEB50837	SAMEA12944573	ftp.sra.ebi.ac.uk/vol1/run/ERR865/ERR8651945/IMT44729_R1.fastq.gz;ftp.sra.ebi.ac.uk/vol1/run/ERR865/ERR8651945/IMT44729_R2.fastq.gz	IMT44729	IMT44729_scaffold_N_16	scaffold	linear	IMT44729_N_16	c	0.538	0.462	unicycler	390	Germany	Cattle	2013	NA	NA	NA	NA	NA	NA	NA	NA	NA
PRJEB60752	SAMEA112795454	ftp.sra.ebi.ac.uk/vol1/run/ERR110/ERR11049007/IMT44730.fastq.gz	GCA_949767115.1	ftp.ncbi.nlm.nih.gov/genomes/all/GCA/949/767/115/GCA_949767115.1_IMT44730/GCA_949767115.1_IMT44730_genomic.fna.gz	CATKJV010000001.1	PRJEB50837	SAMEA12944574	ftp.sra.ebi.ac.uk/vol1/run/ERR865/ERR8651946/IMT44730_R1.fastq.gz;ftp.sra.ebi.ac.uk/vol1/run/ERR865/ERR8651946/IMT44730_R2.fastq.gz	IMT44730	IMT44730_scaffold_N_1	chromosome	linear	IMT44730_N_1	c	0.82	0.18	unicycler	4666221	Germany	Cattle	2014	NA	NA	NA	NA	NA	NA	NA	NA	NA
PRJEB60752	SAMEA112795454	ftp.sra.ebi.ac.uk/vol1/run/ERR110/ERR11049007/IMT44730.fastq.gz	GCA_949767115.1	ftp.ncbi.nlm.nih.gov/genomes/all/GCA/949/767/115/GCA_949767115.1_IMT44730/GCA_949767115.1_IMT44730_genomic.fna.gz	CATKJV010000002.1	PRJEB50837	SAMEA12944574	ftp.sra.ebi.ac.uk/vol1/run/ERR865/ERR8651946/IMT44730_R1.fastq.gz;ftp.sra.ebi.ac.uk/vol1/run/ERR865/ERR8651946/IMT44730_R2.fastq.gz	IMT44730	IMT44730_scaffold_N_2	plasmid	circular	pIMT44730_N_2	p	0.019	0.981	unicycler	178177	Germany	Cattle	2014	blaCTX-M-15	plasmid	IncF	IncFIA, IncFIB(AP001918)	F22:A1:B20	NA	NA	NA	NA
PRJEB60752	SAMEA112795454	ftp.sra.ebi.ac.uk/vol1/run/ERR110/ERR11049007/IMT44730.fastq.gz	GCA_949767115.1	ftp.ncbi.nlm.nih.gov/genomes/all/GCA/949/767/115/GCA_949767115.1_IMT44730/GCA_949767115.1_IMT44730_genomic.fna.gz	CATKJV010000003.1	PRJEB50837	SAMEA12944574	ftp.sra.ebi.ac.uk/vol1/run/ERR865/ERR8651946/IMT44730_R1.fastq.gz;ftp.sra.ebi.ac.uk/vol1/run/ERR865/ERR8651946/IMT44730_R2.fastq.gz	IMT44730	IMT44730_scaffold_N_3	plasmid	circular	pIMT44730_N_3	p	0.004	0.996	unicycler	72240	Germany	Cattle	2014	NA	NA	NA	IncR, IncX1	NA	NA	NA	NA	NA
PRJEB60752	SAMEA112795454	ftp.sra.ebi.ac.uk/vol1/run/ERR110/ERR11049007/IMT44730.fastq.gz	GCA_949767115.1	ftp.ncbi.nlm.nih.gov/genomes/all/GCA/949/767/115/GCA_949767115.1_IMT44730/GCA_949767115.1_IMT44730_genomic.fna.gz	CATKJV010000004.1	PRJEB50837	SAMEA12944574	ftp.sra.ebi.ac.uk/vol1/run/ERR865/ERR8651946/IMT44730_R1.fastq.gz;ftp.sra.ebi.ac.uk/vol1/run/ERR865/ERR8651946/IMT44730_R2.fastq.gz	IMT44730	IMT44730_scaffold_N_4	chromosome	linear	IMT44730_N_4	c	0.601	0.399	unicycler	213	Germany	Cattle	2014	NA	NA	NA	NA	NA	NA	NA	NA	NA
PRJEB60752	SAMEA112795455	ftp.sra.ebi.ac.uk/vol1/run/ERR110/ERR11049011/IMT44733.fastq.gz	GCA_949766795.1	ftp.ncbi.nlm.nih.gov/genomes/all/GCA/949/766/795/GCA_949766795.1_IMT44733/GCA_949766795.1_IMT44733_genomic.fna.gz	CATKIW010000001.1	PRJEB50837	SAMEA12944577	ftp.sra.ebi.ac.uk/vol1/run/ERR865/ERR8651949/IMT44733_R1.fastq.gz;ftp.sra.ebi.ac.uk/vol1/run/ERR865/ERR8651949/IMT44733_R2.fastq.gz	IMT44733	IMT44733_scaffold_N_1	chromosome	linear	IMT44733_N_1	c	0.986	0.014	unicycler	3023331	Germany	Cattle	2014	NA	NA	NA	NA	NA	NA	NA	NA	NA
PRJEB60752	SAMEA112795455	ftp.sra.ebi.ac.uk/vol1/run/ERR110/ERR11049011/IMT44733.fastq.gz	GCA_949766795.1	ftp.ncbi.nlm.nih.gov/genomes/all/GCA/949/766/795/GCA_949766795.1_IMT44733/GCA_949766795.1_IMT44733_genomic.fna.gz	CATKIW010000002.1	PRJEB50837	SAMEA12944577	ftp.sra.ebi.ac.uk/vol1/run/ERR865/ERR8651949/IMT44733_R1.fastq.gz;ftp.sra.ebi.ac.uk/vol1/run/ERR865/ERR8651949/IMT44733_R2.fastq.gz	IMT44733	IMT44733_scaffold_N_2	chromosome	linear	IMT44733_N_2	c	0.996	0.004	unicycler	1226937	Germany	Cattle	2014	NA	NA	NA	NA	NA	NA	NA	NA	NA
PRJEB60752	SAMEA112795455	ftp.sra.ebi.ac.uk/vol1/run/ERR110/ERR11049011/IMT44733.fastq.gz	GCA_949766795.1	ftp.ncbi.nlm.nih.gov/genomes/all/GCA/949/766/795/GCA_949766795.1_IMT44733/GCA_949766795.1_IMT44733_genomic.fna.gz	CATKIW010000003.1	PRJEB50837	SAMEA12944577	ftp.sra.ebi.ac.uk/vol1/run/ERR865/ERR8651949/IMT44733_R1.fastq.gz;ftp.sra.ebi.ac.uk/vol1/run/ERR865/ERR8651949/IMT44733_R2.fastq.gz	IMT44733	IMT44733_scaffold_N_3	chromosome	linear	IMT44733_N_3	c	1	0	unicycler	823655	Germany	Cattle	2014	NA	NA	NA	NA	NA	NA	NA	NA	NA
PRJEB60752	SAMEA112795455	ftp.sra.ebi.ac.uk/vol1/run/ERR110/ERR11049011/IMT44733.fastq.gz	GCA_949766795.1	ftp.ncbi.nlm.nih.gov/genomes/all/GCA/949/766/795/GCA_949766795.1_IMT44733/GCA_949766795.1_IMT44733_genomic.fna.gz	CATKIW010000004.1	PRJEB50837	SAMEA12944577	ftp.sra.ebi.ac.uk/vol1/run/ERR865/ERR8651949/IMT44733_R1.fastq.gz;ftp.sra.ebi.ac.uk/vol1/run/ERR865/ERR8651949/IMT44733_R2.fastq.gz	IMT44733	IMT44733_scaffold_N_4	plasmid	linear	pIMT44733_N_4	p	0.008	0.992	unicycler	190564	Germany	Cattle	2014	blaCTX-M-1	plasmid	IncF	IncFII	F2:A-:B-	NA	NA	NA	NA
PRJEB60752	SAMEA112795455	ftp.sra.ebi.ac.uk/vol1/run/ERR110/ERR11049011/IMT44733.fastq.gz	GCA_949766795.1	ftp.ncbi.nlm.nih.gov/genomes/all/GCA/949/766/795/GCA_949766795.1_IMT44733/GCA_949766795.1_IMT44733_genomic.fna.gz	CATKIW010000005.1	PRJEB50837	SAMEA12944577	ftp.sra.ebi.ac.uk/vol1/run/ERR865/ERR8651949/IMT44733_R1.fastq.gz;ftp.sra.ebi.ac.uk/vol1/run/ERR865/ERR8651949/IMT44733_R2.fastq.gz	IMT44733	IMT44733_scaffold_N_5	chromosome	linear	IMT44733_N_5	c	0.686	0.314	unicycler	98261	Germany	Cattle	2014	NA	NA	NA	NA	NA	NA	NA	NA	NA
PRJEB60752	SAMEA112795455	ftp.sra.ebi.ac.uk/vol1/run/ERR110/ERR11049011/IMT44733.fastq.gz	GCA_949766795.1	ftp.ncbi.nlm.nih.gov/genomes/all/GCA/949/766/795/GCA_949766795.1_IMT44733/GCA_949766795.1_IMT44733_genomic.fna.gz	CATKIW010000006.1	PRJEB50837	SAMEA12944577	ftp.sra.ebi.ac.uk/vol1/run/ERR865/ERR8651949/IMT44733_R1.fastq.gz;ftp.sra.ebi.ac.uk/vol1/run/ERR865/ERR8651949/IMT44733_R2.fastq.gz	IMT44733	IMT44733_scaffold_N_6	plasmid	circular	pIMT44733_N_6	p	0	1	unicycler	90231	Germany	Cattle	2014	blaCTX-M-1	plasmid	IncI1	IncI1	NA	pST58	NA	NA	NA
PRJEB60752	SAMEA112795455	ftp.sra.ebi.ac.uk/vol1/run/ERR110/ERR11049011/IMT44733.fastq.gz	GCA_949766795.1	ftp.ncbi.nlm.nih.gov/genomes/all/GCA/949/766/795/GCA_949766795.1_IMT44733/GCA_949766795.1_IMT44733_genomic.fna.gz	CATKIW010000007.1	PRJEB50837	SAMEA12944577	ftp.sra.ebi.ac.uk/vol1/run/ERR865/ERR8651949/IMT44733_R1.fastq.gz;ftp.sra.ebi.ac.uk/vol1/run/ERR865/ERR8651949/IMT44733_R2.fastq.gz	IMT44733	IMT44733_scaffold_N_7	plasmid	linear	pIMT44733_N_7	p	0.041	0.959	unicycler	79630	Germany	Cattle	2014	NA	NA	NA	IncFIB(AP001918)	NA	NA	NA	NA	NA
PRJEB60752	SAMEA112795455	ftp.sra.ebi.ac.uk/vol1/run/ERR110/ERR11049011/IMT44733.fastq.gz	GCA_949766795.1	ftp.ncbi.nlm.nih.gov/genomes/all/GCA/949/766/795/GCA_949766795.1_IMT44733/GCA_949766795.1_IMT44733_genomic.fna.gz	CATKIW010000008.1	PRJEB50837	SAMEA12944577	ftp.sra.ebi.ac.uk/vol1/run/ERR865/ERR8651949/IMT44733_R1.fastq.gz;ftp.sra.ebi.ac.uk/vol1/run/ERR865/ERR8651949/IMT44733_R2.fastq.gz	IMT44733	IMT44733_scaffold_N_8	chromosome	circular	IMT44733_N_8	c	0.703	0.297	unicycler	7439	Germany	Cattle	2014	NA	NA	NA	NA	NA	NA	NA	NA	NA
PRJEB60752	SAMEA112795455	ftp.sra.ebi.ac.uk/vol1/run/ERR110/ERR11049011/IMT44733.fastq.gz	GCA_949766795.1	ftp.ncbi.nlm.nih.gov/genomes/all/GCA/949/766/795/GCA_949766795.1_IMT44733/GCA_949766795.1_IMT44733_genomic.fna.gz	CATKIW010000009.1	PRJEB50837	SAMEA12944577	ftp.sra.ebi.ac.uk/vol1/run/ERR865/ERR8651949/IMT44733_R1.fastq.gz;ftp.sra.ebi.ac.uk/vol1/run/ERR865/ERR8651949/IMT44733_R2.fastq.gz	IMT44733	IMT44733_scaffold_N_9	plasmid	linear	pIMT44733_N_9	p	0.245	0.755	unicycler	6829	Germany	Cattle	2014	NA	NA	NA	NA	NA	NA	NA	NA	NA
PRJEB60752	SAMEA112795455	ftp.sra.ebi.ac.uk/vol1/run/ERR110/ERR11049011/IMT44733.fastq.gz	GCA_949766795.1	ftp.ncbi.nlm.nih.gov/genomes/all/GCA/949/766/795/GCA_949766795.1_IMT44733/GCA_949766795.1_IMT44733_genomic.fna.gz	CATKIW010000010.1	PRJEB50837	SAMEA12944577	ftp.sra.ebi.ac.uk/vol1/run/ERR865/ERR8651949/IMT44733_R1.fastq.gz;ftp.sra.ebi.ac.uk/vol1/run/ERR865/ERR8651949/IMT44733_R2.fastq.gz	IMT44733	IMT44733_scaffold_N_10	plasmid	circular	pIMT44733_N_10	p	0.057	0.943	unicycler	6647	Germany	Cattle	2014	NA	NA	NA	NA	NA	NA	NA	NA	NA
PRJEB60752	SAMEA112795455	ftp.sra.ebi.ac.uk/vol1/run/ERR110/ERR11049011/IMT44733.fastq.gz	GCA_949766795.1	ftp.ncbi.nlm.nih.gov/genomes/all/GCA/949/766/795/GCA_949766795.1_IMT44733/GCA_949766795.1_IMT44733_genomic.fna.gz	CATKIW010000011.1	PRJEB50837	SAMEA12944577	ftp.sra.ebi.ac.uk/vol1/run/ERR865/ERR8651949/IMT44733_R1.fastq.gz;ftp.sra.ebi.ac.uk/vol1/run/ERR865/ERR8651949/IMT44733_R2.fastq.gz	IMT44733	IMT44733_scaffold_N_11	scaffold	circular	IMT44733_N_11	c	0.541	0.459	unicycler	3126	Germany	Cattle	2014	NA	NA	NA	NA	NA	NA	NA	NA	NA
PRJEB60752	SAMEA112795455	ftp.sra.ebi.ac.uk/vol1/run/ERR110/ERR11049011/IMT44733.fastq.gz	GCA_949766795.1	ftp.ncbi.nlm.nih.gov/genomes/all/GCA/949/766/795/GCA_949766795.1_IMT44733/GCA_949766795.1_IMT44733_genomic.fna.gz	CATKIW010000012.1	PRJEB50837	SAMEA12944577	ftp.sra.ebi.ac.uk/vol1/run/ERR865/ERR8651949/IMT44733_R1.fastq.gz;ftp.sra.ebi.ac.uk/vol1/run/ERR865/ERR8651949/IMT44733_R2.fastq.gz	IMT44733	IMT44733_scaffold_N_12	plasmid	circular	pIMT44733_N_12	p	0.027	0.973	unicycler	1552	Germany	Cattle	2014	NA	NA	NA	NA	NA	NA	NA	NA	NA
PRJEB60752	SAMEA112795455	ftp.sra.ebi.ac.uk/vol1/run/ERR110/ERR11049011/IMT44733.fastq.gz	GCA_949766795.1	ftp.ncbi.nlm.nih.gov/genomes/all/GCA/949/766/795/GCA_949766795.1_IMT44733/GCA_949766795.1_IMT44733_genomic.fna.gz	CATKIW010000013.1	PRJEB50837	SAMEA12944577	ftp.sra.ebi.ac.uk/vol1/run/ERR865/ERR8651949/IMT44733_R1.fastq.gz;ftp.sra.ebi.ac.uk/vol1/run/ERR865/ERR8651949/IMT44733_R2.fastq.gz	IMT44733	IMT44733_scaffold_N_13	chromosome	linear	IMT44733_N_13	c	0.67	0.33	unicycler	541	Germany	Cattle	2014	NA	NA	NA	NA	NA	NA	NA	NA	NA
PRJEB60752	SAMEA112795455	ftp.sra.ebi.ac.uk/vol1/run/ERR110/ERR11049011/IMT44733.fastq.gz	GCA_949766795.1	ftp.ncbi.nlm.nih.gov/genomes/all/GCA/949/766/795/GCA_949766795.1_IMT44733/GCA_949766795.1_IMT44733_genomic.fna.gz	CATKIW010000014.1	PRJEB50837	SAMEA12944577	ftp.sra.ebi.ac.uk/vol1/run/ERR865/ERR8651949/IMT44733_R1.fastq.gz;ftp.sra.ebi.ac.uk/vol1/run/ERR865/ERR8651949/IMT44733_R2.fastq.gz	IMT44733	IMT44733_scaffold_N_14	scaffold	linear	IMT44733_N_14	c	0.554	0.446	unicycler	541	Germany	Cattle	2014	NA	NA	NA	NA	NA	NA	NA	NA	NA
PRJEB60752	SAMEA112795456	ftp.sra.ebi.ac.uk/vol1/run/ERR110/ERR11049012/IMT44737.fastq.gz	GCA_949768505.1	ftp.ncbi.nlm.nih.gov/genomes/all/GCA/949/768/505/GCA_949768505.1_IMT44737/GCA_949768505.1_IMT44737_genomic.fna.gz	CATKMY010000001.1	PRJEB50837	SAMEA12944581	ftp.sra.ebi.ac.uk/vol1/run/ERR865/ERR8651953/IMT44737_R1.fastq.gz;ftp.sra.ebi.ac.uk/vol1/run/ERR865/ERR8651953/IMT44737_R2.fastq.gz	IMT44737	IMT44737_scaffold_N_1	chromosome	circular	IMT44737_N_1	c	0.968	0.032	unicycler	5062702	Germany	Cattle	2014	NA	NA	NA	NA	NA	NA	NA	NA	NA
PRJEB60752	SAMEA112795456	ftp.sra.ebi.ac.uk/vol1/run/ERR110/ERR11049012/IMT44737.fastq.gz	GCA_949768505.1	ftp.ncbi.nlm.nih.gov/genomes/all/GCA/949/768/505/GCA_949768505.1_IMT44737/GCA_949768505.1_IMT44737_genomic.fna.gz	CATKMY010000002.1	PRJEB50837	SAMEA12944581	ftp.sra.ebi.ac.uk/vol1/run/ERR865/ERR8651953/IMT44737_R1.fastq.gz;ftp.sra.ebi.ac.uk/vol1/run/ERR865/ERR8651953/IMT44737_R2.fastq.gz	IMT44737	IMT44737_scaffold_N_2	plasmid	circular	pIMT44737_N_2	p	0.007	0.993	unicycler	157575	Germany	Cattle	2014	NA	NA	NA	IncFIB(AP001918)	NA	NA	NA	NA	NA
PRJEB60752	SAMEA112795456	ftp.sra.ebi.ac.uk/vol1/run/ERR110/ERR11049012/IMT44737.fastq.gz	GCA_949768505.1	ftp.ncbi.nlm.nih.gov/genomes/all/GCA/949/768/505/GCA_949768505.1_IMT44737/GCA_949768505.1_IMT44737_genomic.fna.gz	CATKMY010000003.1	PRJEB50837	SAMEA12944581	ftp.sra.ebi.ac.uk/vol1/run/ERR865/ERR8651953/IMT44737_R1.fastq.gz;ftp.sra.ebi.ac.uk/vol1/run/ERR865/ERR8651953/IMT44737_R2.fastq.gz	IMT44737	IMT44737_scaffold_N_3	plasmid	circular	pIMT44737_N_3	p	0.022	0.978	unicycler	55066	Germany	Cattle	2014	NA	NA	NA	IncI2	NA	NA	NA	NA	NA
PRJEB60752	SAMEA112795456	ftp.sra.ebi.ac.uk/vol1/run/ERR110/ERR11049012/IMT44737.fastq.gz	GCA_949768505.1	ftp.ncbi.nlm.nih.gov/genomes/all/GCA/949/768/505/GCA_949768505.1_IMT44737/GCA_949768505.1_IMT44737_genomic.fna.gz	CATKMY010000004.1	PRJEB50837	SAMEA12944581	ftp.sra.ebi.ac.uk/vol1/run/ERR865/ERR8651953/IMT44737_R1.fastq.gz;ftp.sra.ebi.ac.uk/vol1/run/ERR865/ERR8651953/IMT44737_R2.fastq.gz	IMT44737	IMT44737_scaffold_N_4	plasmid	circular	pIMT44737_N_4	p	0.045	0.955	unicycler	39841	Germany	Cattle	2014	blaCTX-M-1	plasmid	IncN	IncN	NA	NA	pST1	NA	NA
PRJEB60752	SAMEA112795456	ftp.sra.ebi.ac.uk/vol1/run/ERR110/ERR11049012/IMT44737.fastq.gz	GCA_949768505.1	ftp.ncbi.nlm.nih.gov/genomes/all/GCA/949/768/505/GCA_949768505.1_IMT44737/GCA_949768505.1_IMT44737_genomic.fna.gz	CATKMY010000005.1	PRJEB50837	SAMEA12944581	ftp.sra.ebi.ac.uk/vol1/run/ERR865/ERR8651953/IMT44737_R1.fastq.gz;ftp.sra.ebi.ac.uk/vol1/run/ERR865/ERR8651953/IMT44737_R2.fastq.gz	IMT44737	IMT44737_scaffold_N_5	plasmid	circular	pIMT44737_N_5	p	0.036	0.964	unicycler	33826	Germany	Cattle	2014	NA	NA	NA	IncX4	NA	NA	NA	NA	NA
PRJEB60752	SAMEA112795456	ftp.sra.ebi.ac.uk/vol1/run/ERR110/ERR11049012/IMT44737.fastq.gz	GCA_949768505.1	ftp.ncbi.nlm.nih.gov/genomes/all/GCA/949/768/505/GCA_949768505.1_IMT44737/GCA_949768505.1_IMT44737_genomic.fna.gz	CATKMY010000006.1	PRJEB50837	SAMEA12944581	ftp.sra.ebi.ac.uk/vol1/run/ERR865/ERR8651953/IMT44737_R1.fastq.gz;ftp.sra.ebi.ac.uk/vol1/run/ERR865/ERR8651953/IMT44737_R2.fastq.gz	IMT44737	IMT44737_scaffold_N_6	plasmid	circular	pIMT44737_N_6	p	0.075	0.925	unicycler	3373	Germany	Cattle	2014	NA	NA	NA	NA	NA	NA	NA	NA	NA
PRJEB60752	SAMEA112795456	ftp.sra.ebi.ac.uk/vol1/run/ERR110/ERR11049012/IMT44737.fastq.gz	GCA_949768505.1	ftp.ncbi.nlm.nih.gov/genomes/all/GCA/949/768/505/GCA_949768505.1_IMT44737/GCA_949768505.1_IMT44737_genomic.fna.gz	CATKMY010000007.1	PRJEB50837	SAMEA12944581	ftp.sra.ebi.ac.uk/vol1/run/ERR865/ERR8651953/IMT44737_R1.fastq.gz;ftp.sra.ebi.ac.uk/vol1/run/ERR865/ERR8651953/IMT44737_R2.fastq.gz	IMT44737	IMT44737_scaffold_N_7	scaffold	linear	IMT44737_N_7	c	0.84	0.16	unicycler	2688	Germany	Cattle	2014	NA	NA	NA	NA	NA	NA	NA	NA	NA
PRJEB60752	SAMEA112795456	ftp.sra.ebi.ac.uk/vol1/run/ERR110/ERR11049012/IMT44737.fastq.gz	GCA_949768505.1	ftp.ncbi.nlm.nih.gov/genomes/all/GCA/949/768/505/GCA_949768505.1_IMT44737/GCA_949768505.1_IMT44737_genomic.fna.gz	CATKMY010000008.1	PRJEB50837	SAMEA12944581	ftp.sra.ebi.ac.uk/vol1/run/ERR865/ERR8651953/IMT44737_R1.fastq.gz;ftp.sra.ebi.ac.uk/vol1/run/ERR865/ERR8651953/IMT44737_R2.fastq.gz	IMT44737	IMT44737_scaffold_N_8	scaffold	circular	IMT44737_N_8	c	0.721	0.279	unicycler	2275	Germany	Cattle	2014	NA	NA	NA	NA	NA	NA	NA	NA	NA
PRJEB60752	SAMEA112795456	ftp.sra.ebi.ac.uk/vol1/run/ERR110/ERR11049012/IMT44737.fastq.gz	GCA_949768505.1	ftp.ncbi.nlm.nih.gov/genomes/all/GCA/949/768/505/GCA_949768505.1_IMT44737/GCA_949768505.1_IMT44737_genomic.fna.gz	CATKMY010000009.1	PRJEB50837	SAMEA12944581	ftp.sra.ebi.ac.uk/vol1/run/ERR865/ERR8651953/IMT44737_R1.fastq.gz;ftp.sra.ebi.ac.uk/vol1/run/ERR865/ERR8651953/IMT44737_R2.fastq.gz	IMT44737	IMT44737_scaffold_N_9	scaffold	linear	IMT44737_N_9	c	0.672	0.328	unicycler	1541	Germany	Cattle	2014	NA	NA	NA	NA	NA	NA	NA	NA	NA
PRJEB60752	SAMEA112795457	ftp.sra.ebi.ac.uk/vol1/run/ERR110/ERR11049010/IMT44738.fastq.gz	GCA_949768735.1	ftp.ncbi.nlm.nih.gov/genomes/all/GCA/949/768/735/GCA_949768735.1_IMT44738/GCA_949768735.1_IMT44738_genomic.fna.gz	CATKNT010000001.1	PRJEB50837	SAMEA12944582	ftp.sra.ebi.ac.uk/vol1/run/ERR865/ERR8651954/IMT44738_R1.fastq.gz;ftp.sra.ebi.ac.uk/vol1/run/ERR865/ERR8651954/IMT44738_R2.fastq.gz	IMT44738	IMT44738_scaffold_N_1	chromosome	circular	IMT44738_N_1	c	0.968	0.032	unicycler	4803862	Germany	Cattle	2014	NA	NA	NA	NA	NA	NA	NA	NA	NA
PRJEB60752	SAMEA112795457	ftp.sra.ebi.ac.uk/vol1/run/ERR110/ERR11049010/IMT44738.fastq.gz	GCA_949768735.1	ftp.ncbi.nlm.nih.gov/genomes/all/GCA/949/768/735/GCA_949768735.1_IMT44738/GCA_949768735.1_IMT44738_genomic.fna.gz	CATKNT010000002.1	PRJEB50837	SAMEA12944582	ftp.sra.ebi.ac.uk/vol1/run/ERR865/ERR8651954/IMT44738_R1.fastq.gz;ftp.sra.ebi.ac.uk/vol1/run/ERR865/ERR8651954/IMT44738_R2.fastq.gz	IMT44738	IMT44738_scaffold_N_2	plasmid	circular	pIMT44738_N_2	p	0.029	0.971	unicycler	106674	Germany	Cattle	2014	NA	NA	NA	IncFIA, IncFIB(AP001918)	NA	NA	NA	NA	NA
PRJEB60752	SAMEA112795457	ftp.sra.ebi.ac.uk/vol1/run/ERR110/ERR11049010/IMT44738.fastq.gz	GCA_949768735.1	ftp.ncbi.nlm.nih.gov/genomes/all/GCA/949/768/735/GCA_949768735.1_IMT44738/GCA_949768735.1_IMT44738_genomic.fna.gz	CATKNT010000003.1	PRJEB50837	SAMEA12944582	ftp.sra.ebi.ac.uk/vol1/run/ERR865/ERR8651954/IMT44738_R1.fastq.gz;ftp.sra.ebi.ac.uk/vol1/run/ERR865/ERR8651954/IMT44738_R2.fastq.gz	IMT44738	IMT44738_scaffold_N_3	plasmid	circular	pIMT44738_N_3	p	0.007	0.993	unicycler	75689	Germany	Cattle	2014	blaCTX-M-14	plasmid	IncF	IncFII	F2:A-:B-	NA	NA	NA	NA
PRJEB60752	SAMEA112795457	ftp.sra.ebi.ac.uk/vol1/run/ERR110/ERR11049010/IMT44738.fastq.gz	GCA_949768735.1	ftp.ncbi.nlm.nih.gov/genomes/all/GCA/949/768/735/GCA_949768735.1_IMT44738/GCA_949768735.1_IMT44738_genomic.fna.gz	CATKNT010000004.1	PRJEB50837	SAMEA12944582	ftp.sra.ebi.ac.uk/vol1/run/ERR865/ERR8651954/IMT44738_R1.fastq.gz;ftp.sra.ebi.ac.uk/vol1/run/ERR865/ERR8651954/IMT44738_R2.fastq.gz	IMT44738	IMT44738_scaffold_N_4	plasmid	linear	pIMT44738_N_4	p	0.349	0.651	unicycler	48823	Germany	Cattle	2014	NA	NA	NA	NA	NA	NA	NA	NA	NA
PRJEB60752	SAMEA112795457	ftp.sra.ebi.ac.uk/vol1/run/ERR110/ERR11049010/IMT44738.fastq.gz	GCA_949768735.1	ftp.ncbi.nlm.nih.gov/genomes/all/GCA/949/768/735/GCA_949768735.1_IMT44738/GCA_949768735.1_IMT44738_genomic.fna.gz	CATKNT010000005.1	PRJEB50837	SAMEA12944582	ftp.sra.ebi.ac.uk/vol1/run/ERR865/ERR8651954/IMT44738_R1.fastq.gz;ftp.sra.ebi.ac.uk/vol1/run/ERR865/ERR8651954/IMT44738_R2.fastq.gz	IMT44738	IMT44738_scaffold_N_5	scaffold	linear	IMT44738_N_5	c	0.73	0.27	unicycler	5715	Germany	Cattle	2014	NA	NA	NA	NA	NA	NA	NA	NA	NA
PRJEB60752	SAMEA112795457	ftp.sra.ebi.ac.uk/vol1/run/ERR110/ERR11049010/IMT44738.fastq.gz	GCA_949768735.1	ftp.ncbi.nlm.nih.gov/genomes/all/GCA/949/768/735/GCA_949768735.1_IMT44738/GCA_949768735.1_IMT44738_genomic.fna.gz	CATKNT010000006.1	PRJEB50837	SAMEA12944582	ftp.sra.ebi.ac.uk/vol1/run/ERR865/ERR8651954/IMT44738_R1.fastq.gz;ftp.sra.ebi.ac.uk/vol1/run/ERR865/ERR8651954/IMT44738_R2.fastq.gz	IMT44738	IMT44738_scaffold_N_6	scaffold	linear	IMT44738_N_6	c	0.772	0.228	unicycler	4089	Germany	Cattle	2014	NA	NA	NA	NA	NA	NA	NA	NA	NA
PRJEB60752	SAMEA112795457	ftp.sra.ebi.ac.uk/vol1/run/ERR110/ERR11049010/IMT44738.fastq.gz	GCA_949768735.1	ftp.ncbi.nlm.nih.gov/genomes/all/GCA/949/768/735/GCA_949768735.1_IMT44738/GCA_949768735.1_IMT44738_genomic.fna.gz	CATKNT010000007.1	PRJEB50837	SAMEA12944582	ftp.sra.ebi.ac.uk/vol1/run/ERR865/ERR8651954/IMT44738_R1.fastq.gz;ftp.sra.ebi.ac.uk/vol1/run/ERR865/ERR8651954/IMT44738_R2.fastq.gz	IMT44738	IMT44738_scaffold_N_7	scaffold	linear	IMT44738_N_7	c	0.703	0.297	unicycler	3845	Germany	Cattle	2014	NA	NA	NA	NA	NA	NA	NA	NA	NA
PRJEB60752	SAMEA112795457	ftp.sra.ebi.ac.uk/vol1/run/ERR110/ERR11049010/IMT44738.fastq.gz	GCA_949768735.1	ftp.ncbi.nlm.nih.gov/genomes/all/GCA/949/768/735/GCA_949768735.1_IMT44738/GCA_949768735.1_IMT44738_genomic.fna.gz	CATKNT010000008.1	PRJEB50837	SAMEA12944582	ftp.sra.ebi.ac.uk/vol1/run/ERR865/ERR8651954/IMT44738_R1.fastq.gz;ftp.sra.ebi.ac.uk/vol1/run/ERR865/ERR8651954/IMT44738_R2.fastq.gz	IMT44738	IMT44738_scaffold_N_8	scaffold	linear	IMT44738_N_8	p	0.459	0.541	unicycler	3053	Germany	Cattle	2014	NA	NA	NA	NA	NA	NA	NA	NA	NA
PRJEB60752	SAMEA112795457	ftp.sra.ebi.ac.uk/vol1/run/ERR110/ERR11049010/IMT44738.fastq.gz	GCA_949768735.1	ftp.ncbi.nlm.nih.gov/genomes/all/GCA/949/768/735/GCA_949768735.1_IMT44738/GCA_949768735.1_IMT44738_genomic.fna.gz	CATKNT010000009.1	PRJEB50837	SAMEA12944582	ftp.sra.ebi.ac.uk/vol1/run/ERR865/ERR8651954/IMT44738_R1.fastq.gz;ftp.sra.ebi.ac.uk/vol1/run/ERR865/ERR8651954/IMT44738_R2.fastq.gz	IMT44738	IMT44738_scaffold_N_9	scaffold	linear	IMT44738_N_9	c	0.737	0.263	unicycler	1763	Germany	Cattle	2014	NA	NA	NA	NA	NA	NA	NA	NA	NA
PRJEB60752	SAMEA112795458	ftp.sra.ebi.ac.uk/vol1/run/ERR110/ERR11053075/IMT44742.fastq.gz	GCA_949767005.1	ftp.ncbi.nlm.nih.gov/genomes/all/GCA/949/767/005/GCA_949767005.1_IMT44742/GCA_949767005.1_IMT44742_genomic.fna.gz	CATKJP010000001.1	PRJEB50837	SAMEA12944585	ftp.sra.ebi.ac.uk/vol1/run/ERR865/ERR8651957/IMT44742_R1.fastq.gz;ftp.sra.ebi.ac.uk/vol1/run/ERR865/ERR8651957/IMT44742_R2.fastq.gz	IMT44742	IMT44742_scaffold_N_1	chromosome	linear	IMT44742_N_1	c	0.814	0.186	unicycler	5134148	Germany	Cattle	2014	NA	NA	NA	IncFIB(AP001918)	NA	NA	NA	NA	NA
PRJEB60752	SAMEA112795458	ftp.sra.ebi.ac.uk/vol1/run/ERR110/ERR11053075/IMT44742.fastq.gz	GCA_949767005.1	ftp.ncbi.nlm.nih.gov/genomes/all/GCA/949/767/005/GCA_949767005.1_IMT44742/GCA_949767005.1_IMT44742_genomic.fna.gz	CATKJP010000002.1	PRJEB50837	SAMEA12944585	ftp.sra.ebi.ac.uk/vol1/run/ERR865/ERR8651957/IMT44742_R1.fastq.gz;ftp.sra.ebi.ac.uk/vol1/run/ERR865/ERR8651957/IMT44742_R2.fastq.gz	IMT44742	IMT44742_scaffold_N_2	plasmid	circular	pIMT44742_N_2	p	0.003	0.997	unicycler	162534	Germany	Cattle	2014	NA	NA	NA	IncFIB(AP001918)	NA	NA	NA	NA	NA
PRJEB60752	SAMEA112795458	ftp.sra.ebi.ac.uk/vol1/run/ERR110/ERR11053075/IMT44742.fastq.gz	GCA_949767005.1	ftp.ncbi.nlm.nih.gov/genomes/all/GCA/949/767/005/GCA_949767005.1_IMT44742/GCA_949767005.1_IMT44742_genomic.fna.gz	CATKJP010000003.1	PRJEB50837	SAMEA12944585	ftp.sra.ebi.ac.uk/vol1/run/ERR865/ERR8651957/IMT44742_R1.fastq.gz;ftp.sra.ebi.ac.uk/vol1/run/ERR865/ERR8651957/IMT44742_R2.fastq.gz	IMT44742	IMT44742_scaffold_N_3	plasmid	circular	pIMT44742_N_3	p	0.013	0.987	unicycler	77121	Germany	Cattle	2014	blaCTX-M-14	plasmid	IncF	IncFII	F2:A-:B-	NA	NA	NA	NA
PRJEB60752	SAMEA112795458	ftp.sra.ebi.ac.uk/vol1/run/ERR110/ERR11053075/IMT44742.fastq.gz	GCA_949767005.1	ftp.ncbi.nlm.nih.gov/genomes/all/GCA/949/767/005/GCA_949767005.1_IMT44742/GCA_949767005.1_IMT44742_genomic.fna.gz	CATKJP010000004.1	PRJEB50837	SAMEA12944585	ftp.sra.ebi.ac.uk/vol1/run/ERR865/ERR8651957/IMT44742_R1.fastq.gz;ftp.sra.ebi.ac.uk/vol1/run/ERR865/ERR8651957/IMT44742_R2.fastq.gz	IMT44742	IMT44742_scaffold_N_4	plasmid	circular	pIMT44742_N_4	p	0.095	0.905	unicycler	6757	Germany	Cattle	2014	NA	NA	NA	NA	NA	NA	NA	NA	NA
PRJEB60752	SAMEA112795458	ftp.sra.ebi.ac.uk/vol1/run/ERR110/ERR11053075/IMT44742.fastq.gz	GCA_949767005.1	ftp.ncbi.nlm.nih.gov/genomes/all/GCA/949/767/005/GCA_949767005.1_IMT44742/GCA_949767005.1_IMT44742_genomic.fna.gz	CATKJP010000005.1	PRJEB50837	SAMEA12944585	ftp.sra.ebi.ac.uk/vol1/run/ERR865/ERR8651957/IMT44742_R1.fastq.gz;ftp.sra.ebi.ac.uk/vol1/run/ERR865/ERR8651957/IMT44742_R2.fastq.gz	IMT44742	IMT44742_scaffold_N_5	plasmid	circular	pIMT44742_N_5	p	0.193	0.807	unicycler	4091	Germany	Cattle	2014	NA	NA	NA	Col8282	NA	NA	NA	NA	NA
PRJEB60752	SAMEA112795458	ftp.sra.ebi.ac.uk/vol1/run/ERR110/ERR11053075/IMT44742.fastq.gz	GCA_949767005.1	ftp.ncbi.nlm.nih.gov/genomes/all/GCA/949/767/005/GCA_949767005.1_IMT44742/GCA_949767005.1_IMT44742_genomic.fna.gz	CATKJP010000006.1	PRJEB50837	SAMEA12944585	ftp.sra.ebi.ac.uk/vol1/run/ERR865/ERR8651957/IMT44742_R1.fastq.gz;ftp.sra.ebi.ac.uk/vol1/run/ERR865/ERR8651957/IMT44742_R2.fastq.gz	IMT44742	IMT44742_scaffold_N_6	plasmid	circular	pIMT44742_N_6	p	0.152	0.848	unicycler	3373	Germany	Cattle	2014	NA	NA	NA	NA	NA	NA	NA	NA	NA
PRJEB60752	SAMEA112795458	ftp.sra.ebi.ac.uk/vol1/run/ERR110/ERR11053075/IMT44742.fastq.gz	GCA_949767005.1	ftp.ncbi.nlm.nih.gov/genomes/all/GCA/949/767/005/GCA_949767005.1_IMT44742/GCA_949767005.1_IMT44742_genomic.fna.gz	CATKJP010000007.1	PRJEB50837	SAMEA12944585	ftp.sra.ebi.ac.uk/vol1/run/ERR865/ERR8651957/IMT44742_R1.fastq.gz;ftp.sra.ebi.ac.uk/vol1/run/ERR865/ERR8651957/IMT44742_R2.fastq.gz	IMT44742	IMT44742_scaffold_N_7	scaffold	circular	IMT44742_N_7	c	0.541	0.459	unicycler	3126	Germany	Cattle	2014	NA	NA	NA	NA	NA	NA	NA	NA	NA
PRJEB60752	SAMEA112795458	ftp.sra.ebi.ac.uk/vol1/run/ERR110/ERR11053075/IMT44742.fastq.gz	GCA_949767005.1	ftp.ncbi.nlm.nih.gov/genomes/all/GCA/949/767/005/GCA_949767005.1_IMT44742/GCA_949767005.1_IMT44742_genomic.fna.gz	CATKJP010000008.1	PRJEB50837	SAMEA12944585	ftp.sra.ebi.ac.uk/vol1/run/ERR865/ERR8651957/IMT44742_R1.fastq.gz;ftp.sra.ebi.ac.uk/vol1/run/ERR865/ERR8651957/IMT44742_R2.fastq.gz	IMT44742	IMT44742_scaffold_N_8	scaffold	linear	IMT44742_N_8	p	0.433	0.567	unicycler	1189	Germany	Cattle	2014	NA	NA	NA	NA	NA	NA	NA	NA	NA
PRJEB60752	SAMEA112795458	ftp.sra.ebi.ac.uk/vol1/run/ERR110/ERR11053075/IMT44742.fastq.gz	GCA_949767005.1	ftp.ncbi.nlm.nih.gov/genomes/all/GCA/949/767/005/GCA_949767005.1_IMT44742/GCA_949767005.1_IMT44742_genomic.fna.gz	CATKJP010000009.1	PRJEB50837	SAMEA12944585	ftp.sra.ebi.ac.uk/vol1/run/ERR865/ERR8651957/IMT44742_R1.fastq.gz;ftp.sra.ebi.ac.uk/vol1/run/ERR865/ERR8651957/IMT44742_R2.fastq.gz	IMT44742	IMT44742_scaffold_N_9	plasmid	linear	pIMT44742_N_9	p	0.338	0.662	unicycler	1163	Germany	Cattle	2014	NA	NA	NA	NA	NA	NA	NA	NA	NA
PRJEB60752	SAMEA112795458	ftp.sra.ebi.ac.uk/vol1/run/ERR110/ERR11053075/IMT44742.fastq.gz	GCA_949767005.1	ftp.ncbi.nlm.nih.gov/genomes/all/GCA/949/767/005/GCA_949767005.1_IMT44742/GCA_949767005.1_IMT44742_genomic.fna.gz	CATKJP010000010.1	PRJEB50837	SAMEA12944585	ftp.sra.ebi.ac.uk/vol1/run/ERR865/ERR8651957/IMT44742_R1.fastq.gz;ftp.sra.ebi.ac.uk/vol1/run/ERR865/ERR8651957/IMT44742_R2.fastq.gz	IMT44742	IMT44742_scaffold_N_10	scaffold	linear	IMT44742_N_10	c	0.596	0.404	unicycler	236	Germany	Cattle	2014	NA	NA	NA	NA	NA	NA	NA	NA	NA
PRJEB60752	SAMEA112795458	ftp.sra.ebi.ac.uk/vol1/run/ERR110/ERR11053075/IMT44742.fastq.gz	GCA_949767005.1	ftp.ncbi.nlm.nih.gov/genomes/all/GCA/949/767/005/GCA_949767005.1_IMT44742/GCA_949767005.1_IMT44742_genomic.fna.gz	CATKJP010000011.1	PRJEB50837	SAMEA12944585	ftp.sra.ebi.ac.uk/vol1/run/ERR865/ERR8651957/IMT44742_R1.fastq.gz;ftp.sra.ebi.ac.uk/vol1/run/ERR865/ERR8651957/IMT44742_R2.fastq.gz	IMT44742	IMT44742_scaffold_N_11	chromosome	linear	IMT44742_N_11	c	0.605	0.395	unicycler	211	Germany	Cattle	2014	NA	NA	NA	NA	NA	NA	NA	NA	NA
PRJEB60752	SAMEA112795458	ftp.sra.ebi.ac.uk/vol1/run/ERR110/ERR11053075/IMT44742.fastq.gz	GCA_949767005.1	ftp.ncbi.nlm.nih.gov/genomes/all/GCA/949/767/005/GCA_949767005.1_IMT44742/GCA_949767005.1_IMT44742_genomic.fna.gz	CATKJP010000012.1	PRJEB50837	SAMEA12944585	ftp.sra.ebi.ac.uk/vol1/run/ERR865/ERR8651957/IMT44742_R1.fastq.gz;ftp.sra.ebi.ac.uk/vol1/run/ERR865/ERR8651957/IMT44742_R2.fastq.gz	IMT44742	IMT44742_scaffold_N_12	scaffold	linear	IMT44742_N_12	c	0.577	0.423	unicycler	152	Germany	Cattle	2014	NA	NA	NA	NA	NA	NA	NA	NA	NA
PRJEB54884	SAMEA110398706	ftp.sra.ebi.ac.uk/vol1/run/ERR997/ERR9979383/IMT44746.fastq.gz	GCA_964019945.1	ftp.ncbi.nlm.nih.gov/genomes/all/GCA/964/019/945/GCA_964019945.1_IMT44746/GCA_964019945.1_IMT44746_genomic.fna.gz	CAXHUA010000001.1	PRJEB50837	SAMEA12944588	ftp.sra.ebi.ac.uk/vol1/run/ERR865/ERR8651960/IMT44746_R1.fastq.gz;ftp.sra.ebi.ac.uk/vol1/run/ERR865/ERR8651960/IMT44746_R2.fastq.gz	IMT44746	IMT44746_scaffold_N_1	chromosome	circular	IMT44746_N_1	c	0.968	0.032	unicycler	4863087	Germany	Cattle	2014	NA	NA	NA	NA	NA	NA	NA	NA	NA
PRJEB54884	SAMEA110398706	ftp.sra.ebi.ac.uk/vol1/run/ERR997/ERR9979383/IMT44746.fastq.gz	GCA_964019945.1	ftp.ncbi.nlm.nih.gov/genomes/all/GCA/964/019/945/GCA_964019945.1_IMT44746/GCA_964019945.1_IMT44746_genomic.fna.gz	CAXHUA010000002.1	PRJEB50837	SAMEA12944588	ftp.sra.ebi.ac.uk/vol1/run/ERR865/ERR8651960/IMT44746_R1.fastq.gz;ftp.sra.ebi.ac.uk/vol1/run/ERR865/ERR8651960/IMT44746_R2.fastq.gz	IMT44746	IMT44746_scaffold_N_2	plasmid	circular	pIMT44746_N_2	p	0.004	0.996	unicycler	107322	Germany	Cattle	2014	NA	NA	NA	IncB/O/K/Z	NA	NA	NA	NA	NA
PRJEB54884	SAMEA110398706	ftp.sra.ebi.ac.uk/vol1/run/ERR997/ERR9979383/IMT44746.fastq.gz	GCA_964019945.1	ftp.ncbi.nlm.nih.gov/genomes/all/GCA/964/019/945/GCA_964019945.1_IMT44746/GCA_964019945.1_IMT44746_genomic.fna.gz	CAXHUA010000003.1	PRJEB50837	SAMEA12944588	ftp.sra.ebi.ac.uk/vol1/run/ERR865/ERR8651960/IMT44746_R1.fastq.gz;ftp.sra.ebi.ac.uk/vol1/run/ERR865/ERR8651960/IMT44746_R2.fastq.gz	IMT44746	IMT44746_scaffold_N_3	plasmid	circular	pIMT44746_N_3	p	0.03	0.97	unicycler	107282	Germany	Cattle	2014	blaCTX-M-15	plasmid	IncF	Col156, IncFIA, IncFIB(AP001918)	F31:A4:B1	NA	NA	NA	NA
PRJEB54884	SAMEA110398706	ftp.sra.ebi.ac.uk/vol1/run/ERR997/ERR9979383/IMT44746.fastq.gz	GCA_964019945.1	ftp.ncbi.nlm.nih.gov/genomes/all/GCA/964/019/945/GCA_964019945.1_IMT44746/GCA_964019945.1_IMT44746_genomic.fna.gz	CAXHUA010000004.1	PRJEB50837	SAMEA12944588	ftp.sra.ebi.ac.uk/vol1/run/ERR865/ERR8651960/IMT44746_R1.fastq.gz;ftp.sra.ebi.ac.uk/vol1/run/ERR865/ERR8651960/IMT44746_R2.fastq.gz	IMT44746	IMT44746_scaffold_N_4	plasmid	circular	pIMT44746_N_4	p	0.319	0.681	unicycler	2312	Germany	Cattle	2014	NA	NA	NA	NA	NA	NA	NA	NA	NA
PRJEB54884	SAMEA110398706	ftp.sra.ebi.ac.uk/vol1/run/ERR997/ERR9979383/IMT44746.fastq.gz	GCA_964019945.1	ftp.ncbi.nlm.nih.gov/genomes/all/GCA/964/019/945/GCA_964019945.1_IMT44746/GCA_964019945.1_IMT44746_genomic.fna.gz	CAXHUA010000005.1	PRJEB50837	SAMEA12944588	ftp.sra.ebi.ac.uk/vol1/run/ERR865/ERR8651960/IMT44746_R1.fastq.gz;ftp.sra.ebi.ac.uk/vol1/run/ERR865/ERR8651960/IMT44746_R2.fastq.gz	IMT44746	IMT44746_scaffold_N_5	plasmid	circular	pIMT44746_N_5	p	0.027	0.973	unicycler	1552	Germany	Cattle	2014	NA	NA	NA	NA	NA	NA	NA	NA	NA
PRJEB54884	SAMEA110398706	ftp.sra.ebi.ac.uk/vol1/run/ERR997/ERR9979383/IMT44746.fastq.gz	GCA_964019945.1	ftp.ncbi.nlm.nih.gov/genomes/all/GCA/964/019/945/GCA_964019945.1_IMT44746/GCA_964019945.1_IMT44746_genomic.fna.gz	CAXHUA010000006.1	PRJEB50837	SAMEA12944588	ftp.sra.ebi.ac.uk/vol1/run/ERR865/ERR8651960/IMT44746_R1.fastq.gz;ftp.sra.ebi.ac.uk/vol1/run/ERR865/ERR8651960/IMT44746_R2.fastq.gz	IMT44746	IMT44746_scaffold_N_6	scaffold	circular	IMT44746_N_6	c	0.868	0.132	unicycler	1449	Germany	Cattle	2014	NA	NA	NA	NA	NA	NA	NA	NA	NA
PRJEB60752	SAMEA112795459	ftp.sra.ebi.ac.uk/vol1/run/ERR110/ERR11055010/IMT44755.fastq.gz	GCA_949768775.1	ftp.ncbi.nlm.nih.gov/genomes/all/GCA/949/768/775/GCA_949768775.1_IMT44755/GCA_949768775.1_IMT44755_genomic.fna.gz	CATKNV010000001.1	PRJEB50837	SAMEA12944597	ftp.sra.ebi.ac.uk/vol1/run/ERR865/ERR8651969/IMT44755_R1.fastq.gz;ftp.sra.ebi.ac.uk/vol1/run/ERR865/ERR8651969/IMT44755_R2.fastq.gz	IMT44755	IMT44755_scaffold_N_1	chromosome	circular	IMT44755_N_1	c	0.817	0.183	unicycler	4796170	Germany	Cattle	2014	NA	NA	NA	NA	NA	NA	NA	NA	NA
PRJEB60752	SAMEA112795459	ftp.sra.ebi.ac.uk/vol1/run/ERR110/ERR11055010/IMT44755.fastq.gz	GCA_949768775.1	ftp.ncbi.nlm.nih.gov/genomes/all/GCA/949/768/775/GCA_949768775.1_IMT44755/GCA_949768775.1_IMT44755_genomic.fna.gz	CATKNV010000002.1	PRJEB50837	SAMEA12944597	ftp.sra.ebi.ac.uk/vol1/run/ERR865/ERR8651969/IMT44755_R1.fastq.gz;ftp.sra.ebi.ac.uk/vol1/run/ERR865/ERR8651969/IMT44755_R2.fastq.gz	IMT44755	IMT44755_scaffold_N_2	plasmid	circular	pIMT44755_N_2	p	0.022	0.978	unicycler	78693	Germany	Cattle	2014	NA	NA	NA	IncFIA, IncFIB(AP001918), IncFII(pHN7A8)	NA	NA	NA	NA	NA
PRJEB60752	SAMEA112795459	ftp.sra.ebi.ac.uk/vol1/run/ERR110/ERR11055010/IMT44755.fastq.gz	GCA_949768775.1	ftp.ncbi.nlm.nih.gov/genomes/all/GCA/949/768/775/GCA_949768775.1_IMT44755/GCA_949768775.1_IMT44755_genomic.fna.gz	CATKNV010000003.1	PRJEB50837	SAMEA12944597	ftp.sra.ebi.ac.uk/vol1/run/ERR865/ERR8651969/IMT44755_R1.fastq.gz;ftp.sra.ebi.ac.uk/vol1/run/ERR865/ERR8651969/IMT44755_R2.fastq.gz	IMT44755	IMT44755_scaffold_N_3	plasmid	circular	pIMT44755_N_3	p	0.008	0.992	unicycler	77888	Germany	Cattle	2014	blaCTX-M-1	plasmid	IncF	IncFII	F81*:A-:B-	NA	NA	NA	NA
PRJEB60752	SAMEA112795459	ftp.sra.ebi.ac.uk/vol1/run/ERR110/ERR11055010/IMT44755.fastq.gz	GCA_949768775.1	ftp.ncbi.nlm.nih.gov/genomes/all/GCA/949/768/775/GCA_949768775.1_IMT44755/GCA_949768775.1_IMT44755_genomic.fna.gz	CATKNV010000004.1	PRJEB50837	SAMEA12944597	ftp.sra.ebi.ac.uk/vol1/run/ERR865/ERR8651969/IMT44755_R1.fastq.gz;ftp.sra.ebi.ac.uk/vol1/run/ERR865/ERR8651969/IMT44755_R2.fastq.gz	IMT44755	IMT44755_scaffold_N_4	plasmid	circular	pIMT44755_N_4	p	0.006	0.994	unicycler	72233	Germany	Cattle	2014	NA	NA	NA	IncFII	NA	NA	NA	NA	NA
PRJEB60752	SAMEA112795459	ftp.sra.ebi.ac.uk/vol1/run/ERR110/ERR11055010/IMT44755.fastq.gz	GCA_949768775.1	ftp.ncbi.nlm.nih.gov/genomes/all/GCA/949/768/775/GCA_949768775.1_IMT44755/GCA_949768775.1_IMT44755_genomic.fna.gz	CATKNV010000005.1	PRJEB50837	SAMEA12944597	ftp.sra.ebi.ac.uk/vol1/run/ERR865/ERR8651969/IMT44755_R1.fastq.gz;ftp.sra.ebi.ac.uk/vol1/run/ERR865/ERR8651969/IMT44755_R2.fastq.gz	IMT44755	IMT44755_scaffold_N_5	scaffold	linear	IMT44755_N_5	c	0.69	0.31	unicycler	7563	Germany	Cattle	2014	NA	NA	NA	NA	NA	NA	NA	NA	NA
PRJEB60752	SAMEA112795459	ftp.sra.ebi.ac.uk/vol1/run/ERR110/ERR11055010/IMT44755.fastq.gz	GCA_949768775.1	ftp.ncbi.nlm.nih.gov/genomes/all/GCA/949/768/775/GCA_949768775.1_IMT44755/GCA_949768775.1_IMT44755_genomic.fna.gz	CATKNV010000006.1	PRJEB50837	SAMEA12944597	ftp.sra.ebi.ac.uk/vol1/run/ERR865/ERR8651969/IMT44755_R1.fastq.gz;ftp.sra.ebi.ac.uk/vol1/run/ERR865/ERR8651969/IMT44755_R2.fastq.gz	IMT44755	IMT44755_scaffold_N_6	plasmid	circular	pIMT44755_N_6	p	0.362	0.638	unicycler	4318	Germany	Cattle	2014	NA	NA	NA	NA	NA	NA	NA	NA	NA
PRJEB60752	SAMEA112795459	ftp.sra.ebi.ac.uk/vol1/run/ERR110/ERR11055010/IMT44755.fastq.gz	GCA_949768775.1	ftp.ncbi.nlm.nih.gov/genomes/all/GCA/949/768/775/GCA_949768775.1_IMT44755/GCA_949768775.1_IMT44755_genomic.fna.gz	CATKNV010000007.1	PRJEB50837	SAMEA12944597	ftp.sra.ebi.ac.uk/vol1/run/ERR865/ERR8651969/IMT44755_R1.fastq.gz;ftp.sra.ebi.ac.uk/vol1/run/ERR865/ERR8651969/IMT44755_R2.fastq.gz	IMT44755	IMT44755_scaffold_N_7	plasmid	circular	pIMT44755_N_7	p	0.308	0.692	unicycler	4072	Germany	Cattle	2014	NA	NA	NA	NA	NA	NA	NA	NA	NA
PRJEB60752	SAMEA112795459	ftp.sra.ebi.ac.uk/vol1/run/ERR110/ERR11055010/IMT44755.fastq.gz	GCA_949768775.1	ftp.ncbi.nlm.nih.gov/genomes/all/GCA/949/768/775/GCA_949768775.1_IMT44755/GCA_949768775.1_IMT44755_genomic.fna.gz	CATKNV010000008.1	PRJEB50837	SAMEA12944597	ftp.sra.ebi.ac.uk/vol1/run/ERR865/ERR8651969/IMT44755_R1.fastq.gz;ftp.sra.ebi.ac.uk/vol1/run/ERR865/ERR8651969/IMT44755_R2.fastq.gz	IMT44755	IMT44755_scaffold_N_8	scaffold	linear	IMT44755_N_8	c	0.703	0.297	unicycler	3750	Germany	Cattle	2014	NA	NA	NA	NA	NA	NA	NA	NA	NA
PRJEB60752	SAMEA112795459	ftp.sra.ebi.ac.uk/vol1/run/ERR110/ERR11055010/IMT44755.fastq.gz	GCA_949768775.1	ftp.ncbi.nlm.nih.gov/genomes/all/GCA/949/768/775/GCA_949768775.1_IMT44755/GCA_949768775.1_IMT44755_genomic.fna.gz	CATKNV010000009.1	PRJEB50837	SAMEA12944597	ftp.sra.ebi.ac.uk/vol1/run/ERR865/ERR8651969/IMT44755_R1.fastq.gz;ftp.sra.ebi.ac.uk/vol1/run/ERR865/ERR8651969/IMT44755_R2.fastq.gz	IMT44755	IMT44755_scaffold_N_9	scaffold	linear	IMT44755_N_9	c	0.781	0.219	unicycler	1916	Germany	Cattle	2014	NA	NA	NA	NA	NA	NA	NA	NA	NA
PRJEB60752	SAMEA112795459	ftp.sra.ebi.ac.uk/vol1/run/ERR110/ERR11055010/IMT44755.fastq.gz	GCA_949768775.1	ftp.ncbi.nlm.nih.gov/genomes/all/GCA/949/768/775/GCA_949768775.1_IMT44755/GCA_949768775.1_IMT44755_genomic.fna.gz	CATKNV010000010.1	PRJEB50837	SAMEA12944597	ftp.sra.ebi.ac.uk/vol1/run/ERR865/ERR8651969/IMT44755_R1.fastq.gz;ftp.sra.ebi.ac.uk/vol1/run/ERR865/ERR8651969/IMT44755_R2.fastq.gz	IMT44755	IMT44755_scaffold_N_10	scaffold	linear	IMT44755_N_10	c	0.861	0.139	unicycler	1636	Germany	Cattle	2014	NA	NA	NA	NA	NA	NA	NA	NA	NA
PRJEB60752	SAMEA112795459	ftp.sra.ebi.ac.uk/vol1/run/ERR110/ERR11055010/IMT44755.fastq.gz	GCA_949768775.1	ftp.ncbi.nlm.nih.gov/genomes/all/GCA/949/768/775/GCA_949768775.1_IMT44755/GCA_949768775.1_IMT44755_genomic.fna.gz	CATKNV010000011.1	PRJEB50837	SAMEA12944597	ftp.sra.ebi.ac.uk/vol1/run/ERR865/ERR8651969/IMT44755_R1.fastq.gz;ftp.sra.ebi.ac.uk/vol1/run/ERR865/ERR8651969/IMT44755_R2.fastq.gz	IMT44755	IMT44755_scaffold_N_11	scaffold	linear	IMT44755_N_11	c	0.661	0.339	unicycler	1484	Germany	Cattle	2014	NA	NA	NA	NA	NA	NA	NA	NA	NA
PRJEB60752	SAMEA112795459	ftp.sra.ebi.ac.uk/vol1/run/ERR110/ERR11055010/IMT44755.fastq.gz	GCA_949768775.1	ftp.ncbi.nlm.nih.gov/genomes/all/GCA/949/768/775/GCA_949768775.1_IMT44755/GCA_949768775.1_IMT44755_genomic.fna.gz	CATKNV010000012.1	PRJEB50837	SAMEA12944597	ftp.sra.ebi.ac.uk/vol1/run/ERR865/ERR8651969/IMT44755_R1.fastq.gz;ftp.sra.ebi.ac.uk/vol1/run/ERR865/ERR8651969/IMT44755_R2.fastq.gz	IMT44755	IMT44755_scaffold_N_12	scaffold	linear	IMT44755_N_12	c	0.744	0.256	unicycler	1354	Germany	Cattle	2014	NA	NA	NA	NA	NA	NA	NA	NA	NA
PRJEB60752	SAMEA112795459	ftp.sra.ebi.ac.uk/vol1/run/ERR110/ERR11055010/IMT44755.fastq.gz	GCA_949768775.1	ftp.ncbi.nlm.nih.gov/genomes/all/GCA/949/768/775/GCA_949768775.1_IMT44755/GCA_949768775.1_IMT44755_genomic.fna.gz	CATKNV010000013.1	PRJEB50837	SAMEA12944597	ftp.sra.ebi.ac.uk/vol1/run/ERR865/ERR8651969/IMT44755_R1.fastq.gz;ftp.sra.ebi.ac.uk/vol1/run/ERR865/ERR8651969/IMT44755_R2.fastq.gz	IMT44755	IMT44755_scaffold_N_13	scaffold	linear	IMT44755_N_13	c	0.689	0.311	unicycler	1252	Germany	Cattle	2014	NA	NA	NA	NA	NA	NA	NA	NA	NA
PRJEB60752	SAMEA112795459	ftp.sra.ebi.ac.uk/vol1/run/ERR110/ERR11055010/IMT44755.fastq.gz	GCA_949768775.1	ftp.ncbi.nlm.nih.gov/genomes/all/GCA/949/768/775/GCA_949768775.1_IMT44755/GCA_949768775.1_IMT44755_genomic.fna.gz	CATKNV010000014.1	PRJEB50837	SAMEA12944597	ftp.sra.ebi.ac.uk/vol1/run/ERR865/ERR8651969/IMT44755_R1.fastq.gz;ftp.sra.ebi.ac.uk/vol1/run/ERR865/ERR8651969/IMT44755_R2.fastq.gz	IMT44755	IMT44755_scaffold_N_14	scaffold	linear	IMT44755_N_14	c	0.684	0.316	unicycler	336	Germany	Cattle	2014	NA	NA	NA	NA	NA	NA	NA	NA	NA
PRJEB60752	SAMEA112795459	ftp.sra.ebi.ac.uk/vol1/run/ERR110/ERR11055010/IMT44755.fastq.gz	GCA_949768775.1	ftp.ncbi.nlm.nih.gov/genomes/all/GCA/949/768/775/GCA_949768775.1_IMT44755/GCA_949768775.1_IMT44755_genomic.fna.gz	CATKNV010000015.1	PRJEB50837	SAMEA12944597	ftp.sra.ebi.ac.uk/vol1/run/ERR865/ERR8651969/IMT44755_R1.fastq.gz;ftp.sra.ebi.ac.uk/vol1/run/ERR865/ERR8651969/IMT44755_R2.fastq.gz	IMT44755	IMT44755_scaffold_N_15	scaffold	linear	IMT44755_N_15	c	0.617	0.383	unicycler	325	Germany	Cattle	2014	NA	NA	NA	NA	NA	NA	NA	NA	NA
PRJEB60752	SAMEA112795459	ftp.sra.ebi.ac.uk/vol1/run/ERR110/ERR11055010/IMT44755.fastq.gz	GCA_949768775.1	ftp.ncbi.nlm.nih.gov/genomes/all/GCA/949/768/775/GCA_949768775.1_IMT44755/GCA_949768775.1_IMT44755_genomic.fna.gz	CATKNV010000016.1	PRJEB50837	SAMEA12944597	ftp.sra.ebi.ac.uk/vol1/run/ERR865/ERR8651969/IMT44755_R1.fastq.gz;ftp.sra.ebi.ac.uk/vol1/run/ERR865/ERR8651969/IMT44755_R2.fastq.gz	IMT44755	IMT44755_scaffold_N_16	scaffold	linear	IMT44755_N_16	c	0.599	0.401	unicycler	270	Germany	Cattle	2014	NA	NA	NA	NA	NA	NA	NA	NA	NA
PRJEB60752	SAMEA112795459	ftp.sra.ebi.ac.uk/vol1/run/ERR110/ERR11055010/IMT44755.fastq.gz	GCA_949768775.1	ftp.ncbi.nlm.nih.gov/genomes/all/GCA/949/768/775/GCA_949768775.1_IMT44755/GCA_949768775.1_IMT44755_genomic.fna.gz	CATKNV010000017.1	PRJEB50837	SAMEA12944597	ftp.sra.ebi.ac.uk/vol1/run/ERR865/ERR8651969/IMT44755_R1.fastq.gz;ftp.sra.ebi.ac.uk/vol1/run/ERR865/ERR8651969/IMT44755_R2.fastq.gz	IMT44755	IMT44755_scaffold_N_17	scaffold	linear	IMT44755_N_17	c	0.674	0.326	unicycler	169	Germany	Cattle	2014	NA	NA	NA	NA	NA	NA	NA	NA	NA
PRJEB60752	SAMEA112795460	ftp.sra.ebi.ac.uk/vol1/run/ERR110/ERR11053010/IMT44759.fastq.gz	GCA_949766855.1	ftp.ncbi.nlm.nih.gov/genomes/all/GCA/949/766/855/GCA_949766855.1_IMT44759/GCA_949766855.1_IMT44759_genomic.fna.gz	CATKIY010000001.1	PRJEB50837	SAMEA12944601	ftp.sra.ebi.ac.uk/vol1/run/ERR865/ERR8651973/IMT44759_R1.fastq.gz;ftp.sra.ebi.ac.uk/vol1/run/ERR865/ERR8651973/IMT44759_R2.fastq.gz	IMT44759	IMT44759_scaffold_N_1	chromosome	circular	IMT44759_N_1	c	0.968	0.032	unicycler	4923232	Germany	Cattle	2014	NA	NA	NA	NA	NA	NA	NA	NA	NA
PRJEB60752	SAMEA112795460	ftp.sra.ebi.ac.uk/vol1/run/ERR110/ERR11053010/IMT44759.fastq.gz	GCA_949766855.1	ftp.ncbi.nlm.nih.gov/genomes/all/GCA/949/766/855/GCA_949766855.1_IMT44759/GCA_949766855.1_IMT44759_genomic.fna.gz	CATKIY010000002.1	PRJEB50837	SAMEA12944601	ftp.sra.ebi.ac.uk/vol1/run/ERR865/ERR8651973/IMT44759_R1.fastq.gz;ftp.sra.ebi.ac.uk/vol1/run/ERR865/ERR8651973/IMT44759_R2.fastq.gz	IMT44759	IMT44759_scaffold_N_2	plasmid	circular	pIMT44759_N_2	p	0.029	0.971	unicycler	142257	Germany	Cattle	2014	NA	NA	NA	IncFIA, IncFIB(AP001918)	NA	NA	NA	NA	NA
PRJEB60752	SAMEA112795460	ftp.sra.ebi.ac.uk/vol1/run/ERR110/ERR11053010/IMT44759.fastq.gz	GCA_949766855.1	ftp.ncbi.nlm.nih.gov/genomes/all/GCA/949/766/855/GCA_949766855.1_IMT44759/GCA_949766855.1_IMT44759_genomic.fna.gz	CATKIY010000003.1	PRJEB50837	SAMEA12944601	ftp.sra.ebi.ac.uk/vol1/run/ERR865/ERR8651973/IMT44759_R1.fastq.gz;ftp.sra.ebi.ac.uk/vol1/run/ERR865/ERR8651973/IMT44759_R2.fastq.gz	IMT44759	IMT44759_scaffold_N_3	plasmid	circular	pIMT44759_N_3	p	0.011	0.989	unicycler	87601	Germany	Cattle	2014	NA	NA	NA	IncB/O/K/Z	NA	NA	NA	NA	NA
PRJEB60752	SAMEA112795460	ftp.sra.ebi.ac.uk/vol1/run/ERR110/ERR11053010/IMT44759.fastq.gz	GCA_949766855.1	ftp.ncbi.nlm.nih.gov/genomes/all/GCA/949/766/855/GCA_949766855.1_IMT44759/GCA_949766855.1_IMT44759_genomic.fna.gz	CATKIY010000004.1	PRJEB50837	SAMEA12944601	ftp.sra.ebi.ac.uk/vol1/run/ERR865/ERR8651973/IMT44759_R1.fastq.gz;ftp.sra.ebi.ac.uk/vol1/run/ERR865/ERR8651973/IMT44759_R2.fastq.gz	IMT44759	IMT44759_scaffold_N_4	plasmid	circular	pIMT44759_N_4	p	0.012	0.988	unicycler	76975	Germany	Cattle	2014	blaCTX-M-14	plasmid	IncF	IncFII	F2:A-:B-	NA	NA	NA	NA
PRJEB60752	SAMEA112795460	ftp.sra.ebi.ac.uk/vol1/run/ERR110/ERR11053010/IMT44759.fastq.gz	GCA_949766855.1	ftp.ncbi.nlm.nih.gov/genomes/all/GCA/949/766/855/GCA_949766855.1_IMT44759/GCA_949766855.1_IMT44759_genomic.fna.gz	CATKIY010000005.1	PRJEB50837	SAMEA12944601	ftp.sra.ebi.ac.uk/vol1/run/ERR865/ERR8651973/IMT44759_R1.fastq.gz;ftp.sra.ebi.ac.uk/vol1/run/ERR865/ERR8651973/IMT44759_R2.fastq.gz	IMT44759	IMT44759_scaffold_N_5	plasmid	circular	pIMT44759_N_5	p	0.018	0.982	unicycler	60128	Germany	Cattle	2014	NA	NA	NA	IncI2	NA	NA	NA	NA	NA
PRJEB60752	SAMEA112795460	ftp.sra.ebi.ac.uk/vol1/run/ERR110/ERR11053010/IMT44759.fastq.gz	GCA_949766855.1	ftp.ncbi.nlm.nih.gov/genomes/all/GCA/949/766/855/GCA_949766855.1_IMT44759/GCA_949766855.1_IMT44759_genomic.fna.gz	CATKIY010000006.1	PRJEB50837	SAMEA12944601	ftp.sra.ebi.ac.uk/vol1/run/ERR865/ERR8651973/IMT44759_R1.fastq.gz;ftp.sra.ebi.ac.uk/vol1/run/ERR865/ERR8651973/IMT44759_R2.fastq.gz	IMT44759	IMT44759_scaffold_N_6	plasmid	circular	pIMT44759_N_6	p	0.021	0.979	unicycler	5633	Germany	Cattle	2014	NA	NA	NA	NA	NA	NA	NA	NA	NA
PRJEB60752	SAMEA112795460	ftp.sra.ebi.ac.uk/vol1/run/ERR110/ERR11053010/IMT44759.fastq.gz	GCA_949766855.1	ftp.ncbi.nlm.nih.gov/genomes/all/GCA/949/766/855/GCA_949766855.1_IMT44759/GCA_949766855.1_IMT44759_genomic.fna.gz	CATKIY010000007.1	PRJEB50837	SAMEA12944601	ftp.sra.ebi.ac.uk/vol1/run/ERR865/ERR8651973/IMT44759_R1.fastq.gz;ftp.sra.ebi.ac.uk/vol1/run/ERR865/ERR8651973/IMT44759_R2.fastq.gz	IMT44759	IMT44759_scaffold_N_7	plasmid	circular	pIMT44759_N_7	p	0.197	0.803	unicycler	5132	Germany	Cattle	2014	NA	NA	NA	NA	NA	NA	NA	NA	NA
PRJEB60752	SAMEA112795460	ftp.sra.ebi.ac.uk/vol1/run/ERR110/ERR11053010/IMT44759.fastq.gz	GCA_949766855.1	ftp.ncbi.nlm.nih.gov/genomes/all/GCA/949/766/855/GCA_949766855.1_IMT44759/GCA_949766855.1_IMT44759_genomic.fna.gz	CATKIY010000008.1	PRJEB50837	SAMEA12944601	ftp.sra.ebi.ac.uk/vol1/run/ERR865/ERR8651973/IMT44759_R1.fastq.gz;ftp.sra.ebi.ac.uk/vol1/run/ERR865/ERR8651973/IMT44759_R2.fastq.gz	IMT44759	IMT44759_scaffold_N_8	plasmid	circular	pIMT44759_N_8	p	0.075	0.925	unicycler	4072	Germany	Cattle	2014	NA	NA	NA	NA	NA	NA	NA	NA	NA
PRJEB60752	SAMEA112795460	ftp.sra.ebi.ac.uk/vol1/run/ERR110/ERR11053010/IMT44759.fastq.gz	GCA_949766855.1	ftp.ncbi.nlm.nih.gov/genomes/all/GCA/949/766/855/GCA_949766855.1_IMT44759/GCA_949766855.1_IMT44759_genomic.fna.gz	CATKIY010000009.1	PRJEB50837	SAMEA12944601	ftp.sra.ebi.ac.uk/vol1/run/ERR865/ERR8651973/IMT44759_R1.fastq.gz;ftp.sra.ebi.ac.uk/vol1/run/ERR865/ERR8651973/IMT44759_R2.fastq.gz	IMT44759	IMT44759_scaffold_N_9	scaffold	linear	IMT44759_N_9	c	0.728	0.272	unicycler	3625	Germany	Cattle	2014	NA	NA	NA	NA	NA	NA	NA	NA	NA
PRJEB60752	SAMEA112795460	ftp.sra.ebi.ac.uk/vol1/run/ERR110/ERR11053010/IMT44759.fastq.gz	GCA_949766855.1	ftp.ncbi.nlm.nih.gov/genomes/all/GCA/949/766/855/GCA_949766855.1_IMT44759/GCA_949766855.1_IMT44759_genomic.fna.gz	CATKIY010000010.1	PRJEB50837	SAMEA12944601	ftp.sra.ebi.ac.uk/vol1/run/ERR865/ERR8651973/IMT44759_R1.fastq.gz;ftp.sra.ebi.ac.uk/vol1/run/ERR865/ERR8651973/IMT44759_R2.fastq.gz	IMT44759	IMT44759_scaffold_N_10	scaffold	linear	IMT44759_N_10	c	0.734	0.266	unicycler	3257	Germany	Cattle	2014	NA	NA	NA	NA	NA	NA	NA	NA	NA
PRJEB60752	SAMEA112795460	ftp.sra.ebi.ac.uk/vol1/run/ERR110/ERR11053010/IMT44759.fastq.gz	GCA_949766855.1	ftp.ncbi.nlm.nih.gov/genomes/all/GCA/949/766/855/GCA_949766855.1_IMT44759/GCA_949766855.1_IMT44759_genomic.fna.gz	CATKIY010000011.1	PRJEB50837	SAMEA12944601	ftp.sra.ebi.ac.uk/vol1/run/ERR865/ERR8651973/IMT44759_R1.fastq.gz;ftp.sra.ebi.ac.uk/vol1/run/ERR865/ERR8651973/IMT44759_R2.fastq.gz	IMT44759	IMT44759_scaffold_N_11	scaffold	linear	IMT44759_N_11	c	0.762	0.238	unicycler	1868	Germany	Cattle	2014	NA	NA	NA	NA	NA	NA	NA	NA	NA
PRJEB60752	SAMEA112795460	ftp.sra.ebi.ac.uk/vol1/run/ERR110/ERR11053010/IMT44759.fastq.gz	GCA_949766855.1	ftp.ncbi.nlm.nih.gov/genomes/all/GCA/949/766/855/GCA_949766855.1_IMT44759/GCA_949766855.1_IMT44759_genomic.fna.gz	CATKIY010000012.1	PRJEB50837	SAMEA12944601	ftp.sra.ebi.ac.uk/vol1/run/ERR865/ERR8651973/IMT44759_R1.fastq.gz;ftp.sra.ebi.ac.uk/vol1/run/ERR865/ERR8651973/IMT44759_R2.fastq.gz	IMT44759	IMT44759_scaffold_N_12	scaffold	linear	IMT44759_N_12	c	0.716	0.284	unicycler	1693	Germany	Cattle	2014	NA	NA	NA	NA	NA	NA	NA	NA	NA
PRJEB60752	SAMEA112795460	ftp.sra.ebi.ac.uk/vol1/run/ERR110/ERR11053010/IMT44759.fastq.gz	GCA_949766855.1	ftp.ncbi.nlm.nih.gov/genomes/all/GCA/949/766/855/GCA_949766855.1_IMT44759/GCA_949766855.1_IMT44759_genomic.fna.gz	CATKIY010000013.1	PRJEB50837	SAMEA12944601	ftp.sra.ebi.ac.uk/vol1/run/ERR865/ERR8651973/IMT44759_R1.fastq.gz;ftp.sra.ebi.ac.uk/vol1/run/ERR865/ERR8651973/IMT44759_R2.fastq.gz	IMT44759	IMT44759_scaffold_N_13	scaffold	linear	IMT44759_N_13	c	0.782	0.218	unicycler	1541	Germany	Cattle	2014	NA	NA	NA	NA	NA	NA	NA	NA	NA
PRJEB60752	SAMEA112795461	ftp.sra.ebi.ac.uk/vol1/run/ERR110/ERR11055025/IMT44767.fastq.gz	GCA_949768105.1	ftp.ncbi.nlm.nih.gov/genomes/all/GCA/949/768/105/GCA_949768105.1_IMT44767/GCA_949768105.1_IMT44767_genomic.fna.gz	CATKLX010000001.1	PRJEB50837	SAMEA12944608	ftp.sra.ebi.ac.uk/vol1/run/ERR865/ERR8651980/IMT44767_R1.fastq.gz;ftp.sra.ebi.ac.uk/vol1/run/ERR865/ERR8651980/IMT44767_R2.fastq.gz	IMT44767	IMT44767_scaffold_N_1	chromosome	linear	IMT44767_N_1	c	0.968	0.032	unicycler	5193858	Germany	Chicken	2015	NA	NA	NA	NA	NA	NA	NA	NA	NA
PRJEB60752	SAMEA112795461	ftp.sra.ebi.ac.uk/vol1/run/ERR110/ERR11055025/IMT44767.fastq.gz	GCA_949768105.1	ftp.ncbi.nlm.nih.gov/genomes/all/GCA/949/768/105/GCA_949768105.1_IMT44767/GCA_949768105.1_IMT44767_genomic.fna.gz	CATKLX010000002.1	PRJEB50837	SAMEA12944608	ftp.sra.ebi.ac.uk/vol1/run/ERR865/ERR8651980/IMT44767_R1.fastq.gz;ftp.sra.ebi.ac.uk/vol1/run/ERR865/ERR8651980/IMT44767_R2.fastq.gz	IMT44767	IMT44767_scaffold_N_2	plasmid	circular	pIMT44767_N_2	p	0.021	0.979	unicycler	123338	Germany	Chicken	2015	NA	NA	NA	IncFIB(AP001918)	NA	NA	NA	NA	NA
PRJEB60752	SAMEA112795461	ftp.sra.ebi.ac.uk/vol1/run/ERR110/ERR11055025/IMT44767.fastq.gz	GCA_949768105.1	ftp.ncbi.nlm.nih.gov/genomes/all/GCA/949/768/105/GCA_949768105.1_IMT44767/GCA_949768105.1_IMT44767_genomic.fna.gz	CATKLX010000003.1	PRJEB50837	SAMEA12944608	ftp.sra.ebi.ac.uk/vol1/run/ERR865/ERR8651980/IMT44767_R1.fastq.gz;ftp.sra.ebi.ac.uk/vol1/run/ERR865/ERR8651980/IMT44767_R2.fastq.gz	IMT44767	IMT44767_scaffold_N_3	plasmid	circular	pIMT44767_N_3	p	0.147	0.853	unicycler	110884	Germany	Chicken	2015	NA	NA	NA	NA	NA	NA	NA	NA	NA
PRJEB60752	SAMEA112795461	ftp.sra.ebi.ac.uk/vol1/run/ERR110/ERR11055025/IMT44767.fastq.gz	GCA_949768105.1	ftp.ncbi.nlm.nih.gov/genomes/all/GCA/949/768/105/GCA_949768105.1_IMT44767/GCA_949768105.1_IMT44767_genomic.fna.gz	CATKLX010000004.1	PRJEB50837	SAMEA12944608	ftp.sra.ebi.ac.uk/vol1/run/ERR865/ERR8651980/IMT44767_R1.fastq.gz;ftp.sra.ebi.ac.uk/vol1/run/ERR865/ERR8651980/IMT44767_R2.fastq.gz	IMT44767	IMT44767_scaffold_N_4	plasmid	circular	pIMT44767_N_4	p	0	1	unicycler	108329	Germany	Chicken	2015	blaCTX-M-1	plasmid	IncI1	IncI1	NA	pST3	NA	NA	NA
PRJEB60752	SAMEA112795461	ftp.sra.ebi.ac.uk/vol1/run/ERR110/ERR11055025/IMT44767.fastq.gz	GCA_949768105.1	ftp.ncbi.nlm.nih.gov/genomes/all/GCA/949/768/105/GCA_949768105.1_IMT44767/GCA_949768105.1_IMT44767_genomic.fna.gz	CATKLX010000005.1	PRJEB50837	SAMEA12944608	ftp.sra.ebi.ac.uk/vol1/run/ERR865/ERR8651980/IMT44767_R1.fastq.gz;ftp.sra.ebi.ac.uk/vol1/run/ERR865/ERR8651980/IMT44767_R2.fastq.gz	IMT44767	IMT44767_scaffold_N_5	plasmid	circular	pIMT44767_N_5	p	0.361	0.639	unicycler	48181	Germany	Chicken	2015	NA	NA	NA	NA	NA	NA	NA	NA	NA
PRJEB60752	SAMEA112795461	ftp.sra.ebi.ac.uk/vol1/run/ERR110/ERR11055025/IMT44767.fastq.gz	GCA_949768105.1	ftp.ncbi.nlm.nih.gov/genomes/all/GCA/949/768/105/GCA_949768105.1_IMT44767/GCA_949768105.1_IMT44767_genomic.fna.gz	CATKLX010000006.1	PRJEB50837	SAMEA12944608	ftp.sra.ebi.ac.uk/vol1/run/ERR865/ERR8651980/IMT44767_R1.fastq.gz;ftp.sra.ebi.ac.uk/vol1/run/ERR865/ERR8651980/IMT44767_R2.fastq.gz	IMT44767	IMT44767_scaffold_N_6	scaffold	linear	IMT44767_N_6	c	0.523	0.477	unicycler	7852	Germany	Chicken	2015	NA	NA	NA	NA	NA	NA	NA	NA	NA
PRJEB60752	SAMEA112795461	ftp.sra.ebi.ac.uk/vol1/run/ERR110/ERR11055025/IMT44767.fastq.gz	GCA_949768105.1	ftp.ncbi.nlm.nih.gov/genomes/all/GCA/949/768/105/GCA_949768105.1_IMT44767/GCA_949768105.1_IMT44767_genomic.fna.gz	CATKLX010000007.1	PRJEB50837	SAMEA12944608	ftp.sra.ebi.ac.uk/vol1/run/ERR865/ERR8651980/IMT44767_R1.fastq.gz;ftp.sra.ebi.ac.uk/vol1/run/ERR865/ERR8651980/IMT44767_R2.fastq.gz	IMT44767	IMT44767_scaffold_N_7	plasmid	circular	pIMT44767_N_7	p	0.242	0.758	unicycler	6773	Germany	Chicken	2015	NA	NA	NA	Col156	NA	NA	NA	NA	NA
PRJEB60752	SAMEA112795461	ftp.sra.ebi.ac.uk/vol1/run/ERR110/ERR11055025/IMT44767.fastq.gz	GCA_949768105.1	ftp.ncbi.nlm.nih.gov/genomes/all/GCA/949/768/105/GCA_949768105.1_IMT44767/GCA_949768105.1_IMT44767_genomic.fna.gz	CATKLX010000008.1	PRJEB50837	SAMEA12944608	ftp.sra.ebi.ac.uk/vol1/run/ERR865/ERR8651980/IMT44767_R1.fastq.gz;ftp.sra.ebi.ac.uk/vol1/run/ERR865/ERR8651980/IMT44767_R2.fastq.gz	IMT44767	IMT44767_scaffold_N_8	plasmid	circular	pIMT44767_N_8	p	0.005	0.995	unicycler	6647	Germany	Chicken	2015	NA	NA	NA	NA	NA	NA	NA	NA	NA
PRJEB60752	SAMEA112795461	ftp.sra.ebi.ac.uk/vol1/run/ERR110/ERR11055025/IMT44767.fastq.gz	GCA_949768105.1	ftp.ncbi.nlm.nih.gov/genomes/all/GCA/949/768/105/GCA_949768105.1_IMT44767/GCA_949768105.1_IMT44767_genomic.fna.gz	CATKLX010000009.1	PRJEB50837	SAMEA12944608	ftp.sra.ebi.ac.uk/vol1/run/ERR865/ERR8651980/IMT44767_R1.fastq.gz;ftp.sra.ebi.ac.uk/vol1/run/ERR865/ERR8651980/IMT44767_R2.fastq.gz	IMT44767	IMT44767_scaffold_N_9	plasmid	linear	pIMT44767_N_9	p	0.353	0.647	unicycler	6212	Germany	Chicken	2015	NA	NA	NA	NA	NA	NA	NA	NA	NA
PRJEB60752	SAMEA112795461	ftp.sra.ebi.ac.uk/vol1/run/ERR110/ERR11055025/IMT44767.fastq.gz	GCA_949768105.1	ftp.ncbi.nlm.nih.gov/genomes/all/GCA/949/768/105/GCA_949768105.1_IMT44767/GCA_949768105.1_IMT44767_genomic.fna.gz	CATKLX010000010.1	PRJEB50837	SAMEA12944608	ftp.sra.ebi.ac.uk/vol1/run/ERR865/ERR8651980/IMT44767_R1.fastq.gz;ftp.sra.ebi.ac.uk/vol1/run/ERR865/ERR8651980/IMT44767_R2.fastq.gz	IMT44767	IMT44767_scaffold_N_10	plasmid	circular	pIMT44767_N_10	p	0.252	0.748	unicycler	3371	Germany	Chicken	2015	NA	NA	NA	NA	NA	NA	NA	NA	NA
PRJEB60752	SAMEA112795461	ftp.sra.ebi.ac.uk/vol1/run/ERR110/ERR11055025/IMT44767.fastq.gz	GCA_949768105.1	ftp.ncbi.nlm.nih.gov/genomes/all/GCA/949/768/105/GCA_949768105.1_IMT44767/GCA_949768105.1_IMT44767_genomic.fna.gz	CATKLX010000011.1	PRJEB50837	SAMEA12944608	ftp.sra.ebi.ac.uk/vol1/run/ERR865/ERR8651980/IMT44767_R1.fastq.gz;ftp.sra.ebi.ac.uk/vol1/run/ERR865/ERR8651980/IMT44767_R2.fastq.gz	IMT44767	IMT44767_scaffold_N_11	chromosome	linear	IMT44767_N_11	c	0.756	0.244	unicycler	2726	Germany	Chicken	2015	NA	NA	NA	NA	NA	NA	NA	NA	NA
PRJEB60752	SAMEA112795461	ftp.sra.ebi.ac.uk/vol1/run/ERR110/ERR11055025/IMT44767.fastq.gz	GCA_949768105.1	ftp.ncbi.nlm.nih.gov/genomes/all/GCA/949/768/105/GCA_949768105.1_IMT44767/GCA_949768105.1_IMT44767_genomic.fna.gz	CATKLX010000012.1	PRJEB50837	SAMEA12944608	ftp.sra.ebi.ac.uk/vol1/run/ERR865/ERR8651980/IMT44767_R1.fastq.gz;ftp.sra.ebi.ac.uk/vol1/run/ERR865/ERR8651980/IMT44767_R2.fastq.gz	IMT44767	IMT44767_scaffold_N_12	scaffold	circular	IMT44767_N_12	p	0.482	0.518	unicycler	2543	Germany	Chicken	2015	NA	NA	NA	NA	NA	NA	NA	NA	NA
PRJEB60752	SAMEA112795461	ftp.sra.ebi.ac.uk/vol1/run/ERR110/ERR11055025/IMT44767.fastq.gz	GCA_949768105.1	ftp.ncbi.nlm.nih.gov/genomes/all/GCA/949/768/105/GCA_949768105.1_IMT44767/GCA_949768105.1_IMT44767_genomic.fna.gz	CATKLX010000013.1	PRJEB50837	SAMEA12944608	ftp.sra.ebi.ac.uk/vol1/run/ERR865/ERR8651980/IMT44767_R1.fastq.gz;ftp.sra.ebi.ac.uk/vol1/run/ERR865/ERR8651980/IMT44767_R2.fastq.gz	IMT44767	IMT44767_scaffold_N_13	chromosome	linear	IMT44767_N_13	c	0.656	0.344	unicycler	2012	Germany	Chicken	2015	NA	NA	NA	NA	NA	NA	NA	NA	NA
PRJEB60752	SAMEA112795461	ftp.sra.ebi.ac.uk/vol1/run/ERR110/ERR11055025/IMT44767.fastq.gz	GCA_949768105.1	ftp.ncbi.nlm.nih.gov/genomes/all/GCA/949/768/105/GCA_949768105.1_IMT44767/GCA_949768105.1_IMT44767_genomic.fna.gz	CATKLX010000014.1	PRJEB50837	SAMEA12944608	ftp.sra.ebi.ac.uk/vol1/run/ERR865/ERR8651980/IMT44767_R1.fastq.gz;ftp.sra.ebi.ac.uk/vol1/run/ERR865/ERR8651980/IMT44767_R2.fastq.gz	IMT44767	IMT44767_scaffold_N_14	scaffold	linear	IMT44767_N_14	c	0.53	0.47	unicycler	1988	Germany	Chicken	2015	NA	NA	NA	NA	NA	NA	NA	NA	NA
PRJEB60752	SAMEA112795461	ftp.sra.ebi.ac.uk/vol1/run/ERR110/ERR11055025/IMT44767.fastq.gz	GCA_949768105.1	ftp.ncbi.nlm.nih.gov/genomes/all/GCA/949/768/105/GCA_949768105.1_IMT44767/GCA_949768105.1_IMT44767_genomic.fna.gz	CATKLX010000015.1	PRJEB50837	SAMEA12944608	ftp.sra.ebi.ac.uk/vol1/run/ERR865/ERR8651980/IMT44767_R1.fastq.gz;ftp.sra.ebi.ac.uk/vol1/run/ERR865/ERR8651980/IMT44767_R2.fastq.gz	IMT44767	IMT44767_scaffold_N_15	plasmid	circular	pIMT44767_N_15	p	0.291	0.709	unicycler	1975	Germany	Chicken	2015	NA	NA	NA	ColpVC	NA	NA	NA	NA	NA
PRJEB60752	SAMEA112795461	ftp.sra.ebi.ac.uk/vol1/run/ERR110/ERR11055025/IMT44767.fastq.gz	GCA_949768105.1	ftp.ncbi.nlm.nih.gov/genomes/all/GCA/949/768/105/GCA_949768105.1_IMT44767/GCA_949768105.1_IMT44767_genomic.fna.gz	CATKLX010000016.1	PRJEB50837	SAMEA12944608	ftp.sra.ebi.ac.uk/vol1/run/ERR865/ERR8651980/IMT44767_R1.fastq.gz;ftp.sra.ebi.ac.uk/vol1/run/ERR865/ERR8651980/IMT44767_R2.fastq.gz	IMT44767	IMT44767_scaffold_N_16	plasmid	circular	pIMT44767_N_16	p	0.027	0.973	unicycler	1552	Germany	Chicken	2015	NA	NA	NA	NA	NA	NA	NA	NA	NA
PRJEB60752	SAMEA112795461	ftp.sra.ebi.ac.uk/vol1/run/ERR110/ERR11055025/IMT44767.fastq.gz	GCA_949768105.1	ftp.ncbi.nlm.nih.gov/genomes/all/GCA/949/768/105/GCA_949768105.1_IMT44767/GCA_949768105.1_IMT44767_genomic.fna.gz	CATKLX010000017.1	PRJEB50837	SAMEA12944608	ftp.sra.ebi.ac.uk/vol1/run/ERR865/ERR8651980/IMT44767_R1.fastq.gz;ftp.sra.ebi.ac.uk/vol1/run/ERR865/ERR8651980/IMT44767_R2.fastq.gz	IMT44767	IMT44767_scaffold_N_17	plasmid	circular	pIMT44767_N_17	p	0.266	0.734	unicycler	1506	Germany	Chicken	2015	NA	NA	NA	NA	NA	NA	NA	NA	NA
PRJEB60752	SAMEA112795461	ftp.sra.ebi.ac.uk/vol1/run/ERR110/ERR11055025/IMT44767.fastq.gz	GCA_949768105.1	ftp.ncbi.nlm.nih.gov/genomes/all/GCA/949/768/105/GCA_949768105.1_IMT44767/GCA_949768105.1_IMT44767_genomic.fna.gz	CATKLX010000018.1	PRJEB50837	SAMEA12944608	ftp.sra.ebi.ac.uk/vol1/run/ERR865/ERR8651980/IMT44767_R1.fastq.gz;ftp.sra.ebi.ac.uk/vol1/run/ERR865/ERR8651980/IMT44767_R2.fastq.gz	IMT44767	IMT44767_scaffold_N_18	chromosome	linear	IMT44767_N_18	c	0.838	0.162	unicycler	829	Germany	Chicken	2015	NA	NA	NA	NA	NA	NA	NA	NA	NA
PRJEB60752	SAMEA112795461	ftp.sra.ebi.ac.uk/vol1/run/ERR110/ERR11055025/IMT44767.fastq.gz	GCA_949768105.1	ftp.ncbi.nlm.nih.gov/genomes/all/GCA/949/768/105/GCA_949768105.1_IMT44767/GCA_949768105.1_IMT44767_genomic.fna.gz	CATKLX010000019.1	PRJEB50837	SAMEA12944608	ftp.sra.ebi.ac.uk/vol1/run/ERR865/ERR8651980/IMT44767_R1.fastq.gz;ftp.sra.ebi.ac.uk/vol1/run/ERR865/ERR8651980/IMT44767_R2.fastq.gz	IMT44767	IMT44767_scaffold_N_19	chromosome	linear	IMT44767_N_19	c	0.643	0.357	unicycler	325	Germany	Chicken	2015	NA	NA	NA	NA	NA	NA	NA	NA	NA
PRJEB60752	SAMEA112795462	ftp.sra.ebi.ac.uk/vol1/run/ERR110/ERR11057025/IMT44794.fastq.gz	GCA_949767525.1	ftp.ncbi.nlm.nih.gov/genomes/all/GCA/949/767/525/GCA_949767525.1_IMT44794/GCA_949767525.1_IMT44794_genomic.fna.gz	CATKKZ010000001.1	PRJEB50837	SAMEA12944634	ftp.sra.ebi.ac.uk/vol1/run/ERR865/ERR8652006/IMT44794_R1.fastq.gz;ftp.sra.ebi.ac.uk/vol1/run/ERR865/ERR8652006/IMT44794_R2.fastq.gz	IMT44794	IMT44794_scaffold_N_1	chromosome	circular	IMT44794_N_1	c	0.968	0.032	unicycler	4675689	Germany	Cattle	2016	blaCTX-M-15	chromosome	chromosome	NA	NA	NA	NA	NA	NA
PRJEB60752	SAMEA112795462	ftp.sra.ebi.ac.uk/vol1/run/ERR110/ERR11057025/IMT44794.fastq.gz	GCA_949767525.1	ftp.ncbi.nlm.nih.gov/genomes/all/GCA/949/767/525/GCA_949767525.1_IMT44794/GCA_949767525.1_IMT44794_genomic.fna.gz	CATKKZ010000002.1	PRJEB50837	SAMEA12944634	ftp.sra.ebi.ac.uk/vol1/run/ERR865/ERR8652006/IMT44794_R1.fastq.gz;ftp.sra.ebi.ac.uk/vol1/run/ERR865/ERR8652006/IMT44794_R2.fastq.gz	IMT44794	IMT44794_scaffold_N_2	scaffold	circular	IMT44794_N_2	c	0.637	0.363	unicycler	3372	Germany	Cattle	2016	NA	NA	NA	NA	NA	NA	NA	NA	NA
PRJEB60752	SAMEA112795462	ftp.sra.ebi.ac.uk/vol1/run/ERR110/ERR11057025/IMT44794.fastq.gz	GCA_949767525.1	ftp.ncbi.nlm.nih.gov/genomes/all/GCA/949/767/525/GCA_949767525.1_IMT44794/GCA_949767525.1_IMT44794_genomic.fna.gz	CATKKZ010000003.1	PRJEB50837	SAMEA12944634	ftp.sra.ebi.ac.uk/vol1/run/ERR865/ERR8652006/IMT44794_R1.fastq.gz;ftp.sra.ebi.ac.uk/vol1/run/ERR865/ERR8652006/IMT44794_R2.fastq.gz	IMT44794	IMT44794_scaffold_N_3	scaffold	linear	IMT44794_N_3	c	0.84	0.16	unicycler	2688	Germany	Cattle	2016	NA	NA	NA	NA	NA	NA	NA	NA	NA
PRJEB60752	SAMEA112795462	ftp.sra.ebi.ac.uk/vol1/run/ERR110/ERR11057025/IMT44794.fastq.gz	GCA_949767525.1	ftp.ncbi.nlm.nih.gov/genomes/all/GCA/949/767/525/GCA_949767525.1_IMT44794/GCA_949767525.1_IMT44794_genomic.fna.gz	CATKKZ010000004.1	PRJEB50837	SAMEA12944634	ftp.sra.ebi.ac.uk/vol1/run/ERR865/ERR8652006/IMT44794_R1.fastq.gz;ftp.sra.ebi.ac.uk/vol1/run/ERR865/ERR8652006/IMT44794_R2.fastq.gz	IMT44794	IMT44794_scaffold_N_4	scaffold	linear	IMT44794_N_4	c	0.773	0.227	unicycler	2309	Germany	Cattle	2016	NA	NA	NA	NA	NA	NA	NA	NA	NA
PRJEB60752	SAMEA112795462	ftp.sra.ebi.ac.uk/vol1/run/ERR110/ERR11057025/IMT44794.fastq.gz	GCA_949767525.1	ftp.ncbi.nlm.nih.gov/genomes/all/GCA/949/767/525/GCA_949767525.1_IMT44794/GCA_949767525.1_IMT44794_genomic.fna.gz	CATKKZ010000005.1	PRJEB50837	SAMEA12944634	ftp.sra.ebi.ac.uk/vol1/run/ERR865/ERR8652006/IMT44794_R1.fastq.gz;ftp.sra.ebi.ac.uk/vol1/run/ERR865/ERR8652006/IMT44794_R2.fastq.gz	IMT44794	IMT44794_scaffold_N_5	plasmid	circular	pIMT44794_N_5	p	0.042	0.958	unicycler	2101	Germany	Cattle	2016	NA	NA	NA	Col(BS512)	NA	NA	NA	NA	NA
PRJEB60752	SAMEA112795462	ftp.sra.ebi.ac.uk/vol1/run/ERR110/ERR11057025/IMT44794.fastq.gz	GCA_949767525.1	ftp.ncbi.nlm.nih.gov/genomes/all/GCA/949/767/525/GCA_949767525.1_IMT44794/GCA_949767525.1_IMT44794_genomic.fna.gz	CATKKZ010000006.1	PRJEB50837	SAMEA12944634	ftp.sra.ebi.ac.uk/vol1/run/ERR865/ERR8652006/IMT44794_R1.fastq.gz;ftp.sra.ebi.ac.uk/vol1/run/ERR865/ERR8652006/IMT44794_R2.fastq.gz	IMT44794	IMT44794_scaffold_N_6	scaffold	linear	IMT44794_N_6	c	0.781	0.219	unicycler	1960	Germany	Cattle	2016	NA	NA	NA	NA	NA	NA	NA	NA	NA
PRJEB60752	SAMEA112795463	ftp.sra.ebi.ac.uk/vol1/run/ERR110/ERR11057027/IMT44797.fastq.gz	GCA_949767495.1	ftp.ncbi.nlm.nih.gov/genomes/all/GCA/949/767/495/GCA_949767495.1_IMT44797/GCA_949767495.1_IMT44797_genomic.fna.gz	CATKKV010000001.1	PRJEB50837	SAMEA12944636	ftp.sra.ebi.ac.uk/vol1/run/ERR865/ERR8652008/IMT44797_R1.fastq.gz;ftp.sra.ebi.ac.uk/vol1/run/ERR865/ERR8652008/IMT44797_R2.fastq.gz	IMT44797	IMT44797_scaffold_N_1	chromosome	circular	IMT44797_N_1	c	0.973	0.027	unicycler	4747589	Germany	Cattle	2016	blaCTX-M-15	chromosome	chromosome	NA	NA	NA	NA	NA	NA
PRJEB60752	SAMEA112795463	ftp.sra.ebi.ac.uk/vol1/run/ERR110/ERR11057027/IMT44797.fastq.gz	GCA_949767495.1	ftp.ncbi.nlm.nih.gov/genomes/all/GCA/949/767/495/GCA_949767495.1_IMT44797/GCA_949767495.1_IMT44797_genomic.fna.gz	CATKKV010000002.1	PRJEB50837	SAMEA12944636	ftp.sra.ebi.ac.uk/vol1/run/ERR865/ERR8652008/IMT44797_R1.fastq.gz;ftp.sra.ebi.ac.uk/vol1/run/ERR865/ERR8652008/IMT44797_R2.fastq.gz	IMT44797	IMT44797_scaffold_N_2	plasmid	circular	pIMT44797_N_2	p	0.004	0.996	unicycler	138072	Germany	Cattle	2016	NA	NA	NA	IncFIB(AP001918), IncFII(pCoo)	NA	NA	NA	NA	NA
PRJEB60752	SAMEA112795463	ftp.sra.ebi.ac.uk/vol1/run/ERR110/ERR11057027/IMT44797.fastq.gz	GCA_949767495.1	ftp.ncbi.nlm.nih.gov/genomes/all/GCA/949/767/495/GCA_949767495.1_IMT44797/GCA_949767495.1_IMT44797_genomic.fna.gz	CATKKV010000003.1	PRJEB50837	SAMEA12944636	ftp.sra.ebi.ac.uk/vol1/run/ERR865/ERR8652008/IMT44797_R1.fastq.gz;ftp.sra.ebi.ac.uk/vol1/run/ERR865/ERR8652008/IMT44797_R2.fastq.gz	IMT44797	IMT44797_scaffold_N_3	plasmid	circular	pIMT44797_N_3	p	0.027	0.973	unicycler	35861	Germany	Cattle	2016	NA	NA	NA	IncFII	NA	NA	NA	NA	NA
PRJEB60752	SAMEA112795463	ftp.sra.ebi.ac.uk/vol1/run/ERR110/ERR11057027/IMT44797.fastq.gz	GCA_949767495.1	ftp.ncbi.nlm.nih.gov/genomes/all/GCA/949/767/495/GCA_949767495.1_IMT44797/GCA_949767495.1_IMT44797_genomic.fna.gz	CATKKV010000004.1	PRJEB50837	SAMEA12944636	ftp.sra.ebi.ac.uk/vol1/run/ERR865/ERR8652008/IMT44797_R1.fastq.gz;ftp.sra.ebi.ac.uk/vol1/run/ERR865/ERR8652008/IMT44797_R2.fastq.gz	IMT44797	IMT44797_scaffold_N_4	plasmid	circular	pIMT44797_N_4	p	0.088	0.912	unicycler	4060	Germany	Cattle	2016	NA	NA	NA	NA	NA	NA	NA	NA	NA
PRJEB60752	SAMEA112795463	ftp.sra.ebi.ac.uk/vol1/run/ERR110/ERR11057027/IMT44797.fastq.gz	GCA_949767495.1	ftp.ncbi.nlm.nih.gov/genomes/all/GCA/949/767/495/GCA_949767495.1_IMT44797/GCA_949767495.1_IMT44797_genomic.fna.gz	CATKKV010000005.1	PRJEB50837	SAMEA12944636	ftp.sra.ebi.ac.uk/vol1/run/ERR865/ERR8652008/IMT44797_R1.fastq.gz;ftp.sra.ebi.ac.uk/vol1/run/ERR865/ERR8652008/IMT44797_R2.fastq.gz	IMT44797	IMT44797_scaffold_N_5	scaffold	linear	IMT44797_N_5	c	0.687	0.313	unicycler	1991	Germany	Cattle	2016	NA	NA	NA	NA	NA	NA	NA	NA	NA
PRJEB60752	SAMEA112795464	ftp.sra.ebi.ac.uk/vol1/run/ERR110/ERR11055959/IMT44799.fastq.gz	GCA_949768755.1	ftp.ncbi.nlm.nih.gov/genomes/all/GCA/949/768/755/GCA_949768755.1_IMT44799/GCA_949768755.1_IMT44799_genomic.fna.gz	CATKNU010000001.1	PRJEB50837	SAMEA12944638	ftp.sra.ebi.ac.uk/vol1/run/ERR865/ERR8652010/IMT44799_R1.fastq.gz;ftp.sra.ebi.ac.uk/vol1/run/ERR865/ERR8652010/IMT44799_R2.fastq.gz	IMT44799	IMT44799_scaffold_N_1	chromosome	circular	IMT44799_N_1	c	0.974	0.026	unicycler	4699983	Germany	Pig	2016	NA	NA	NA	NA	NA	NA	NA	NA	NA
PRJEB60752	SAMEA112795464	ftp.sra.ebi.ac.uk/vol1/run/ERR110/ERR11055959/IMT44799.fastq.gz	GCA_949768755.1	ftp.ncbi.nlm.nih.gov/genomes/all/GCA/949/768/755/GCA_949768755.1_IMT44799/GCA_949768755.1_IMT44799_genomic.fna.gz	CATKNU010000002.1	PRJEB50837	SAMEA12944638	ftp.sra.ebi.ac.uk/vol1/run/ERR865/ERR8652010/IMT44799_R1.fastq.gz;ftp.sra.ebi.ac.uk/vol1/run/ERR865/ERR8652010/IMT44799_R2.fastq.gz	IMT44799	IMT44799_scaffold_N_2	plasmid	circular	pIMT44799_N_2	p	0.028	0.972	unicycler	165031	Germany	Pig	2016	NA	NA	NA	IncFIB(pB171)	NA	NA	NA	NA	NA
PRJEB60752	SAMEA112795464	ftp.sra.ebi.ac.uk/vol1/run/ERR110/ERR11055959/IMT44799.fastq.gz	GCA_949768755.1	ftp.ncbi.nlm.nih.gov/genomes/all/GCA/949/768/755/GCA_949768755.1_IMT44799/GCA_949768755.1_IMT44799_genomic.fna.gz	CATKNU010000003.1	PRJEB50837	SAMEA12944638	ftp.sra.ebi.ac.uk/vol1/run/ERR865/ERR8652010/IMT44799_R1.fastq.gz;ftp.sra.ebi.ac.uk/vol1/run/ERR865/ERR8652010/IMT44799_R2.fastq.gz	IMT44799	IMT44799_scaffold_N_3	plasmid	circular	pIMT44799_N_3	p	0	1	unicycler	110767	Germany	Pig	2016	blaCTX-M-1	plasmid	IncI1	IncI1	NA	pST3	NA	NA	NA
PRJEB60752	SAMEA112795464	ftp.sra.ebi.ac.uk/vol1/run/ERR110/ERR11055959/IMT44799.fastq.gz	GCA_949768755.1	ftp.ncbi.nlm.nih.gov/genomes/all/GCA/949/768/755/GCA_949768755.1_IMT44799/GCA_949768755.1_IMT44799_genomic.fna.gz	CATKNU010000004.1	PRJEB50837	SAMEA12944638	ftp.sra.ebi.ac.uk/vol1/run/ERR865/ERR8652010/IMT44799_R1.fastq.gz;ftp.sra.ebi.ac.uk/vol1/run/ERR865/ERR8652010/IMT44799_R2.fastq.gz	IMT44799	IMT44799_scaffold_N_4	scaffold	circular	IMT44799_N_4	c	0.715	0.285	unicycler	3264	Germany	Pig	2016	NA	NA	NA	NA	NA	NA	NA	NA	NA
PRJEB60752	SAMEA112795464	ftp.sra.ebi.ac.uk/vol1/run/ERR110/ERR11055959/IMT44799.fastq.gz	GCA_949768755.1	ftp.ncbi.nlm.nih.gov/genomes/all/GCA/949/768/755/GCA_949768755.1_IMT44799/GCA_949768755.1_IMT44799_genomic.fna.gz	CATKNU010000005.1	PRJEB50837	SAMEA12944638	ftp.sra.ebi.ac.uk/vol1/run/ERR865/ERR8652010/IMT44799_R1.fastq.gz;ftp.sra.ebi.ac.uk/vol1/run/ERR865/ERR8652010/IMT44799_R2.fastq.gz	IMT44799	IMT44799_scaffold_N_5	scaffold	circular	IMT44799_N_5	p	0.498	0.502	unicycler	2046	Germany	Pig	2016	NA	NA	NA	NA	NA	NA	NA	NA	NA
PRJEB60752	SAMEA112795465	ftp.sra.ebi.ac.uk/vol1/run/ERR110/ERR11055024/IMT44802.fastq.gz	GCA_949767705.1	ftp.ncbi.nlm.nih.gov/genomes/all/GCA/949/767/705/GCA_949767705.1_IMT44802/GCA_949767705.1_IMT44802_genomic.fna.gz	CATKLE010000001.1	PRJEB50837	SAMEA12944641	ftp.sra.ebi.ac.uk/vol1/run/ERR865/ERR8652013/IMT44802_R1.fastq.gz;ftp.sra.ebi.ac.uk/vol1/run/ERR865/ERR8652013/IMT44802_R2.fastq.gz	IMT44802	IMT44802_scaffold_N_1	chromosome	circular	IMT44802_N_1	c	0.968	0.032	unicycler	5221610	Germany	Pig	2016	blaCTX-M-15	chromosome	chromosome	NA	NA	NA	NA	NA	NA
PRJEB60752	SAMEA112795465	ftp.sra.ebi.ac.uk/vol1/run/ERR110/ERR11055024/IMT44802.fastq.gz	GCA_949767705.1	ftp.ncbi.nlm.nih.gov/genomes/all/GCA/949/767/705/GCA_949767705.1_IMT44802/GCA_949767705.1_IMT44802_genomic.fna.gz	CATKLE010000002.1	PRJEB50837	SAMEA12944641	ftp.sra.ebi.ac.uk/vol1/run/ERR865/ERR8652013/IMT44802_R1.fastq.gz;ftp.sra.ebi.ac.uk/vol1/run/ERR865/ERR8652013/IMT44802_R2.fastq.gz	IMT44802	IMT44802_scaffold_N_2	plasmid	circular	pIMT44802_N_2	p	0.007	0.993	unicycler	167658	Germany	Pig	2016	NA	NA	NA	Col156, IncFIA, IncFIB(AP001918)	NA	NA	NA	NA	NA
PRJEB60752	SAMEA112795465	ftp.sra.ebi.ac.uk/vol1/run/ERR110/ERR11055024/IMT44802.fastq.gz	GCA_949767705.1	ftp.ncbi.nlm.nih.gov/genomes/all/GCA/949/767/705/GCA_949767705.1_IMT44802/GCA_949767705.1_IMT44802_genomic.fna.gz	CATKLE010000003.1	PRJEB50837	SAMEA12944641	ftp.sra.ebi.ac.uk/vol1/run/ERR865/ERR8652013/IMT44802_R1.fastq.gz;ftp.sra.ebi.ac.uk/vol1/run/ERR865/ERR8652013/IMT44802_R2.fastq.gz	IMT44802	IMT44802_scaffold_N_3	plasmid	circular	pIMT44802_N_3	p	0.005	0.995	unicycler	6647	Germany	Pig	2016	NA	NA	NA	NA	NA	NA	NA	NA	NA
PRJEB60752	SAMEA112795465	ftp.sra.ebi.ac.uk/vol1/run/ERR110/ERR11055024/IMT44802.fastq.gz	GCA_949767705.1	ftp.ncbi.nlm.nih.gov/genomes/all/GCA/949/767/705/GCA_949767705.1_IMT44802/GCA_949767705.1_IMT44802_genomic.fna.gz	CATKLE010000004.1	PRJEB50837	SAMEA12944641	ftp.sra.ebi.ac.uk/vol1/run/ERR865/ERR8652013/IMT44802_R1.fastq.gz;ftp.sra.ebi.ac.uk/vol1/run/ERR865/ERR8652013/IMT44802_R2.fastq.gz	IMT44802	IMT44802_scaffold_N_4	scaffold	linear	IMT44802_N_4	c	0.647	0.353	unicycler	3607	Germany	Pig	2016	NA	NA	NA	NA	NA	NA	NA	NA	NA
PRJEB60752	SAMEA112795465	ftp.sra.ebi.ac.uk/vol1/run/ERR110/ERR11055024/IMT44802.fastq.gz	GCA_949767705.1	ftp.ncbi.nlm.nih.gov/genomes/all/GCA/949/767/705/GCA_949767705.1_IMT44802/GCA_949767705.1_IMT44802_genomic.fna.gz	CATKLE010000005.1	PRJEB50837	SAMEA12944641	ftp.sra.ebi.ac.uk/vol1/run/ERR865/ERR8652013/IMT44802_R1.fastq.gz;ftp.sra.ebi.ac.uk/vol1/run/ERR865/ERR8652013/IMT44802_R2.fastq.gz	IMT44802	IMT44802_scaffold_N_5	scaffold	linear	IMT44802_N_5	c	0.608	0.392	unicycler	2864	Germany	Pig	2016	NA	NA	NA	NA	NA	NA	NA	NA	NA
PRJEB60752	SAMEA112795466	ftp.sra.ebi.ac.uk/vol1/run/ERR110/ERR11055023/IMT45389.fastq.gz	GCA_949767285.1	ftp.ncbi.nlm.nih.gov/genomes/all/GCA/949/767/285/GCA_949767285.1_IMT45389/GCA_949767285.1_IMT45389_genomic.fna.gz	CATKKM010000001.1	PRJEB50837	SAMEA12944644	ftp.sra.ebi.ac.uk/vol1/run/ERR865/ERR8652016/IMT45389_R1.fastq.gz;ftp.sra.ebi.ac.uk/vol1/run/ERR865/ERR8652016/IMT45389_R2.fastq.gz	IMT45389	IMT45389_scaffold_N_1	chromosome	circular	IMT45389_N_1	c	0.968	0.032	unicycler	5103684	Germany	Cattle	2010	blaCTX-M-1	chromosome	chromosome	NA	NA	NA	NA	NA	NA
PRJEB60752	SAMEA112795466	ftp.sra.ebi.ac.uk/vol1/run/ERR110/ERR11055023/IMT45389.fastq.gz	GCA_949767285.1	ftp.ncbi.nlm.nih.gov/genomes/all/GCA/949/767/285/GCA_949767285.1_IMT45389/GCA_949767285.1_IMT45389_genomic.fna.gz	CATKKM010000002.1	PRJEB50837	SAMEA12944644	ftp.sra.ebi.ac.uk/vol1/run/ERR865/ERR8652016/IMT45389_R1.fastq.gz;ftp.sra.ebi.ac.uk/vol1/run/ERR865/ERR8652016/IMT45389_R2.fastq.gz	IMT45389	IMT45389_scaffold_N_2	plasmid	circular	pIMT45389_N_2	p	0.008	0.992	unicycler	137280	Germany	Cattle	2010	NA	NA	NA	IncFIB(AP001918), IncFIC(FII)	NA	NA	NA	NA	NA
PRJEB60752	SAMEA112795466	ftp.sra.ebi.ac.uk/vol1/run/ERR110/ERR11055023/IMT45389.fastq.gz	GCA_949767285.1	ftp.ncbi.nlm.nih.gov/genomes/all/GCA/949/767/285/GCA_949767285.1_IMT45389/GCA_949767285.1_IMT45389_genomic.fna.gz	CATKKM010000003.1	PRJEB50837	SAMEA12944644	ftp.sra.ebi.ac.uk/vol1/run/ERR865/ERR8652016/IMT45389_R1.fastq.gz;ftp.sra.ebi.ac.uk/vol1/run/ERR865/ERR8652016/IMT45389_R2.fastq.gz	IMT45389	IMT45389_scaffold_N_3	scaffold	linear	IMT45389_N_3	c	0.945	0.055	unicycler	7057	Germany	Cattle	2010	NA	NA	NA	NA	NA	NA	NA	NA	NA
PRJEB60752	SAMEA112795466	ftp.sra.ebi.ac.uk/vol1/run/ERR110/ERR11055023/IMT45389.fastq.gz	GCA_949767285.1	ftp.ncbi.nlm.nih.gov/genomes/all/GCA/949/767/285/GCA_949767285.1_IMT45389/GCA_949767285.1_IMT45389_genomic.fna.gz	CATKKM010000004.1	PRJEB50837	SAMEA12944644	ftp.sra.ebi.ac.uk/vol1/run/ERR865/ERR8652016/IMT45389_R1.fastq.gz;ftp.sra.ebi.ac.uk/vol1/run/ERR865/ERR8652016/IMT45389_R2.fastq.gz	IMT45389	IMT45389_scaffold_N_4	scaffold	linear	IMT45389_N_4	c	0.646	0.354	unicycler	2557	Germany	Cattle	2010	NA	NA	NA	NA	NA	NA	NA	NA	NA
PRJEB60752	SAMEA112795466	ftp.sra.ebi.ac.uk/vol1/run/ERR110/ERR11055023/IMT45389.fastq.gz	GCA_949767285.1	ftp.ncbi.nlm.nih.gov/genomes/all/GCA/949/767/285/GCA_949767285.1_IMT45389/GCA_949767285.1_IMT45389_genomic.fna.gz	CATKKM010000005.1	PRJEB50837	SAMEA12944644	ftp.sra.ebi.ac.uk/vol1/run/ERR865/ERR8652016/IMT45389_R1.fastq.gz;ftp.sra.ebi.ac.uk/vol1/run/ERR865/ERR8652016/IMT45389_R2.fastq.gz	IMT45389	IMT45389_scaffold_N_5	scaffold	linear	IMT45389_N_5	c	0.737	0.263	unicycler	1020	Germany	Cattle	2010	NA	NA	NA	NA	NA	NA	NA	NA	NA
PRJEB60752	SAMEA112795466	ftp.sra.ebi.ac.uk/vol1/run/ERR110/ERR11055023/IMT45389.fastq.gz	GCA_949767285.1	ftp.ncbi.nlm.nih.gov/genomes/all/GCA/949/767/285/GCA_949767285.1_IMT45389/GCA_949767285.1_IMT45389_genomic.fna.gz	CATKKM010000006.1	PRJEB50837	SAMEA12944644	ftp.sra.ebi.ac.uk/vol1/run/ERR865/ERR8652016/IMT45389_R1.fastq.gz;ftp.sra.ebi.ac.uk/vol1/run/ERR865/ERR8652016/IMT45389_R2.fastq.gz	IMT45389	IMT45389_scaffold_N_6	scaffold	linear	IMT45389_N_6	c	0.589	0.411	unicycler	758	Germany	Cattle	2010	NA	NA	NA	NA	NA	NA	NA	NA	NA
PRJEB60752	SAMEA112795466	ftp.sra.ebi.ac.uk/vol1/run/ERR110/ERR11055023/IMT45389.fastq.gz	GCA_949767285.1	ftp.ncbi.nlm.nih.gov/genomes/all/GCA/949/767/285/GCA_949767285.1_IMT45389/GCA_949767285.1_IMT45389_genomic.fna.gz	CATKKM010000007.1	PRJEB50837	SAMEA12944644	ftp.sra.ebi.ac.uk/vol1/run/ERR865/ERR8652016/IMT45389_R1.fastq.gz;ftp.sra.ebi.ac.uk/vol1/run/ERR865/ERR8652016/IMT45389_R2.fastq.gz	IMT45389	IMT45389_scaffold_N_7	scaffold	linear	IMT45389_N_7	p	0.488	0.512	unicycler	693	Germany	Cattle	2010	NA	NA	NA	NA	NA	NA	NA	NA	NA
PRJEB60752	SAMEA112795466	ftp.sra.ebi.ac.uk/vol1/run/ERR110/ERR11055023/IMT45389.fastq.gz	GCA_949767285.1	ftp.ncbi.nlm.nih.gov/genomes/all/GCA/949/767/285/GCA_949767285.1_IMT45389/GCA_949767285.1_IMT45389_genomic.fna.gz	CATKKM010000008.1	PRJEB50837	SAMEA12944644	ftp.sra.ebi.ac.uk/vol1/run/ERR865/ERR8652016/IMT45389_R1.fastq.gz;ftp.sra.ebi.ac.uk/vol1/run/ERR865/ERR8652016/IMT45389_R2.fastq.gz	IMT45389	IMT45389_scaffold_N_8	scaffold	linear	IMT45389_N_8	c	0.65	0.35	unicycler	616	Germany	Cattle	2010	NA	NA	NA	NA	NA	NA	NA	NA	NA
PRJEB60752	SAMEA112795466	ftp.sra.ebi.ac.uk/vol1/run/ERR110/ERR11055023/IMT45389.fastq.gz	GCA_949767285.1	ftp.ncbi.nlm.nih.gov/genomes/all/GCA/949/767/285/GCA_949767285.1_IMT45389/GCA_949767285.1_IMT45389_genomic.fna.gz	CATKKM010000009.1	PRJEB50837	SAMEA12944644	ftp.sra.ebi.ac.uk/vol1/run/ERR865/ERR8652016/IMT45389_R1.fastq.gz;ftp.sra.ebi.ac.uk/vol1/run/ERR865/ERR8652016/IMT45389_R2.fastq.gz	IMT45389	IMT45389_scaffold_N_9	scaffold	linear	IMT45389_N_9	c	0.561	0.439	unicycler	567	Germany	Cattle	2010	NA	NA	NA	NA	NA	NA	NA	NA	NA
PRJEB60752	SAMEA112795466	ftp.sra.ebi.ac.uk/vol1/run/ERR110/ERR11055023/IMT45389.fastq.gz	GCA_949767285.1	ftp.ncbi.nlm.nih.gov/genomes/all/GCA/949/767/285/GCA_949767285.1_IMT45389/GCA_949767285.1_IMT45389_genomic.fna.gz	CATKKM010000010.1	PRJEB50837	SAMEA12944644	ftp.sra.ebi.ac.uk/vol1/run/ERR865/ERR8652016/IMT45389_R1.fastq.gz;ftp.sra.ebi.ac.uk/vol1/run/ERR865/ERR8652016/IMT45389_R2.fastq.gz	IMT45389	IMT45389_scaffold_N_10	scaffold	linear	IMT45389_N_10	c	0.59	0.41	unicycler	524	Germany	Cattle	2010	NA	NA	NA	NA	NA	NA	NA	NA	NA
PRJEB60752	SAMEA112795466	ftp.sra.ebi.ac.uk/vol1/run/ERR110/ERR11055023/IMT45389.fastq.gz	GCA_949767285.1	ftp.ncbi.nlm.nih.gov/genomes/all/GCA/949/767/285/GCA_949767285.1_IMT45389/GCA_949767285.1_IMT45389_genomic.fna.gz	CATKKM010000011.1	PRJEB50837	SAMEA12944644	ftp.sra.ebi.ac.uk/vol1/run/ERR865/ERR8652016/IMT45389_R1.fastq.gz;ftp.sra.ebi.ac.uk/vol1/run/ERR865/ERR8652016/IMT45389_R2.fastq.gz	IMT45389	IMT45389_scaffold_N_11	scaffold	linear	IMT45389_N_11	c	0.729	0.271	unicycler	479	Germany	Cattle	2010	NA	NA	NA	NA	NA	NA	NA	NA	NA
PRJEB60752	SAMEA112795466	ftp.sra.ebi.ac.uk/vol1/run/ERR110/ERR11055023/IMT45389.fastq.gz	GCA_949767285.1	ftp.ncbi.nlm.nih.gov/genomes/all/GCA/949/767/285/GCA_949767285.1_IMT45389/GCA_949767285.1_IMT45389_genomic.fna.gz	CATKKM010000012.1	PRJEB50837	SAMEA12944644	ftp.sra.ebi.ac.uk/vol1/run/ERR865/ERR8652016/IMT45389_R1.fastq.gz;ftp.sra.ebi.ac.uk/vol1/run/ERR865/ERR8652016/IMT45389_R2.fastq.gz	IMT45389	IMT45389_scaffold_N_12	scaffold	linear	IMT45389_N_12	c	0.734	0.266	unicycler	254	Germany	Cattle	2010	NA	NA	NA	NA	NA	NA	NA	NA	NA
PRJEB60752	SAMEA112795466	ftp.sra.ebi.ac.uk/vol1/run/ERR110/ERR11055023/IMT45389.fastq.gz	GCA_949767285.1	ftp.ncbi.nlm.nih.gov/genomes/all/GCA/949/767/285/GCA_949767285.1_IMT45389/GCA_949767285.1_IMT45389_genomic.fna.gz	CATKKM010000013.1	PRJEB50837	SAMEA12944644	ftp.sra.ebi.ac.uk/vol1/run/ERR865/ERR8652016/IMT45389_R1.fastq.gz;ftp.sra.ebi.ac.uk/vol1/run/ERR865/ERR8652016/IMT45389_R2.fastq.gz	IMT45389	IMT45389_scaffold_N_13	scaffold	linear	IMT45389_N_13	c	0.705	0.295	unicycler	232	Germany	Cattle	2010	NA	NA	NA	NA	NA	NA	NA	NA	NA
PRJEB60752	SAMEA112795466	ftp.sra.ebi.ac.uk/vol1/run/ERR110/ERR11055023/IMT45389.fastq.gz	GCA_949767285.1	ftp.ncbi.nlm.nih.gov/genomes/all/GCA/949/767/285/GCA_949767285.1_IMT45389/GCA_949767285.1_IMT45389_genomic.fna.gz	CATKKM010000014.1	PRJEB50837	SAMEA12944644	ftp.sra.ebi.ac.uk/vol1/run/ERR865/ERR8652016/IMT45389_R1.fastq.gz;ftp.sra.ebi.ac.uk/vol1/run/ERR865/ERR8652016/IMT45389_R2.fastq.gz	IMT45389	IMT45389_scaffold_N_14	scaffold	linear	IMT45389_N_14	c	0.582	0.418	unicycler	205	Germany	Cattle	2010	NA	NA	NA	NA	NA	NA	NA	NA	NA
PRJEB60752	SAMEA112795466	ftp.sra.ebi.ac.uk/vol1/run/ERR110/ERR11055023/IMT45389.fastq.gz	GCA_949767285.1	ftp.ncbi.nlm.nih.gov/genomes/all/GCA/949/767/285/GCA_949767285.1_IMT45389/GCA_949767285.1_IMT45389_genomic.fna.gz	CATKKM010000015.1	PRJEB50837	SAMEA12944644	ftp.sra.ebi.ac.uk/vol1/run/ERR865/ERR8652016/IMT45389_R1.fastq.gz;ftp.sra.ebi.ac.uk/vol1/run/ERR865/ERR8652016/IMT45389_R2.fastq.gz	IMT45389	IMT45389_scaffold_N_15	scaffold	linear	IMT45389_N_15	c	0.612	0.388	unicycler	186	Germany	Cattle	2010	NA	NA	NA	NA	NA	NA	NA	NA	NA
PRJEB60752	SAMEA112795466	ftp.sra.ebi.ac.uk/vol1/run/ERR110/ERR11055023/IMT45389.fastq.gz	GCA_949767285.1	ftp.ncbi.nlm.nih.gov/genomes/all/GCA/949/767/285/GCA_949767285.1_IMT45389/GCA_949767285.1_IMT45389_genomic.fna.gz	CATKKM010000016.1	PRJEB50837	SAMEA12944644	ftp.sra.ebi.ac.uk/vol1/run/ERR865/ERR8652016/IMT45389_R1.fastq.gz;ftp.sra.ebi.ac.uk/vol1/run/ERR865/ERR8652016/IMT45389_R2.fastq.gz	IMT45389	IMT45389_scaffold_N_16	scaffold	linear	IMT45389_N_16	c	0.631	0.369	unicycler	145	Germany	Cattle	2010	NA	NA	NA	NA	NA	NA	NA	NA	NA
PRJEB60752	SAMEA112795466	ftp.sra.ebi.ac.uk/vol1/run/ERR110/ERR11055023/IMT45389.fastq.gz	GCA_949767285.1	ftp.ncbi.nlm.nih.gov/genomes/all/GCA/949/767/285/GCA_949767285.1_IMT45389/GCA_949767285.1_IMT45389_genomic.fna.gz	CATKKM010000017.1	PRJEB50837	SAMEA12944644	ftp.sra.ebi.ac.uk/vol1/run/ERR865/ERR8652016/IMT45389_R1.fastq.gz;ftp.sra.ebi.ac.uk/vol1/run/ERR865/ERR8652016/IMT45389_R2.fastq.gz	IMT45389	IMT45389_scaffold_N_17	scaffold	linear	IMT45389_N_17	c	0.528	0.472	unicycler	121	Germany	Cattle	2010	NA	NA	NA	NA	NA	NA	NA	NA	NA
PRJEB60752	SAMEA112795466	ftp.sra.ebi.ac.uk/vol1/run/ERR110/ERR11055023/IMT45389.fastq.gz	GCA_949767285.1	ftp.ncbi.nlm.nih.gov/genomes/all/GCA/949/767/285/GCA_949767285.1_IMT45389/GCA_949767285.1_IMT45389_genomic.fna.gz	CATKKM010000018.1	PRJEB50837	SAMEA12944644	ftp.sra.ebi.ac.uk/vol1/run/ERR865/ERR8652016/IMT45389_R1.fastq.gz;ftp.sra.ebi.ac.uk/vol1/run/ERR865/ERR8652016/IMT45389_R2.fastq.gz	IMT45389	IMT45389_scaffold_N_18	scaffold	linear	IMT45389_N_18	c	0.546	0.454	unicycler	106	Germany	Cattle	2010	NA	NA	NA	NA	NA	NA	NA	NA	NA
PRJEB60752	SAMEA112795330	ftp.sra.ebi.ac.uk/vol1/run/ERR110/ERR11040309/J001.fastq.gz	GCA_949768525.1	ftp.ncbi.nlm.nih.gov/genomes/all/GCA/949/768/525/GCA_949768525.1_J001/GCA_949768525.1_J001_genomic.fna.gz	CATKMZ010000001.1	PRJEB50837	SAMEA12943738	ftp.sra.ebi.ac.uk/vol1/run/ERR865/ERR8651111/J001_R1.fastq.gz;ftp.sra.ebi.ac.uk/vol1/run/ERR865/ERR8651111/J001_R2.fastq.gz	J001	J001_scaffold_N_1	chromosome	linear	J001_N_1	c	0.993	0.007	unicycler	3452949	Canada	Dog	2005	NA	NA	NA	NA	NA	NA	NA	NA	NA
PRJEB60752	SAMEA112795330	ftp.sra.ebi.ac.uk/vol1/run/ERR110/ERR11040309/J001.fastq.gz	GCA_949768525.1	ftp.ncbi.nlm.nih.gov/genomes/all/GCA/949/768/525/GCA_949768525.1_J001/GCA_949768525.1_J001_genomic.fna.gz	CATKMZ010000002.1	PRJEB50837	SAMEA12943738	ftp.sra.ebi.ac.uk/vol1/run/ERR865/ERR8651111/J001_R1.fastq.gz;ftp.sra.ebi.ac.uk/vol1/run/ERR865/ERR8651111/J001_R2.fastq.gz	J001	J001_scaffold_N_2	chromosome	linear	J001_N_2	c	1	0	unicycler	1494302	Canada	Dog	2005	NA	NA	NA	NA	NA	NA	NA	NA	NA
PRJEB60752	SAMEA112795330	ftp.sra.ebi.ac.uk/vol1/run/ERR110/ERR11040309/J001.fastq.gz	GCA_949768525.1	ftp.ncbi.nlm.nih.gov/genomes/all/GCA/949/768/525/GCA_949768525.1_J001/GCA_949768525.1_J001_genomic.fna.gz	CATKMZ010000003.1	PRJEB50837	SAMEA12943738	ftp.sra.ebi.ac.uk/vol1/run/ERR865/ERR8651111/J001_R1.fastq.gz;ftp.sra.ebi.ac.uk/vol1/run/ERR865/ERR8651111/J001_R2.fastq.gz	J001	J001_scaffold_N_3	plasmid	circular	pJ001_N_3	p	0.019	0.981	unicycler	122587	Canada	Dog	2005	NA	NA	NA	IncFIA, IncFIB(AP001918)	NA	NA	NA	NA	NA
PRJEB60752	SAMEA112795330	ftp.sra.ebi.ac.uk/vol1/run/ERR110/ERR11040309/J001.fastq.gz	GCA_949768525.1	ftp.ncbi.nlm.nih.gov/genomes/all/GCA/949/768/525/GCA_949768525.1_J001/GCA_949768525.1_J001_genomic.fna.gz	CATKMZ010000004.1	PRJEB50837	SAMEA12943738	ftp.sra.ebi.ac.uk/vol1/run/ERR865/ERR8651111/J001_R1.fastq.gz;ftp.sra.ebi.ac.uk/vol1/run/ERR865/ERR8651111/J001_R2.fastq.gz	J001	J001_scaffold_N_4	plasmid	circular	pJ001_N_4	p	0	1	unicycler	98999	Canada	Dog	2005	blaCMY-2	plasmid	IncI1	IncI1	NA	pST12	NA	NA	NA
PRJEB60752	SAMEA112795330	ftp.sra.ebi.ac.uk/vol1/run/ERR110/ERR11040309/J001.fastq.gz	GCA_949768525.1	ftp.ncbi.nlm.nih.gov/genomes/all/GCA/949/768/525/GCA_949768525.1_J001/GCA_949768525.1_J001_genomic.fna.gz	CATKMZ010000005.1	PRJEB50837	SAMEA12943738	ftp.sra.ebi.ac.uk/vol1/run/ERR865/ERR8651111/J001_R1.fastq.gz;ftp.sra.ebi.ac.uk/vol1/run/ERR865/ERR8651111/J001_R2.fastq.gz	J001	J001_scaffold_N_5	plasmid	circular	pJ001_N_5	p	0.016	0.984	unicycler	58557	Canada	Dog	2005	NA	NA	NA	IncI2	NA	NA	NA	NA	NA
PRJEB60752	SAMEA112795330	ftp.sra.ebi.ac.uk/vol1/run/ERR110/ERR11040309/J001.fastq.gz	GCA_949768525.1	ftp.ncbi.nlm.nih.gov/genomes/all/GCA/949/768/525/GCA_949768525.1_J001/GCA_949768525.1_J001_genomic.fna.gz	CATKMZ010000006.1	PRJEB50837	SAMEA12943738	ftp.sra.ebi.ac.uk/vol1/run/ERR865/ERR8651111/J001_R1.fastq.gz;ftp.sra.ebi.ac.uk/vol1/run/ERR865/ERR8651111/J001_R2.fastq.gz	J001	J001_scaffold_N_6	plasmid	circular	pJ001_N_6	p	0.065	0.935	unicycler	43881	Canada	Dog	2005	NA	NA	NA	NA	NA	NA	NA	NA	NA
PRJEB60752	SAMEA112795330	ftp.sra.ebi.ac.uk/vol1/run/ERR110/ERR11040309/J001.fastq.gz	GCA_949768525.1	ftp.ncbi.nlm.nih.gov/genomes/all/GCA/949/768/525/GCA_949768525.1_J001/GCA_949768525.1_J001_genomic.fna.gz	CATKMZ010000007.1	PRJEB50837	SAMEA12943738	ftp.sra.ebi.ac.uk/vol1/run/ERR865/ERR8651111/J001_R1.fastq.gz;ftp.sra.ebi.ac.uk/vol1/run/ERR865/ERR8651111/J001_R2.fastq.gz	J001	J001_scaffold_N_7	scaffold	circular	J001_N_7	c	0.563	0.437	unicycler	3005	Canada	Dog	2005	NA	NA	NA	NA	NA	NA	NA	NA	NA
PRJEB60752	SAMEA112795331	ftp.sra.ebi.ac.uk/vol1/run/ERR110/ERR11040486/J003.fastq.gz	GCA_949767325.1	ftp.ncbi.nlm.nih.gov/genomes/all/GCA/949/767/325/GCA_949767325.1_J003/GCA_949767325.1_J003_genomic.fna.gz	CATKKL010000001.1	PRJEB50837	SAMEA12943740	ftp.sra.ebi.ac.uk/vol1/run/ERR865/ERR8651113/J003_R1.fastq.gz;ftp.sra.ebi.ac.uk/vol1/run/ERR865/ERR8651113/J003_R2.fastq.gz	J003	J003_scaffold_N_1	chromosome	circular	J003_N_1	c	0.974	0.026	unicycler	4983445	Canada	Dog	2006	blaCMY-2	chromosome_plasmid	chromosome	NA	NA	NA	NA	NA	NA
PRJEB60752	SAMEA112795331	ftp.sra.ebi.ac.uk/vol1/run/ERR110/ERR11040486/J003.fastq.gz	GCA_949767325.1	ftp.ncbi.nlm.nih.gov/genomes/all/GCA/949/767/325/GCA_949767325.1_J003/GCA_949767325.1_J003_genomic.fna.gz	CATKKL010000002.1	PRJEB50837	SAMEA12943740	ftp.sra.ebi.ac.uk/vol1/run/ERR865/ERR8651113/J003_R1.fastq.gz;ftp.sra.ebi.ac.uk/vol1/run/ERR865/ERR8651113/J003_R2.fastq.gz	J003	J003_scaffold_N_2	plasmid	circular	pJ003_N_2	p	0.098	0.902	unicycler	125819	Canada	Dog	2006	NA	NA	NA	p0111	NA	NA	NA	NA	NA
PRJEB60752	SAMEA112795331	ftp.sra.ebi.ac.uk/vol1/run/ERR110/ERR11040486/J003.fastq.gz	GCA_949767325.1	ftp.ncbi.nlm.nih.gov/genomes/all/GCA/949/767/325/GCA_949767325.1_J003/GCA_949767325.1_J003_genomic.fna.gz	CATKKL010000003.1	PRJEB50837	SAMEA12943740	ftp.sra.ebi.ac.uk/vol1/run/ERR865/ERR8651113/J003_R1.fastq.gz;ftp.sra.ebi.ac.uk/vol1/run/ERR865/ERR8651113/J003_R2.fastq.gz	J003	J003_scaffold_N_3	plasmid	circular	pJ003_N_3	p	0	1	unicycler	99004	Canada	Dog	2006	blaCMY-2	chromosome_plasmid	IncI1	IncI1	NA	pST12	NA	NA	NA
PRJEB60752	SAMEA112795331	ftp.sra.ebi.ac.uk/vol1/run/ERR110/ERR11040486/J003.fastq.gz	GCA_949767325.1	ftp.ncbi.nlm.nih.gov/genomes/all/GCA/949/767/325/GCA_949767325.1_J003/GCA_949767325.1_J003_genomic.fna.gz	CATKKL010000004.1	PRJEB50837	SAMEA12943740	ftp.sra.ebi.ac.uk/vol1/run/ERR865/ERR8651113/J003_R1.fastq.gz;ftp.sra.ebi.ac.uk/vol1/run/ERR865/ERR8651113/J003_R2.fastq.gz	J003	J003_scaffold_N_4	plasmid	circular	pJ003_N_4	p	0.324	0.676	unicycler	92129	Canada	Dog	2006	NA	NA	NA	NA	NA	NA	NA	NA	NA
PRJEB60752	SAMEA112795331	ftp.sra.ebi.ac.uk/vol1/run/ERR110/ERR11040486/J003.fastq.gz	GCA_949767325.1	ftp.ncbi.nlm.nih.gov/genomes/all/GCA/949/767/325/GCA_949767325.1_J003/GCA_949767325.1_J003_genomic.fna.gz	CATKKL010000005.1	PRJEB50837	SAMEA12943740	ftp.sra.ebi.ac.uk/vol1/run/ERR865/ERR8651113/J003_R1.fastq.gz;ftp.sra.ebi.ac.uk/vol1/run/ERR865/ERR8651113/J003_R2.fastq.gz	J003	J003_scaffold_N_5	plasmid	circular	pJ003_N_5	p	0.011	0.989	unicycler	68975	Canada	Dog	2006	NA	NA	NA	IncFII(pRSB107)	NA	NA	NA	NA	NA
PRJEB60752	SAMEA112795331	ftp.sra.ebi.ac.uk/vol1/run/ERR110/ERR11040486/J003.fastq.gz	GCA_949767325.1	ftp.ncbi.nlm.nih.gov/genomes/all/GCA/949/767/325/GCA_949767325.1_J003/GCA_949767325.1_J003_genomic.fna.gz	CATKKL010000006.1	PRJEB50837	SAMEA12943740	ftp.sra.ebi.ac.uk/vol1/run/ERR865/ERR8651113/J003_R1.fastq.gz;ftp.sra.ebi.ac.uk/vol1/run/ERR865/ERR8651113/J003_R2.fastq.gz	J003	J003_scaffold_N_6	plasmid	linear	pJ003_N_6	p	0.016	0.984	unicycler	58590	Canada	Dog	2006	NA	NA	NA	IncI2	NA	NA	NA	NA	NA
PRJEB60752	SAMEA112795331	ftp.sra.ebi.ac.uk/vol1/run/ERR110/ERR11040486/J003.fastq.gz	GCA_949767325.1	ftp.ncbi.nlm.nih.gov/genomes/all/GCA/949/767/325/GCA_949767325.1_J003/GCA_949767325.1_J003_genomic.fna.gz	CATKKL010000007.1	PRJEB50837	SAMEA12943740	ftp.sra.ebi.ac.uk/vol1/run/ERR865/ERR8651113/J003_R1.fastq.gz;ftp.sra.ebi.ac.uk/vol1/run/ERR865/ERR8651113/J003_R2.fastq.gz	J003	J003_scaffold_N_7	plasmid	circular	pJ003_N_7	p	0.084	0.916	unicycler	47484	Canada	Dog	2006	NA	NA	NA	NA	NA	NA	NA	NA	NA
PRJEB60752	SAMEA112795331	ftp.sra.ebi.ac.uk/vol1/run/ERR110/ERR11040486/J003.fastq.gz	GCA_949767325.1	ftp.ncbi.nlm.nih.gov/genomes/all/GCA/949/767/325/GCA_949767325.1_J003/GCA_949767325.1_J003_genomic.fna.gz	CATKKL010000008.1	PRJEB50837	SAMEA12943740	ftp.sra.ebi.ac.uk/vol1/run/ERR865/ERR8651113/J003_R1.fastq.gz;ftp.sra.ebi.ac.uk/vol1/run/ERR865/ERR8651113/J003_R2.fastq.gz	J003	J003_scaffold_N_8	plasmid	linear	pJ003_N_8	p	0.284	0.716	unicycler	27372	Canada	Dog	2006	NA	NA	NA	NA	NA	NA	NA	NA	NA
PRJEB60752	SAMEA112795331	ftp.sra.ebi.ac.uk/vol1/run/ERR110/ERR11040486/J003.fastq.gz	GCA_949767325.1	ftp.ncbi.nlm.nih.gov/genomes/all/GCA/949/767/325/GCA_949767325.1_J003/GCA_949767325.1_J003_genomic.fna.gz	CATKKL010000009.1	PRJEB50837	SAMEA12943740	ftp.sra.ebi.ac.uk/vol1/run/ERR865/ERR8651113/J003_R1.fastq.gz;ftp.sra.ebi.ac.uk/vol1/run/ERR865/ERR8651113/J003_R2.fastq.gz	J003	J003_scaffold_N_9	scaffold	linear	J003_N_9	c	0.503	0.497	unicycler	7948	Canada	Dog	2006	NA	NA	NA	NA	NA	NA	NA	NA	NA
PRJEB60752	SAMEA112795331	ftp.sra.ebi.ac.uk/vol1/run/ERR110/ERR11040486/J003.fastq.gz	GCA_949767325.1	ftp.ncbi.nlm.nih.gov/genomes/all/GCA/949/767/325/GCA_949767325.1_J003/GCA_949767325.1_J003_genomic.fna.gz	CATKKL010000010.1	PRJEB50837	SAMEA12943740	ftp.sra.ebi.ac.uk/vol1/run/ERR865/ERR8651113/J003_R1.fastq.gz;ftp.sra.ebi.ac.uk/vol1/run/ERR865/ERR8651113/J003_R2.fastq.gz	J003	J003_scaffold_N_10	plasmid	circular	pJ003_N_10	p	0.153	0.847	unicycler	1552	Canada	Dog	2006	NA	NA	NA	NA	NA	NA	NA	NA	NA
PRJEB60752	SAMEA112795331	ftp.sra.ebi.ac.uk/vol1/run/ERR110/ERR11040486/J003.fastq.gz	GCA_949767325.1	ftp.ncbi.nlm.nih.gov/genomes/all/GCA/949/767/325/GCA_949767325.1_J003/GCA_949767325.1_J003_genomic.fna.gz	CATKKL010000011.1	PRJEB50837	SAMEA12943740	ftp.sra.ebi.ac.uk/vol1/run/ERR865/ERR8651113/J003_R1.fastq.gz;ftp.sra.ebi.ac.uk/vol1/run/ERR865/ERR8651113/J003_R2.fastq.gz	J003	J003_scaffold_N_11	scaffold	linear	J003_N_11	c	0.555	0.445	unicycler	1486	Canada	Dog	2006	NA	NA	NA	NA	NA	NA	NA	NA	NA
PRJEB60752	SAMEA112795331	ftp.sra.ebi.ac.uk/vol1/run/ERR110/ERR11040486/J003.fastq.gz	GCA_949767325.1	ftp.ncbi.nlm.nih.gov/genomes/all/GCA/949/767/325/GCA_949767325.1_J003/GCA_949767325.1_J003_genomic.fna.gz	CATKKL010000012.1	PRJEB50837	SAMEA12943740	ftp.sra.ebi.ac.uk/vol1/run/ERR865/ERR8651113/J003_R1.fastq.gz;ftp.sra.ebi.ac.uk/vol1/run/ERR865/ERR8651113/J003_R2.fastq.gz	J003	J003_scaffold_N_12	scaffold	linear	J003_N_12	c	0.525	0.475	unicycler	1440	Canada	Dog	2006	NA	NA	NA	NA	NA	NA	NA	NA	NA
PRJEB60752	SAMEA112795331	ftp.sra.ebi.ac.uk/vol1/run/ERR110/ERR11040486/J003.fastq.gz	GCA_949767325.1	ftp.ncbi.nlm.nih.gov/genomes/all/GCA/949/767/325/GCA_949767325.1_J003/GCA_949767325.1_J003_genomic.fna.gz	CATKKL010000013.1	PRJEB50837	SAMEA12943740	ftp.sra.ebi.ac.uk/vol1/run/ERR865/ERR8651113/J003_R1.fastq.gz;ftp.sra.ebi.ac.uk/vol1/run/ERR865/ERR8651113/J003_R2.fastq.gz	J003	J003_scaffold_N_13	scaffold	linear	J003_N_13	c	0.721	0.279	unicycler	276	Canada	Dog	2006	NA	NA	NA	NA	NA	NA	NA	NA	NA
PRJEB60752	SAMEA112795331	ftp.sra.ebi.ac.uk/vol1/run/ERR110/ERR11040486/J003.fastq.gz	GCA_949767325.1	ftp.ncbi.nlm.nih.gov/genomes/all/GCA/949/767/325/GCA_949767325.1_J003/GCA_949767325.1_J003_genomic.fna.gz	CATKKL010000014.1	PRJEB50837	SAMEA12943740	ftp.sra.ebi.ac.uk/vol1/run/ERR865/ERR8651113/J003_R1.fastq.gz;ftp.sra.ebi.ac.uk/vol1/run/ERR865/ERR8651113/J003_R2.fastq.gz	J003	J003_scaffold_N_14	scaffold	linear	J003_N_14	c	0.729	0.271	unicycler	276	Canada	Dog	2006	NA	NA	NA	NA	NA	NA	NA	NA	NA
PRJEB60752	SAMEA112795331	ftp.sra.ebi.ac.uk/vol1/run/ERR110/ERR11040486/J003.fastq.gz	GCA_949767325.1	ftp.ncbi.nlm.nih.gov/genomes/all/GCA/949/767/325/GCA_949767325.1_J003/GCA_949767325.1_J003_genomic.fna.gz	CATKKL010000015.1	PRJEB50837	SAMEA12943740	ftp.sra.ebi.ac.uk/vol1/run/ERR865/ERR8651113/J003_R1.fastq.gz;ftp.sra.ebi.ac.uk/vol1/run/ERR865/ERR8651113/J003_R2.fastq.gz	J003	J003_scaffold_N_15	scaffold	linear	J003_N_15	c	0.654	0.346	unicycler	170	Canada	Dog	2006	NA	NA	NA	NA	NA	NA	NA	NA	NA
PRJEB60752	SAMEA112795332	ftp.sra.ebi.ac.uk/vol1/run/ERR110/ERR11040483/J005.fastq.gz	GCA_949766935.1	ftp.ncbi.nlm.nih.gov/genomes/all/GCA/949/766/935/GCA_949766935.1_J005/GCA_949766935.1_J005_genomic.fna.gz	CATKJH010000001.1	PRJEB50837	SAMEA12943742	ftp.sra.ebi.ac.uk/vol1/run/ERR865/ERR8651115/J005_R1.fastq.gz;ftp.sra.ebi.ac.uk/vol1/run/ERR865/ERR8651115/J005_R2.fastq.gz	J005	J005_scaffold_N_1	chromosome	circular	J005_N_1	c	0.968	0.032	unicycler	4878881	Canada	Pig	2009	NA	NA	NA	NA	NA	NA	NA	NA	NA
PRJEB60752	SAMEA112795332	ftp.sra.ebi.ac.uk/vol1/run/ERR110/ERR11040483/J005.fastq.gz	GCA_949766935.1	ftp.ncbi.nlm.nih.gov/genomes/all/GCA/949/766/935/GCA_949766935.1_J005/GCA_949766935.1_J005_genomic.fna.gz	CATKJH010000002.1	PRJEB50837	SAMEA12943742	ftp.sra.ebi.ac.uk/vol1/run/ERR865/ERR8651115/J005_R1.fastq.gz;ftp.sra.ebi.ac.uk/vol1/run/ERR865/ERR8651115/J005_R2.fastq.gz	J005	J005_scaffold_N_2	plasmid	circular	pJ005_N_2	p	0.001	0.999	unicycler	149364	Canada	Pig	2009	NA	NA	NA	IncFIB(AP001918), IncFII	NA	NT	NA	NA	NA
PRJEB60752	SAMEA112795332	ftp.sra.ebi.ac.uk/vol1/run/ERR110/ERR11040483/J005.fastq.gz	GCA_949766935.1	ftp.ncbi.nlm.nih.gov/genomes/all/GCA/949/766/935/GCA_949766935.1_J005/GCA_949766935.1_J005_genomic.fna.gz	CATKJH010000003.1	PRJEB50837	SAMEA12943742	ftp.sra.ebi.ac.uk/vol1/run/ERR865/ERR8651115/J005_R1.fastq.gz;ftp.sra.ebi.ac.uk/vol1/run/ERR865/ERR8651115/J005_R2.fastq.gz	J005	J005_scaffold_N_3	plasmid	circular	pJ005_N_3	p	0.003	0.997	unicycler	92717	Canada	Pig	2009	blaCMY-2	plasmid	IncI1	IncI1	NA	NT	NA	NA	NA
PRJEB60752	SAMEA112795332	ftp.sra.ebi.ac.uk/vol1/run/ERR110/ERR11040483/J005.fastq.gz	GCA_949766935.1	ftp.ncbi.nlm.nih.gov/genomes/all/GCA/949/766/935/GCA_949766935.1_J005/GCA_949766935.1_J005_genomic.fna.gz	CATKJH010000004.1	PRJEB50837	SAMEA12943742	ftp.sra.ebi.ac.uk/vol1/run/ERR865/ERR8651115/J005_R1.fastq.gz;ftp.sra.ebi.ac.uk/vol1/run/ERR865/ERR8651115/J005_R2.fastq.gz	J005	J005_scaffold_N_4	plasmid	circular	pJ005_N_4	p	0.185	0.815	unicycler	8650	Canada	Pig	2009	NA	NA	NA	NA	NA	NA	NA	NA	NA
PRJEB60752	SAMEA112795332	ftp.sra.ebi.ac.uk/vol1/run/ERR110/ERR11040483/J005.fastq.gz	GCA_949766935.1	ftp.ncbi.nlm.nih.gov/genomes/all/GCA/949/766/935/GCA_949766935.1_J005/GCA_949766935.1_J005_genomic.fna.gz	CATKJH010000005.1	PRJEB50837	SAMEA12943742	ftp.sra.ebi.ac.uk/vol1/run/ERR865/ERR8651115/J005_R1.fastq.gz;ftp.sra.ebi.ac.uk/vol1/run/ERR865/ERR8651115/J005_R2.fastq.gz	J005	J005_scaffold_N_5	scaffold	circular	J005_N_5	c	0.772	0.228	unicycler	5386	Canada	Pig	2009	NA	NA	NA	NA	NA	NA	NA	NA	NA
PRJEB60752	SAMEA112795332	ftp.sra.ebi.ac.uk/vol1/run/ERR110/ERR11040483/J005.fastq.gz	GCA_949766935.1	ftp.ncbi.nlm.nih.gov/genomes/all/GCA/949/766/935/GCA_949766935.1_J005/GCA_949766935.1_J005_genomic.fna.gz	CATKJH010000006.1	PRJEB50837	SAMEA12943742	ftp.sra.ebi.ac.uk/vol1/run/ERR865/ERR8651115/J005_R1.fastq.gz;ftp.sra.ebi.ac.uk/vol1/run/ERR865/ERR8651115/J005_R2.fastq.gz	J005	J005_scaffold_N_6	plasmid	circular	pJ005_N_6	p	0.184	0.816	unicycler	5264	Canada	Pig	2009	NA	NA	NA	NA	NA	NA	NA	NA	NA
PRJEB60752	SAMEA112795332	ftp.sra.ebi.ac.uk/vol1/run/ERR110/ERR11040483/J005.fastq.gz	GCA_949766935.1	ftp.ncbi.nlm.nih.gov/genomes/all/GCA/949/766/935/GCA_949766935.1_J005/GCA_949766935.1_J005_genomic.fna.gz	CATKJH010000007.1	PRJEB50837	SAMEA12943742	ftp.sra.ebi.ac.uk/vol1/run/ERR865/ERR8651115/J005_R1.fastq.gz;ftp.sra.ebi.ac.uk/vol1/run/ERR865/ERR8651115/J005_R2.fastq.gz	J005	J005_scaffold_N_7	plasmid	circular	pJ005_N_7	p	0.092	0.908	unicycler	4060	Canada	Pig	2009	NA	NA	NA	NA	NA	NA	NA	NA	NA
PRJEB60752	SAMEA112795333	ftp.sra.ebi.ac.uk/vol1/run/ERR110/ERR11040400/J006.fastq.gz	GCA_949768515.1	ftp.ncbi.nlm.nih.gov/genomes/all/GCA/949/768/515/GCA_949768515.1_J006/GCA_949768515.1_J006_genomic.fna.gz	CATKMP010000001.1	PRJEB50837	SAMEA12943743	ftp.sra.ebi.ac.uk/vol1/run/ERR865/ERR8651116/J006_R1.fastq.gz;ftp.sra.ebi.ac.uk/vol1/run/ERR865/ERR8651116/J006_R2.fastq.gz	J006	J006_scaffold_N_1	chromosome	circular	J006_N_1	c	0.968	0.032	unicycler	4677557	Canada	Pig	2008	NA	NA	NA	NA	NA	NA	NA	NA	NA
PRJEB60752	SAMEA112795333	ftp.sra.ebi.ac.uk/vol1/run/ERR110/ERR11040400/J006.fastq.gz	GCA_949768515.1	ftp.ncbi.nlm.nih.gov/genomes/all/GCA/949/768/515/GCA_949768515.1_J006/GCA_949768515.1_J006_genomic.fna.gz	CATKMP010000002.1	PRJEB50837	SAMEA12943743	ftp.sra.ebi.ac.uk/vol1/run/ERR865/ERR8651116/J006_R1.fastq.gz;ftp.sra.ebi.ac.uk/vol1/run/ERR865/ERR8651116/J006_R2.fastq.gz	J006	J006_scaffold_N_2	plasmid	circular	pJ006_N_2	p	0.001	0.999	unicycler	101664	Canada	Pig	2008	blaCMY-2	plasmid	IncI1	IncI1	NA	pST12	NA	NA	NA
PRJEB60752	SAMEA112795333	ftp.sra.ebi.ac.uk/vol1/run/ERR110/ERR11040400/J006.fastq.gz	GCA_949768515.1	ftp.ncbi.nlm.nih.gov/genomes/all/GCA/949/768/515/GCA_949768515.1_J006/GCA_949768515.1_J006_genomic.fna.gz	CATKMP010000003.1	PRJEB50837	SAMEA12943743	ftp.sra.ebi.ac.uk/vol1/run/ERR865/ERR8651116/J006_R1.fastq.gz;ftp.sra.ebi.ac.uk/vol1/run/ERR865/ERR8651116/J006_R2.fastq.gz	J006	J006_scaffold_N_3	plasmid	linear	pJ006_N_3	p	0.002	0.998	unicycler	85306	Canada	Pig	2008	NA	NA	NA	IncFIB(AP001918)	NA	NA	NA	NA	NA
PRJEB60752	SAMEA112795333	ftp.sra.ebi.ac.uk/vol1/run/ERR110/ERR11040400/J006.fastq.gz	GCA_949768515.1	ftp.ncbi.nlm.nih.gov/genomes/all/GCA/949/768/515/GCA_949768515.1_J006/GCA_949768515.1_J006_genomic.fna.gz	CATKMP010000004.1	PRJEB50837	SAMEA12943743	ftp.sra.ebi.ac.uk/vol1/run/ERR865/ERR8651116/J006_R1.fastq.gz;ftp.sra.ebi.ac.uk/vol1/run/ERR865/ERR8651116/J006_R2.fastq.gz	J006	J006_scaffold_N_4	plasmid	circular	pJ006_N_4	p	0.006	0.994	unicycler	31978	Canada	Pig	2008	NA	NA	NA	IncR	NA	NA	NA	NA	NA
PRJEB60752	SAMEA112795333	ftp.sra.ebi.ac.uk/vol1/run/ERR110/ERR11040400/J006.fastq.gz	GCA_949768515.1	ftp.ncbi.nlm.nih.gov/genomes/all/GCA/949/768/515/GCA_949768515.1_J006/GCA_949768515.1_J006_genomic.fna.gz	CATKMP010000005.1	PRJEB50837	SAMEA12943743	ftp.sra.ebi.ac.uk/vol1/run/ERR865/ERR8651116/J006_R1.fastq.gz;ftp.sra.ebi.ac.uk/vol1/run/ERR865/ERR8651116/J006_R2.fastq.gz	J006	J006_scaffold_N_5	scaffold	circular	J006_N_5	c	0.77	0.23	unicycler	5386	Canada	Pig	2008	NA	NA	NA	NA	NA	NA	NA	NA	NA
PRJEB60752	SAMEA112795333	ftp.sra.ebi.ac.uk/vol1/run/ERR110/ERR11040400/J006.fastq.gz	GCA_949768515.1	ftp.ncbi.nlm.nih.gov/genomes/all/GCA/949/768/515/GCA_949768515.1_J006/GCA_949768515.1_J006_genomic.fna.gz	CATKMP010000006.1	PRJEB50837	SAMEA12943743	ftp.sra.ebi.ac.uk/vol1/run/ERR865/ERR8651116/J006_R1.fastq.gz;ftp.sra.ebi.ac.uk/vol1/run/ERR865/ERR8651116/J006_R2.fastq.gz	J006	J006_scaffold_N_6	scaffold	circular	J006_N_6	p	0.449	0.551	unicycler	2952	Canada	Pig	2008	NA	NA	NA	NA	NA	NA	NA	NA	NA
PRJEB60752	SAMEA112795333	ftp.sra.ebi.ac.uk/vol1/run/ERR110/ERR11040400/J006.fastq.gz	GCA_949768515.1	ftp.ncbi.nlm.nih.gov/genomes/all/GCA/949/768/515/GCA_949768515.1_J006/GCA_949768515.1_J006_genomic.fna.gz	CATKMP010000007.1	PRJEB50837	SAMEA12943743	ftp.sra.ebi.ac.uk/vol1/run/ERR865/ERR8651116/J006_R1.fastq.gz;ftp.sra.ebi.ac.uk/vol1/run/ERR865/ERR8651116/J006_R2.fastq.gz	J006	J006_scaffold_N_7	plasmid	circular	pJ006_N_7	p	0.049	0.951	unicycler	1552	Canada	Pig	2008	NA	NA	NA	NA	NA	NA	NA	NA	NA
PRJEB60752	SAMEA112795334	ftp.sra.ebi.ac.uk/vol1/run/ERR110/ERR11040484/J007.fastq.gz	GCA_949768555.1	ftp.ncbi.nlm.nih.gov/genomes/all/GCA/949/768/555/GCA_949768555.1_J007/GCA_949768555.1_J007_genomic.fna.gz	CATKND010000001.1	PRJEB50837	SAMEA12943744	ftp.sra.ebi.ac.uk/vol1/run/ERR865/ERR8651117/J007_R1.fastq.gz;ftp.sra.ebi.ac.uk/vol1/run/ERR865/ERR8651117/J007_R2.fastq.gz	J007	J007_scaffold_N_1	chromosome	linear	J007_N_1	c	0.968	0.032	unicycler	5029962	Canada	Human	2012	blaCTX-M-15	chromosome	chromosome	NA	NA	NA	NA	NA	NA
PRJEB60752	SAMEA112795334	ftp.sra.ebi.ac.uk/vol1/run/ERR110/ERR11040484/J007.fastq.gz	GCA_949768555.1	ftp.ncbi.nlm.nih.gov/genomes/all/GCA/949/768/555/GCA_949768555.1_J007/GCA_949768555.1_J007_genomic.fna.gz	CATKND010000002.1	PRJEB50837	SAMEA12943744	ftp.sra.ebi.ac.uk/vol1/run/ERR865/ERR8651117/J007_R1.fastq.gz;ftp.sra.ebi.ac.uk/vol1/run/ERR865/ERR8651117/J007_R2.fastq.gz	J007	J007_scaffold_N_2	plasmid	circular	pJ007_N_2	p	0.098	0.902	unicycler	111239	Canada	Human	2012	NA	NA	NA	NA	NA	NA	NA	NA	NA
PRJEB60752	SAMEA112795334	ftp.sra.ebi.ac.uk/vol1/run/ERR110/ERR11040484/J007.fastq.gz	GCA_949768555.1	ftp.ncbi.nlm.nih.gov/genomes/all/GCA/949/768/555/GCA_949768555.1_J007/GCA_949768555.1_J007_genomic.fna.gz	CATKND010000003.1	PRJEB50837	SAMEA12943744	ftp.sra.ebi.ac.uk/vol1/run/ERR865/ERR8651117/J007_R1.fastq.gz;ftp.sra.ebi.ac.uk/vol1/run/ERR865/ERR8651117/J007_R2.fastq.gz	J007	J007_scaffold_N_3	plasmid	circular	pJ007_N_3	p	0.064	0.936	unicycler	90460	Canada	Human	2012	NA	NA	NA	Col156, IncFIA, IncFIB(AP001918)	NA	NA	NA	NA	NA
PRJEB60752	SAMEA112795334	ftp.sra.ebi.ac.uk/vol1/run/ERR110/ERR11040484/J007.fastq.gz	GCA_949768555.1	ftp.ncbi.nlm.nih.gov/genomes/all/GCA/949/768/555/GCA_949768555.1_J007/GCA_949768555.1_J007_genomic.fna.gz	CATKND010000004.1	PRJEB50837	SAMEA12943744	ftp.sra.ebi.ac.uk/vol1/run/ERR865/ERR8651117/J007_R1.fastq.gz;ftp.sra.ebi.ac.uk/vol1/run/ERR865/ERR8651117/J007_R2.fastq.gz	J007	J007_scaffold_N_4	scaffold	circular	J007_N_4	p	0.485	0.515	unicycler	47197	Canada	Human	2012	NA	NA	NA	NA	NA	NA	NA	NA	NA
PRJEB60752	SAMEA112795334	ftp.sra.ebi.ac.uk/vol1/run/ERR110/ERR11040484/J007.fastq.gz	GCA_949768555.1	ftp.ncbi.nlm.nih.gov/genomes/all/GCA/949/768/555/GCA_949768555.1_J007/GCA_949768555.1_J007_genomic.fna.gz	CATKND010000005.1	PRJEB50837	SAMEA12943744	ftp.sra.ebi.ac.uk/vol1/run/ERR865/ERR8651117/J007_R1.fastq.gz;ftp.sra.ebi.ac.uk/vol1/run/ERR865/ERR8651117/J007_R2.fastq.gz	J007	J007_scaffold_N_5	chromosome	circular	J007_N_5	c	0.769	0.231	unicycler	5386	Canada	Human	2012	NA	NA	NA	NA	NA	NA	NA	NA	NA
PRJEB60752	SAMEA112795334	ftp.sra.ebi.ac.uk/vol1/run/ERR110/ERR11040484/J007.fastq.gz	GCA_949768555.1	ftp.ncbi.nlm.nih.gov/genomes/all/GCA/949/768/555/GCA_949768555.1_J007/GCA_949768555.1_J007_genomic.fna.gz	CATKND010000006.1	PRJEB50837	SAMEA12943744	ftp.sra.ebi.ac.uk/vol1/run/ERR865/ERR8651117/J007_R1.fastq.gz;ftp.sra.ebi.ac.uk/vol1/run/ERR865/ERR8651117/J007_R2.fastq.gz	J007	J007_scaffold_N_6	plasmid	circular	pJ007_N_6	p	0.015	0.985	unicycler	5167	Canada	Human	2012	NA	NA	NA	NA	NA	NA	NA	NA	NA
PRJEB60752	SAMEA112795334	ftp.sra.ebi.ac.uk/vol1/run/ERR110/ERR11040484/J007.fastq.gz	GCA_949768555.1	ftp.ncbi.nlm.nih.gov/genomes/all/GCA/949/768/555/GCA_949768555.1_J007/GCA_949768555.1_J007_genomic.fna.gz	CATKND010000007.1	PRJEB50837	SAMEA12943744	ftp.sra.ebi.ac.uk/vol1/run/ERR865/ERR8651117/J007_R1.fastq.gz;ftp.sra.ebi.ac.uk/vol1/run/ERR865/ERR8651117/J007_R2.fastq.gz	J007	J007_scaffold_N_7	plasmid	circular	pJ007_N_7	p	0.022	0.978	unicycler	4081	Canada	Human	2012	NA	NA	NA	NA	NA	NA	NA	NA	NA
PRJEB60752	SAMEA112795334	ftp.sra.ebi.ac.uk/vol1/run/ERR110/ERR11040484/J007.fastq.gz	GCA_949768555.1	ftp.ncbi.nlm.nih.gov/genomes/all/GCA/949/768/555/GCA_949768555.1_J007/GCA_949768555.1_J007_genomic.fna.gz	CATKND010000008.1	PRJEB50837	SAMEA12943744	ftp.sra.ebi.ac.uk/vol1/run/ERR865/ERR8651117/J007_R1.fastq.gz;ftp.sra.ebi.ac.uk/vol1/run/ERR865/ERR8651117/J007_R2.fastq.gz	J007	J007_scaffold_N_8	plasmid	circular	pJ007_N_8	p	0.241	0.759	unicycler	1902	Canada	Human	2012	NA	NA	NA	Col(MG828)	NA	NA	NA	NA	NA
PRJEB60752	SAMEA112795335	ftp.sra.ebi.ac.uk/vol1/run/ERR110/ERR11040402/J008.fastq.gz	GCA_949768195.1	ftp.ncbi.nlm.nih.gov/genomes/all/GCA/949/768/195/GCA_949768195.1_J008/GCA_949768195.1_J008_genomic.fna.gz	CATKMB010000001.1	PRJEB50837	SAMEA12943745	ftp.sra.ebi.ac.uk/vol1/run/ERR865/ERR8651118/J008_R1.fastq.gz;ftp.sra.ebi.ac.uk/vol1/run/ERR865/ERR8651118/J008_R2.fastq.gz	J008	J008_scaffold_N_1	chromosome	circular	J008_N_1	c	0.968	0.032	unicycler	5108550	Canada	Human	2012	NA	NA	NA	NA	NA	NA	NA	NA	NA
PRJEB60752	SAMEA112795335	ftp.sra.ebi.ac.uk/vol1/run/ERR110/ERR11040402/J008.fastq.gz	GCA_949768195.1	ftp.ncbi.nlm.nih.gov/genomes/all/GCA/949/768/195/GCA_949768195.1_J008/GCA_949768195.1_J008_genomic.fna.gz	CATKMB010000002.1	PRJEB50837	SAMEA12943745	ftp.sra.ebi.ac.uk/vol1/run/ERR865/ERR8651118/J008_R1.fastq.gz;ftp.sra.ebi.ac.uk/vol1/run/ERR865/ERR8651118/J008_R2.fastq.gz	J008	J008_scaffold_N_2	plasmid	circular	pJ008_N_2	p	0.004	0.996	unicycler	123957	Canada	Human	2012	blaCTX-M-15	plasmid	IncF	IncFIA, IncFII	F2:A1:B-	NA	NA	NA	NA
PRJEB60752	SAMEA112795335	ftp.sra.ebi.ac.uk/vol1/run/ERR110/ERR11040402/J008.fastq.gz	GCA_949768195.1	ftp.ncbi.nlm.nih.gov/genomes/all/GCA/949/768/195/GCA_949768195.1_J008/GCA_949768195.1_J008_genomic.fna.gz	CATKMB010000003.1	PRJEB50837	SAMEA12943745	ftp.sra.ebi.ac.uk/vol1/run/ERR865/ERR8651118/J008_R1.fastq.gz;ftp.sra.ebi.ac.uk/vol1/run/ERR865/ERR8651118/J008_R2.fastq.gz	J008	J008_scaffold_N_3	scaffold	circular	J008_N_3	c	0.772	0.228	unicycler	5386	Canada	Human	2012	NA	NA	NA	NA	NA	NA	NA	NA	NA
PRJEB60752	SAMEA112795335	ftp.sra.ebi.ac.uk/vol1/run/ERR110/ERR11040402/J008.fastq.gz	GCA_949768195.1	ftp.ncbi.nlm.nih.gov/genomes/all/GCA/949/768/195/GCA_949768195.1_J008/GCA_949768195.1_J008_genomic.fna.gz	CATKMB010000004.1	PRJEB50837	SAMEA12943745	ftp.sra.ebi.ac.uk/vol1/run/ERR865/ERR8651118/J008_R1.fastq.gz;ftp.sra.ebi.ac.uk/vol1/run/ERR865/ERR8651118/J008_R2.fastq.gz	J008	J008_scaffold_N_4	plasmid	circular	pJ008_N_4	p	0.014	0.986	unicycler	4082	Canada	Human	2012	NA	NA	NA	NA	NA	NA	NA	NA	NA
PRJEB60752	SAMEA112795335	ftp.sra.ebi.ac.uk/vol1/run/ERR110/ERR11040402/J008.fastq.gz	GCA_949768195.1	ftp.ncbi.nlm.nih.gov/genomes/all/GCA/949/768/195/GCA_949768195.1_J008/GCA_949768195.1_J008_genomic.fna.gz	CATKMB010000005.1	PRJEB50837	SAMEA12943745	ftp.sra.ebi.ac.uk/vol1/run/ERR865/ERR8651118/J008_R1.fastq.gz;ftp.sra.ebi.ac.uk/vol1/run/ERR865/ERR8651118/J008_R2.fastq.gz	J008	J008_scaffold_N_5	scaffold	linear	J008_N_5	c	0.856	0.144	unicycler	1959	Canada	Human	2012	NA	NA	NA	NA	NA	NA	NA	NA	NA
PRJEB60752	SAMEA112795335	ftp.sra.ebi.ac.uk/vol1/run/ERR110/ERR11040402/J008.fastq.gz	GCA_949768195.1	ftp.ncbi.nlm.nih.gov/genomes/all/GCA/949/768/195/GCA_949768195.1_J008/GCA_949768195.1_J008_genomic.fna.gz	CATKMB010000006.1	PRJEB50837	SAMEA12943745	ftp.sra.ebi.ac.uk/vol1/run/ERR865/ERR8651118/J008_R1.fastq.gz;ftp.sra.ebi.ac.uk/vol1/run/ERR865/ERR8651118/J008_R2.fastq.gz	J008	J008_scaffold_N_6	plasmid	circular	pJ008_N_6	p	0.013	0.987	unicycler	1549	Canada	Human	2012	NA	NA	NA	NA	NA	NA	NA	NA	NA
PRJEB60752	SAMEA112795335	ftp.sra.ebi.ac.uk/vol1/run/ERR110/ERR11040402/J008.fastq.gz	GCA_949768195.1	ftp.ncbi.nlm.nih.gov/genomes/all/GCA/949/768/195/GCA_949768195.1_J008/GCA_949768195.1_J008_genomic.fna.gz	CATKMB010000007.1	PRJEB50837	SAMEA12943745	ftp.sra.ebi.ac.uk/vol1/run/ERR865/ERR8651118/J008_R1.fastq.gz;ftp.sra.ebi.ac.uk/vol1/run/ERR865/ERR8651118/J008_R2.fastq.gz	J008	J008_scaffold_N_7	scaffold	linear	J008_N_7	p	0.474	0.526	unicycler	1177	Canada	Human	2012	NA	NA	NA	NA	NA	NA	NA	NA	NA
PRJEB60752	SAMEA112795336	ftp.sra.ebi.ac.uk/vol1/run/ERR110/ERR11040401/J009.fastq.gz	GCA_949766805.1	ftp.ncbi.nlm.nih.gov/genomes/all/GCA/949/766/805/GCA_949766805.1_J009/GCA_949766805.1_J009_genomic.fna.gz	CATKIX010000001.1	PRJEB50837	SAMEA12943746	ftp.sra.ebi.ac.uk/vol1/run/ERR865/ERR8651119/J009_R1.fastq.gz;ftp.sra.ebi.ac.uk/vol1/run/ERR865/ERR8651119/J009_R2.fastq.gz	J009	J009_scaffold_N_1	chromosome	linear	J009_N_1	c	0.979	0.021	unicycler	4865402	Canada	Human	2012	blaCTX-M-15	chromosome	chromosome	NA	NA	NA	NA	NA	NA
PRJEB60752	SAMEA112795336	ftp.sra.ebi.ac.uk/vol1/run/ERR110/ERR11040401/J009.fastq.gz	GCA_949766805.1	ftp.ncbi.nlm.nih.gov/genomes/all/GCA/949/766/805/GCA_949766805.1_J009/GCA_949766805.1_J009_genomic.fna.gz	CATKIX010000002.1	PRJEB50837	SAMEA12943746	ftp.sra.ebi.ac.uk/vol1/run/ERR865/ERR8651119/J009_R1.fastq.gz;ftp.sra.ebi.ac.uk/vol1/run/ERR865/ERR8651119/J009_R2.fastq.gz	J009	J009_scaffold_N_2	plasmid	circular	pJ009_N_2	p	0.125	0.875	unicycler	94989	Canada	Human	2012	NA	NA	NA	IncY	NA	NA	NA	NA	NA
PRJEB60752	SAMEA112795336	ftp.sra.ebi.ac.uk/vol1/run/ERR110/ERR11040401/J009.fastq.gz	GCA_949766805.1	ftp.ncbi.nlm.nih.gov/genomes/all/GCA/949/766/805/GCA_949766805.1_J009/GCA_949766805.1_J009_genomic.fna.gz	CATKIX010000003.1	PRJEB50837	SAMEA12943746	ftp.sra.ebi.ac.uk/vol1/run/ERR865/ERR8651119/J009_R1.fastq.gz;ftp.sra.ebi.ac.uk/vol1/run/ERR865/ERR8651119/J009_R2.fastq.gz	J009	J009_scaffold_N_3	chromosome	linear	J009_N_3	c	0.967	0.033	unicycler	92970	Canada	Human	2012	NA	NA	NA	NA	NA	NA	NA	NA	NA
PRJEB60752	SAMEA112795336	ftp.sra.ebi.ac.uk/vol1/run/ERR110/ERR11040401/J009.fastq.gz	GCA_949766805.1	ftp.ncbi.nlm.nih.gov/genomes/all/GCA/949/766/805/GCA_949766805.1_J009/GCA_949766805.1_J009_genomic.fna.gz	CATKIX010000004.1	PRJEB50837	SAMEA12943746	ftp.sra.ebi.ac.uk/vol1/run/ERR865/ERR8651119/J009_R1.fastq.gz;ftp.sra.ebi.ac.uk/vol1/run/ERR865/ERR8651119/J009_R2.fastq.gz	J009	J009_scaffold_N_4	chromosome	linear	J009_N_4	c	0.978	0.022	unicycler	88138	Canada	Human	2012	NA	NA	NA	NA	NA	NA	NA	NA	NA
PRJEB60752	SAMEA112795336	ftp.sra.ebi.ac.uk/vol1/run/ERR110/ERR11040401/J009.fastq.gz	GCA_949766805.1	ftp.ncbi.nlm.nih.gov/genomes/all/GCA/949/766/805/GCA_949766805.1_J009/GCA_949766805.1_J009_genomic.fna.gz	CATKIX010000005.1	PRJEB50837	SAMEA12943746	ftp.sra.ebi.ac.uk/vol1/run/ERR865/ERR8651119/J009_R1.fastq.gz;ftp.sra.ebi.ac.uk/vol1/run/ERR865/ERR8651119/J009_R2.fastq.gz	J009	J009_scaffold_N_5	chromosome	circular	J009_N_5	c	0.771	0.229	unicycler	5386	Canada	Human	2012	NA	NA	NA	NA	NA	NA	NA	NA	NA
PRJEB60752	SAMEA112795336	ftp.sra.ebi.ac.uk/vol1/run/ERR110/ERR11040401/J009.fastq.gz	GCA_949766805.1	ftp.ncbi.nlm.nih.gov/genomes/all/GCA/949/766/805/GCA_949766805.1_J009/GCA_949766805.1_J009_genomic.fna.gz	CATKIX010000006.1	PRJEB50837	SAMEA12943746	ftp.sra.ebi.ac.uk/vol1/run/ERR865/ERR8651119/J009_R1.fastq.gz;ftp.sra.ebi.ac.uk/vol1/run/ERR865/ERR8651119/J009_R2.fastq.gz	J009	J009_scaffold_N_6	plasmid	linear	pJ009_N_6	p	0.226	0.774	unicycler	1802	Canada	Human	2012	NA	NA	NA	NA	NA	NA	NA	NA	NA
PRJEB60752	SAMEA112795337	ftp.sra.ebi.ac.uk/vol1/run/ERR110/ERR11039750/J019.fastq.gz	GCA_949768115.1	ftp.ncbi.nlm.nih.gov/genomes/all/GCA/949/768/115/GCA_949768115.1_J019/GCA_949768115.1_J019_genomic.fna.gz	CATKLY010000001.1	PRJEB50837	SAMEA12943756	ftp.sra.ebi.ac.uk/vol1/run/ERR865/ERR8651129/J019_R1.fastq.gz;ftp.sra.ebi.ac.uk/vol1/run/ERR865/ERR8651129/J019_R2.fastq.gz	J019	J019_scaffold_N_1	chromosome	circular	J019_N_1	c	0.979	0.021	unicycler	4854920	Canada	Chicken	2009	NA	NA	NA	NA	NA	NA	NA	NA	NA
PRJEB60752	SAMEA112795337	ftp.sra.ebi.ac.uk/vol1/run/ERR110/ERR11039750/J019.fastq.gz	GCA_949768115.1	ftp.ncbi.nlm.nih.gov/genomes/all/GCA/949/768/115/GCA_949768115.1_J019/GCA_949768115.1_J019_genomic.fna.gz	CATKLY010000002.1	PRJEB50837	SAMEA12943756	ftp.sra.ebi.ac.uk/vol1/run/ERR865/ERR8651129/J019_R1.fastq.gz;ftp.sra.ebi.ac.uk/vol1/run/ERR865/ERR8651129/J019_R2.fastq.gz	J019	J019_scaffold_N_2	plasmid	circular	pJ019_N_2	p	0	1	unicycler	165822	Canada	Chicken	2009	blaCMY-2	plasmid	IncA/C2	IncA/C2	NA	NA	NA	pST3	NA
PRJEB60752	SAMEA112795337	ftp.sra.ebi.ac.uk/vol1/run/ERR110/ERR11039750/J019.fastq.gz	GCA_949768115.1	ftp.ncbi.nlm.nih.gov/genomes/all/GCA/949/768/115/GCA_949768115.1_J019/GCA_949768115.1_J019_genomic.fna.gz	CATKLY010000003.1	PRJEB50837	SAMEA12943756	ftp.sra.ebi.ac.uk/vol1/run/ERR865/ERR8651129/J019_R1.fastq.gz;ftp.sra.ebi.ac.uk/vol1/run/ERR865/ERR8651129/J019_R2.fastq.gz	J019	J019_scaffold_N_3	plasmid	circular	pJ019_N_3	p	0.018	0.982	unicycler	132093	Canada	Chicken	2009	NA	NA	NA	IncFIB(AP001918)	NA	NA	NA	NA	NA
PRJEB60752	SAMEA112795337	ftp.sra.ebi.ac.uk/vol1/run/ERR110/ERR11039750/J019.fastq.gz	GCA_949768115.1	ftp.ncbi.nlm.nih.gov/genomes/all/GCA/949/768/115/GCA_949768115.1_J019/GCA_949768115.1_J019_genomic.fna.gz	CATKLY010000004.1	PRJEB50837	SAMEA12943756	ftp.sra.ebi.ac.uk/vol1/run/ERR865/ERR8651129/J019_R1.fastq.gz;ftp.sra.ebi.ac.uk/vol1/run/ERR865/ERR8651129/J019_R2.fastq.gz	J019	J019_scaffold_N_4	plasmid	circular	pJ019_N_4	p	0.008	0.992	unicycler	91289	Canada	Chicken	2009	NA	NA	NA	IncI1	NA	NA	NA	NA	NA
PRJEB60752	SAMEA112795337	ftp.sra.ebi.ac.uk/vol1/run/ERR110/ERR11039750/J019.fastq.gz	GCA_949768115.1	ftp.ncbi.nlm.nih.gov/genomes/all/GCA/949/768/115/GCA_949768115.1_J019/GCA_949768115.1_J019_genomic.fna.gz	CATKLY010000005.1	PRJEB50837	SAMEA12943756	ftp.sra.ebi.ac.uk/vol1/run/ERR865/ERR8651129/J019_R1.fastq.gz;ftp.sra.ebi.ac.uk/vol1/run/ERR865/ERR8651129/J019_R2.fastq.gz	J019	J019_scaffold_N_5	scaffold	circular	J019_N_5	c	0.769	0.231	unicycler	5386	Canada	Chicken	2009	NA	NA	NA	NA	NA	NA	NA	NA	NA
PRJEB60752	SAMEA112795337	ftp.sra.ebi.ac.uk/vol1/run/ERR110/ERR11039750/J019.fastq.gz	GCA_949768115.1	ftp.ncbi.nlm.nih.gov/genomes/all/GCA/949/768/115/GCA_949768115.1_J019/GCA_949768115.1_J019_genomic.fna.gz	CATKLY010000006.1	PRJEB50837	SAMEA12943756	ftp.sra.ebi.ac.uk/vol1/run/ERR865/ERR8651129/J019_R1.fastq.gz;ftp.sra.ebi.ac.uk/vol1/run/ERR865/ERR8651129/J019_R2.fastq.gz	J019	J019_scaffold_N_6	plasmid	circular	pJ019_N_6	p	0.009	0.991	unicycler	1549	Canada	Chicken	2009	NA	NA	NA	NA	NA	NA	NA	NA	NA
PRJEB60752	SAMEA112795338	ftp.sra.ebi.ac.uk/vol1/run/ERR110/ERR11040492/J025.fastq.gz	GCA_949766915.1	ftp.ncbi.nlm.nih.gov/genomes/all/GCA/949/766/915/GCA_949766915.1_J025/GCA_949766915.1_J025_genomic.fna.gz	CATKJD010000001.1	PRJEB50837	SAMEA12943762	ftp.sra.ebi.ac.uk/vol1/run/ERR865/ERR8651135/J025_R1.fastq.gz;ftp.sra.ebi.ac.uk/vol1/run/ERR865/ERR8651135/J025_R2.fastq.gz	J025	J025_scaffold_N_1	chromosome	circular	J025_N_1	c	0.968	0.032	unicycler	5090960	Canada	Chicken	2009	NA	NA	NA	NA	NA	NA	NA	NA	NA
PRJEB60752	SAMEA112795338	ftp.sra.ebi.ac.uk/vol1/run/ERR110/ERR11040492/J025.fastq.gz	GCA_949766915.1	ftp.ncbi.nlm.nih.gov/genomes/all/GCA/949/766/915/GCA_949766915.1_J025/GCA_949766915.1_J025_genomic.fna.gz	CATKJD010000002.1	PRJEB50837	SAMEA12943762	ftp.sra.ebi.ac.uk/vol1/run/ERR865/ERR8651135/J025_R1.fastq.gz;ftp.sra.ebi.ac.uk/vol1/run/ERR865/ERR8651135/J025_R2.fastq.gz	J025	J025_scaffold_N_2	plasmid	circular	pJ025_N_2	p	0	1	unicycler	96043	Canada	Chicken	2009	blaCMY-2	plasmid	IncI1	IncI1	NA	pST12	NA	NA	NA
PRJEB60752	SAMEA112795338	ftp.sra.ebi.ac.uk/vol1/run/ERR110/ERR11040492/J025.fastq.gz	GCA_949766915.1	ftp.ncbi.nlm.nih.gov/genomes/all/GCA/949/766/915/GCA_949766915.1_J025/GCA_949766915.1_J025_genomic.fna.gz	CATKJD010000003.1	PRJEB50837	SAMEA12943762	ftp.sra.ebi.ac.uk/vol1/run/ERR865/ERR8651135/J025_R1.fastq.gz;ftp.sra.ebi.ac.uk/vol1/run/ERR865/ERR8651135/J025_R2.fastq.gz	J025	J025_scaffold_N_3	plasmid	circular	pJ025_N_3	p	0.244	0.756	unicycler	5463	Canada	Chicken	2009	NA	NA	NA	NA	NA	NA	NA	NA	NA
PRJEB60752	SAMEA112795338	ftp.sra.ebi.ac.uk/vol1/run/ERR110/ERR11040492/J025.fastq.gz	GCA_949766915.1	ftp.ncbi.nlm.nih.gov/genomes/all/GCA/949/766/915/GCA_949766915.1_J025/GCA_949766915.1_J025_genomic.fna.gz	CATKJD010000004.1	PRJEB50837	SAMEA12943762	ftp.sra.ebi.ac.uk/vol1/run/ERR865/ERR8651135/J025_R1.fastq.gz;ftp.sra.ebi.ac.uk/vol1/run/ERR865/ERR8651135/J025_R2.fastq.gz	J025	J025_scaffold_N_4	scaffold	linear	J025_N_4	c	0.658	0.342	unicycler	2240	Canada	Chicken	2009	NA	NA	NA	NA	NA	NA	NA	NA	NA
PRJEB60752	SAMEA112795338	ftp.sra.ebi.ac.uk/vol1/run/ERR110/ERR11040492/J025.fastq.gz	GCA_949766915.1	ftp.ncbi.nlm.nih.gov/genomes/all/GCA/949/766/915/GCA_949766915.1_J025/GCA_949766915.1_J025_genomic.fna.gz	CATKJD010000005.1	PRJEB50837	SAMEA12943762	ftp.sra.ebi.ac.uk/vol1/run/ERR865/ERR8651135/J025_R1.fastq.gz;ftp.sra.ebi.ac.uk/vol1/run/ERR865/ERR8651135/J025_R2.fastq.gz	J025	J025_scaffold_N_5	plasmid	linear	pJ025_N_5	p	0.219	0.781	unicycler	1449	Canada	Chicken	2009	NA	NA	NA	Col(MG828)	NA	NA	NA	NA	NA
PRJEB54884	SAMEA110398707	ftp.sra.ebi.ac.uk/vol1/run/ERR997/ERR9979384/J044.fastq.gz	GCA_964021245.1	ftp.ncbi.nlm.nih.gov/genomes/all/GCA/964/021/245/GCA_964021245.1_J044/GCA_964021245.1_J044_genomic.fna.gz	CAXHYO010000001.1	PRJEB50837	SAMEA12943781	ftp.sra.ebi.ac.uk/vol1/run/ERR865/ERR8651154/J044_R1.fastq.gz;ftp.sra.ebi.ac.uk/vol1/run/ERR865/ERR8651154/J044_R2.fastq.gz	J044	J044_scaffold_N_1	chromosome	circular	J044_N_1	c	0.979	0.021	unicycler	4959100	Canada	Chicken	2010	NA	NA	NA	NA	NA	NA	NA	NA	NA
PRJEB54884	SAMEA110398707	ftp.sra.ebi.ac.uk/vol1/run/ERR997/ERR9979384/J044.fastq.gz	GCA_964021245.1	ftp.ncbi.nlm.nih.gov/genomes/all/GCA/964/021/245/GCA_964021245.1_J044/GCA_964021245.1_J044_genomic.fna.gz	CAXHYO010000002.1	PRJEB50837	SAMEA12943781	ftp.sra.ebi.ac.uk/vol1/run/ERR865/ERR8651154/J044_R1.fastq.gz;ftp.sra.ebi.ac.uk/vol1/run/ERR865/ERR8651154/J044_R2.fastq.gz	J044	J044_scaffold_N_2	plasmid	circular	pJ044_N_2	p	0	1	unicycler	98563	Canada	Chicken	2010	blaCMY-2	plasmid	IncI1	IncI1	NA	pST12	NA	NA	NA
PRJEB54884	SAMEA110398707	ftp.sra.ebi.ac.uk/vol1/run/ERR997/ERR9979384/J044.fastq.gz	GCA_964021245.1	ftp.ncbi.nlm.nih.gov/genomes/all/GCA/964/021/245/GCA_964021245.1_J044/GCA_964021245.1_J044_genomic.fna.gz	CAXHYO010000003.1	PRJEB50837	SAMEA12943781	ftp.sra.ebi.ac.uk/vol1/run/ERR865/ERR8651154/J044_R1.fastq.gz;ftp.sra.ebi.ac.uk/vol1/run/ERR865/ERR8651154/J044_R2.fastq.gz	J044	J044_scaffold_N_3	plasmid	circular	pJ044_N_3	p	0.002	0.998	unicycler	69971	Canada	Chicken	2010	NA	NA	NA	IncFII	NA	NA	NA	NA	NA
PRJEB54884	SAMEA110398707	ftp.sra.ebi.ac.uk/vol1/run/ERR997/ERR9979384/J044.fastq.gz	GCA_964021245.1	ftp.ncbi.nlm.nih.gov/genomes/all/GCA/964/021/245/GCA_964021245.1_J044/GCA_964021245.1_J044_genomic.fna.gz	CAXHYO010000004.1	PRJEB50837	SAMEA12943781	ftp.sra.ebi.ac.uk/vol1/run/ERR865/ERR8651154/J044_R1.fastq.gz;ftp.sra.ebi.ac.uk/vol1/run/ERR865/ERR8651154/J044_R2.fastq.gz	J044	J044_scaffold_N_4	scaffold	linear	J044_N_4	c	0.625	0.375	unicycler	1031	Canada	Chicken	2010	NA	NA	NA	NA	NA	NA	NA	NA	NA
PRJEB60752	SAMEA112795339	ftp.sra.ebi.ac.uk/vol1/run/ERR110/ERR11040503/J052.fastq.gz	GCA_949768075.1	ftp.ncbi.nlm.nih.gov/genomes/all/GCA/949/768/075/GCA_949768075.1_J052/GCA_949768075.1_J052_genomic.fna.gz	CATKLV010000001.1	PRJEB50837	SAMEA12943789	ftp.sra.ebi.ac.uk/vol1/run/ERR865/ERR8651162/J052_R1.fastq.gz;ftp.sra.ebi.ac.uk/vol1/run/ERR865/ERR8651162/J052_R2.fastq.gz	J052	J052_scaffold_N_1	chromosome	circular	J052_N_1	c	0.974	0.026	flye	4943615	Canada	Chicken	2011	NA	NA	NA	NA	NA	NA	NA	NA	NA
PRJEB60752	SAMEA112795339	ftp.sra.ebi.ac.uk/vol1/run/ERR110/ERR11040503/J052.fastq.gz	GCA_949768075.1	ftp.ncbi.nlm.nih.gov/genomes/all/GCA/949/768/075/GCA_949768075.1_J052/GCA_949768075.1_J052_genomic.fna.gz	CATKLV010000002.1	PRJEB50837	SAMEA12943789	ftp.sra.ebi.ac.uk/vol1/run/ERR865/ERR8651162/J052_R1.fastq.gz;ftp.sra.ebi.ac.uk/vol1/run/ERR865/ERR8651162/J052_R2.fastq.gz	J052	J052_scaffold_N_2	plasmid	circular	pJ052_N_2	p	0.026	0.974	flye	129865	Canada	Chicken	2011	NA	NA	NA	IncFIB(AP001918), IncFIC(FII)	NA	NA	NA	NA	NA
PRJEB60752	SAMEA112795339	ftp.sra.ebi.ac.uk/vol1/run/ERR110/ERR11040503/J052.fastq.gz	GCA_949768075.1	ftp.ncbi.nlm.nih.gov/genomes/all/GCA/949/768/075/GCA_949768075.1_J052/GCA_949768075.1_J052_genomic.fna.gz	CATKLV010000003.1	PRJEB50837	SAMEA12943789	ftp.sra.ebi.ac.uk/vol1/run/ERR865/ERR8651162/J052_R1.fastq.gz;ftp.sra.ebi.ac.uk/vol1/run/ERR865/ERR8651162/J052_R2.fastq.gz	J052	J052_scaffold_N_3	plasmid	circular	pJ052_N_3	p	0	1	flye	163110	Canada	Chicken	2011	blaCMY-2	plasmid	IncA/C2	IncA/C2	NA	NA	NA	pST3	NA
PRJEB60752	SAMEA112795340	ftp.sra.ebi.ac.uk/vol1/run/ERR110/ERR11040482/J058.fastq.gz	GCA_949768345.1	ftp.ncbi.nlm.nih.gov/genomes/all/GCA/949/768/345/GCA_949768345.1_J058/GCA_949768345.1_J058_genomic.fna.gz	CATKMN010000001.1	PRJEB50837	SAMEA12943795	ftp.sra.ebi.ac.uk/vol1/run/ERR865/ERR8651168/J058_R1.fastq.gz;ftp.sra.ebi.ac.uk/vol1/run/ERR865/ERR8651168/J058_R2.fastq.gz	J058	J058_scaffold_N_1	chromosome	linear	J058_N_1	c	0.968	0.032	unicycler	5050535	Canada	Chicken	2011	NA	NA	NA	NA	NA	NA	NA	NA	NA
PRJEB60752	SAMEA112795340	ftp.sra.ebi.ac.uk/vol1/run/ERR110/ERR11040482/J058.fastq.gz	GCA_949768345.1	ftp.ncbi.nlm.nih.gov/genomes/all/GCA/949/768/345/GCA_949768345.1_J058/GCA_949768345.1_J058_genomic.fna.gz	CATKMN010000002.1	PRJEB50837	SAMEA12943795	ftp.sra.ebi.ac.uk/vol1/run/ERR865/ERR8651168/J058_R1.fastq.gz;ftp.sra.ebi.ac.uk/vol1/run/ERR865/ERR8651168/J058_R2.fastq.gz	J058	J058_scaffold_N_2	plasmid	circular	pJ058_N_2	p	0.006	0.994	unicycler	274244	Canada	Chicken	2011	NA	NA	NA	IncHI2, IncHI2A	NA	NA	NA	NA	NA
PRJEB60752	SAMEA112795340	ftp.sra.ebi.ac.uk/vol1/run/ERR110/ERR11040482/J058.fastq.gz	GCA_949768345.1	ftp.ncbi.nlm.nih.gov/genomes/all/GCA/949/768/345/GCA_949768345.1_J058/GCA_949768345.1_J058_genomic.fna.gz	CATKMN010000003.1	PRJEB50837	SAMEA12943795	ftp.sra.ebi.ac.uk/vol1/run/ERR865/ERR8651168/J058_R1.fastq.gz;ftp.sra.ebi.ac.uk/vol1/run/ERR865/ERR8651168/J058_R2.fastq.gz	J058	J058_scaffold_N_3	plasmid	circular	pJ058_N_3	p	0.014	0.986	unicycler	133639	Canada	Chicken	2011	NA	NA	NA	IncFIB(AP001918)	NA	NA	NA	NA	NA
PRJEB60752	SAMEA112795340	ftp.sra.ebi.ac.uk/vol1/run/ERR110/ERR11040482/J058.fastq.gz	GCA_949768345.1	ftp.ncbi.nlm.nih.gov/genomes/all/GCA/949/768/345/GCA_949768345.1_J058/GCA_949768345.1_J058_genomic.fna.gz	CATKMN010000004.1	PRJEB50837	SAMEA12943795	ftp.sra.ebi.ac.uk/vol1/run/ERR865/ERR8651168/J058_R1.fastq.gz;ftp.sra.ebi.ac.uk/vol1/run/ERR865/ERR8651168/J058_R2.fastq.gz	J058	J058_scaffold_N_4	plasmid	circular	pJ058_N_4	p	0.002	0.998	unicycler	101344	Canada	Chicken	2011	blaCMY-2	plasmid	IncI1	IncI1	NA	pST12	NA	NA	NA
PRJEB60752	SAMEA112795340	ftp.sra.ebi.ac.uk/vol1/run/ERR110/ERR11040482/J058.fastq.gz	GCA_949768345.1	ftp.ncbi.nlm.nih.gov/genomes/all/GCA/949/768/345/GCA_949768345.1_J058/GCA_949768345.1_J058_genomic.fna.gz	CATKMN010000005.1	PRJEB50837	SAMEA12943795	ftp.sra.ebi.ac.uk/vol1/run/ERR865/ERR8651168/J058_R1.fastq.gz;ftp.sra.ebi.ac.uk/vol1/run/ERR865/ERR8651168/J058_R2.fastq.gz	J058	J058_scaffold_N_5	plasmid	circular	pJ058_N_5	p	0.072	0.928	unicycler	41464	Canada	Chicken	2011	NA	NA	NA	NA	NA	NA	NA	NA	NA
PRJEB60752	SAMEA112795340	ftp.sra.ebi.ac.uk/vol1/run/ERR110/ERR11040482/J058.fastq.gz	GCA_949768345.1	ftp.ncbi.nlm.nih.gov/genomes/all/GCA/949/768/345/GCA_949768345.1_J058/GCA_949768345.1_J058_genomic.fna.gz	CATKMN010000006.1	PRJEB50837	SAMEA12943795	ftp.sra.ebi.ac.uk/vol1/run/ERR865/ERR8651168/J058_R1.fastq.gz;ftp.sra.ebi.ac.uk/vol1/run/ERR865/ERR8651168/J058_R2.fastq.gz	J058	J058_scaffold_N_6	chromosome	linear	J058_N_6	c	0.954	0.046	unicycler	34778	Canada	Chicken	2011	NA	NA	NA	NA	NA	NA	NA	NA	NA
PRJEB60752	SAMEA112795340	ftp.sra.ebi.ac.uk/vol1/run/ERR110/ERR11040482/J058.fastq.gz	GCA_949768345.1	ftp.ncbi.nlm.nih.gov/genomes/all/GCA/949/768/345/GCA_949768345.1_J058/GCA_949768345.1_J058_genomic.fna.gz	CATKMN010000007.1	PRJEB50837	SAMEA12943795	ftp.sra.ebi.ac.uk/vol1/run/ERR865/ERR8651168/J058_R1.fastq.gz;ftp.sra.ebi.ac.uk/vol1/run/ERR865/ERR8651168/J058_R2.fastq.gz	J058	J058_scaffold_N_7	chromosome	linear	J058_N_7	c	0.814	0.186	unicycler	1755	Canada	Chicken	2011	NA	NA	NA	NA	NA	NA	NA	NA	NA
PRJEB60752	SAMEA112795341	ftp.sra.ebi.ac.uk/vol1/run/ERR110/ERR11040404/J059.fastq.gz	GCA_949768675.1	ftp.ncbi.nlm.nih.gov/genomes/all/GCA/949/768/675/GCA_949768675.1_J059/GCA_949768675.1_J059_genomic.fna.gz	CATKNK010000001.1	PRJEB50837	SAMEA12943796	ftp.sra.ebi.ac.uk/vol1/run/ERR865/ERR8651169/J059_R1.fastq.gz;ftp.sra.ebi.ac.uk/vol1/run/ERR865/ERR8651169/J059_R2.fastq.gz	J059	J059_scaffold_N_1	chromosome	circular	J059_N_1	c	0.974	0.026	unicycler	5095652	Canada	Chicken	2011	NA	NA	NA	NA	NA	NA	NA	NA	NA
PRJEB60752	SAMEA112795341	ftp.sra.ebi.ac.uk/vol1/run/ERR110/ERR11040404/J059.fastq.gz	GCA_949768675.1	ftp.ncbi.nlm.nih.gov/genomes/all/GCA/949/768/675/GCA_949768675.1_J059/GCA_949768675.1_J059_genomic.fna.gz	CATKNK010000002.1	PRJEB50837	SAMEA12943796	ftp.sra.ebi.ac.uk/vol1/run/ERR865/ERR8651169/J059_R1.fastq.gz;ftp.sra.ebi.ac.uk/vol1/run/ERR865/ERR8651169/J059_R2.fastq.gz	J059	J059_scaffold_N_2	plasmid	circular	pJ059_N_2	p	0.013	0.987	unicycler	175356	Canada	Chicken	2011	NA	NA	NA	IncFIB(AP001918), IncFIC(FII)	NA	NA	NA	NA	NA
PRJEB60752	SAMEA112795341	ftp.sra.ebi.ac.uk/vol1/run/ERR110/ERR11040404/J059.fastq.gz	GCA_949768675.1	ftp.ncbi.nlm.nih.gov/genomes/all/GCA/949/768/675/GCA_949768675.1_J059/GCA_949768675.1_J059_genomic.fna.gz	CATKNK010000003.1	PRJEB50837	SAMEA12943796	ftp.sra.ebi.ac.uk/vol1/run/ERR865/ERR8651169/J059_R1.fastq.gz;ftp.sra.ebi.ac.uk/vol1/run/ERR865/ERR8651169/J059_R2.fastq.gz	J059	J059_scaffold_N_3	plasmid	circular	pJ059_N_3	p	0	1	unicycler	101571	Canada	Chicken	2011	blaCMY-2	plasmid	IncI1	IncI1	NA	pST12	NA	NA	NA
PRJEB60752	SAMEA112795341	ftp.sra.ebi.ac.uk/vol1/run/ERR110/ERR11040404/J059.fastq.gz	GCA_949768675.1	ftp.ncbi.nlm.nih.gov/genomes/all/GCA/949/768/675/GCA_949768675.1_J059/GCA_949768675.1_J059_genomic.fna.gz	CATKNK010000004.1	PRJEB50837	SAMEA12943796	ftp.sra.ebi.ac.uk/vol1/run/ERR865/ERR8651169/J059_R1.fastq.gz;ftp.sra.ebi.ac.uk/vol1/run/ERR865/ERR8651169/J059_R2.fastq.gz	J059	J059_scaffold_N_4	plasmid	circular	pJ059_N_4	p	0.007	0.993	unicycler	6646	Canada	Chicken	2011	NA	NA	NA	NA	NA	NA	NA	NA	NA
PRJEB60752	SAMEA112795341	ftp.sra.ebi.ac.uk/vol1/run/ERR110/ERR11040404/J059.fastq.gz	GCA_949768675.1	ftp.ncbi.nlm.nih.gov/genomes/all/GCA/949/768/675/GCA_949768675.1_J059/GCA_949768675.1_J059_genomic.fna.gz	CATKNK010000005.1	PRJEB50837	SAMEA12943796	ftp.sra.ebi.ac.uk/vol1/run/ERR865/ERR8651169/J059_R1.fastq.gz;ftp.sra.ebi.ac.uk/vol1/run/ERR865/ERR8651169/J059_R2.fastq.gz	J059	J059_scaffold_N_5	scaffold	linear	J059_N_5	c	0.706	0.294	unicycler	2818	Canada	Chicken	2011	NA	NA	NA	NA	NA	NA	NA	NA	NA
PRJEB60752	SAMEA112795342	ftp.sra.ebi.ac.uk/vol1/run/ERR110/ERR11040485/J065.fastq.gz	GCA_949768055.1	ftp.ncbi.nlm.nih.gov/genomes/all/GCA/949/768/055/GCA_949768055.1_J065/GCA_949768055.1_J065_genomic.fna.gz	CATKLT010000001.1	PRJEB50837	SAMEA12943802	ftp.sra.ebi.ac.uk/vol1/run/ERR865/ERR8651175/J065_R1.fastq.gz;ftp.sra.ebi.ac.uk/vol1/run/ERR865/ERR8651175/J065_R2.fastq.gz	J065	J065_scaffold_N_1	chromosome	circular	J065_N_1	c	0.975	0.025	flye	4848002	Canada	Chicken	2012	NA	NA	NA	NA	NA	NA	NA	NA	NA
PRJEB60752	SAMEA112795342	ftp.sra.ebi.ac.uk/vol1/run/ERR110/ERR11040485/J065.fastq.gz	GCA_949768055.1	ftp.ncbi.nlm.nih.gov/genomes/all/GCA/949/768/055/GCA_949768055.1_J065/GCA_949768055.1_J065_genomic.fna.gz	CATKLT010000002.1	PRJEB50837	SAMEA12943802	ftp.sra.ebi.ac.uk/vol1/run/ERR865/ERR8651175/J065_R1.fastq.gz;ftp.sra.ebi.ac.uk/vol1/run/ERR865/ERR8651175/J065_R2.fastq.gz	J065	J065_scaffold_N_2	plasmid	circular	pJ065_N_2	p	0.005	0.995	flye	170609	Canada	Chicken	2012	NA	NA	NA	IncFIA, IncFIB(AP001918), IncFIC(FII)	NA	NA	NA	NA	NA
PRJEB60752	SAMEA112795342	ftp.sra.ebi.ac.uk/vol1/run/ERR110/ERR11040485/J065.fastq.gz	GCA_949768055.1	ftp.ncbi.nlm.nih.gov/genomes/all/GCA/949/768/055/GCA_949768055.1_J065/GCA_949768055.1_J065_genomic.fna.gz	CATKLT010000003.1	PRJEB50837	SAMEA12943802	ftp.sra.ebi.ac.uk/vol1/run/ERR865/ERR8651175/J065_R1.fastq.gz;ftp.sra.ebi.ac.uk/vol1/run/ERR865/ERR8651175/J065_R2.fastq.gz	J065	J065_scaffold_N_3	plasmid	circular	pJ065_N_3	p	0	1	flye	101718	Canada	Chicken	2012	blaCMY-2	plasmid	IncI1	IncI1	NA	pST12	NA	NA	NA
PRJEB60752	SAMEA112795343	ftp.sra.ebi.ac.uk/vol1/run/ERR110/ERR11040493/J074.fastq.gz	GCA_949767125.1	ftp.ncbi.nlm.nih.gov/genomes/all/GCA/949/767/125/GCA_949767125.1_J074/GCA_949767125.1_J074_genomic.fna.gz	CATKJW010000001.1	PRJEB50837	SAMEA12943811	ftp.sra.ebi.ac.uk/vol1/run/ERR865/ERR8651184/J074_R1.fastq.gz;ftp.sra.ebi.ac.uk/vol1/run/ERR865/ERR8651184/J074_R2.fastq.gz	J074	J074_scaffold_N_1	chromosome	circular	J074_N_1	c	0.968	0.032	unicycler	5212476	Canada	Chicken	2013	NA	NA	NA	NA	NA	NA	NA	NA	NA
PRJEB60752	SAMEA112795343	ftp.sra.ebi.ac.uk/vol1/run/ERR110/ERR11040493/J074.fastq.gz	GCA_949767125.1	ftp.ncbi.nlm.nih.gov/genomes/all/GCA/949/767/125/GCA_949767125.1_J074/GCA_949767125.1_J074_genomic.fna.gz	CATKJW010000002.1	PRJEB50837	SAMEA12943811	ftp.sra.ebi.ac.uk/vol1/run/ERR865/ERR8651184/J074_R1.fastq.gz;ftp.sra.ebi.ac.uk/vol1/run/ERR865/ERR8651184/J074_R2.fastq.gz	J074	J074_scaffold_N_2	plasmid	circular	pJ074_N_2	p	0.004	0.996	unicycler	190288	Canada	Chicken	2013	NA	NA	IncF	IncFIB(AP001918), IncFIC(FII)	NA	NA	NA	NA	NA
PRJEB60752	SAMEA112795343	ftp.sra.ebi.ac.uk/vol1/run/ERR110/ERR11040493/J074.fastq.gz	GCA_949767125.1	ftp.ncbi.nlm.nih.gov/genomes/all/GCA/949/767/125/GCA_949767125.1_J074/GCA_949767125.1_J074_genomic.fna.gz	CATKJW010000003.1	PRJEB50837	SAMEA12943811	ftp.sra.ebi.ac.uk/vol1/run/ERR865/ERR8651184/J074_R1.fastq.gz;ftp.sra.ebi.ac.uk/vol1/run/ERR865/ERR8651184/J074_R2.fastq.gz	J074	J074_scaffold_N_3	plasmid	circular	pJ074_N_3	p	0.003	0.997	unicycler	98175	Canada	Chicken	2013	blaCMY-2	plasmid	IncI1	IncI1	NA	pST65	NA	NA	NA
PRJEB60752	SAMEA112795343	ftp.sra.ebi.ac.uk/vol1/run/ERR110/ERR11040493/J074.fastq.gz	GCA_949767125.1	ftp.ncbi.nlm.nih.gov/genomes/all/GCA/949/767/125/GCA_949767125.1_J074/GCA_949767125.1_J074_genomic.fna.gz	CATKJW010000004.1	PRJEB50837	SAMEA12943811	ftp.sra.ebi.ac.uk/vol1/run/ERR865/ERR8651184/J074_R1.fastq.gz;ftp.sra.ebi.ac.uk/vol1/run/ERR865/ERR8651184/J074_R2.fastq.gz	J074	J074_scaffold_N_4	plasmid	circular	pJ074_N_4	p	0.24	0.76	unicycler	5463	Canada	Chicken	2013	NA	NA	NA	NA	NA	NA	NA	NA	NA
PRJEB60752	SAMEA112795343	ftp.sra.ebi.ac.uk/vol1/run/ERR110/ERR11040493/J074.fastq.gz	GCA_949767125.1	ftp.ncbi.nlm.nih.gov/genomes/all/GCA/949/767/125/GCA_949767125.1_J074/GCA_949767125.1_J074_genomic.fna.gz	CATKJW010000005.1	PRJEB50837	SAMEA12943811	ftp.sra.ebi.ac.uk/vol1/run/ERR865/ERR8651184/J074_R1.fastq.gz;ftp.sra.ebi.ac.uk/vol1/run/ERR865/ERR8651184/J074_R2.fastq.gz	J074	J074_scaffold_N_5	plasmid	circular	pJ074_N_5	p	0.299	0.701	unicycler	3817	Canada	Chicken	2013	NA	NA	NA	NA	NA	NA	NA	NA	NA
PRJEB60752	SAMEA112795344	ftp.sra.ebi.ac.uk/vol1/run/ERR110/ERR11040487/J075.fastq.gz	GCA_949768295.1	ftp.ncbi.nlm.nih.gov/genomes/all/GCA/949/768/295/GCA_949768295.1_J075/GCA_949768295.1_J075_genomic.fna.gz	CATKMK010000001.1	PRJEB50837	SAMEA12943812	ftp.sra.ebi.ac.uk/vol1/run/ERR865/ERR8651185/J075_R1.fastq.gz;ftp.sra.ebi.ac.uk/vol1/run/ERR865/ERR8651185/J075_R2.fastq.gz	J075	J075_scaffold_N_1	chromosome	circular	J075_N_1	c	0.968	0.032	unicycler	4825383	Canada	Chicken	2013	NA	NA	NA	NA	NA	NA	NA	NA	NA
[truncated: 501 more rows]

## Sheet: Notes
Column labels	Description
BioProject_LongReadData	Bioproject number for the long-read data
BioSample_LongReadData	Biosample number for the long-read data
hyperlink_LongReadData	link for the individual genome from the long-read data
[truncated: 28 more rows]
