# Supplementary material for: Global transmission of extended-spectrum cephalosporin resistance in Escherichia coli driven by epidemic plasmids
Source: eBioMedicine. 2024 Apr 11;103:105097. doi: 10.1016/j.ebiom.2024.105097 (PMC11024496; doi:10.1016/j.ebiom.2024.105097)
Supplement: Supplementary appendix 3 [file mmc3.xlsx]

## Sheet: appendix_3
Queried reference plasmid ID of this study used in PLSDB	Epidemic plasmid subtype of this study (plasmid length)	Matching accessions with publicly available plasmids	Mash distance	Shared hashes	plasmid topology	plasmid length	Country*	Source*	Bacteria species
pJPI229_S29_N_3	IncI1 pST2 blaCMY-2 (length: 91874 bp)	NZ_CP023365.1	0.000167546	993	circular	92421	United Kingdom: Scotland, Edinburgh	Canine	Escherichia coli
		NZ_CP023376.1	0.000215742	991	circular	92420	United Kingdom: Scotland, Edinburgh	Canine	Escherichia coli
		NZ_CP016533.1	0.000458924	981	circular	91980	Canada	Chicken: cecal content	Salmonella enterica subsp. enterica serovar Heidelberg
		NZ_CP023382.1	0.00205363	919	circular	95720	United Kingdom: Scotland, Edinburgh	Canine	Escherichia coli
		NZ_CP023356.1	0.0028554	890	circular	94881	United Kingdom: Scotland, Edinburgh	Canine	Escherichia coli
		NZ_CP044137.1	0.00621379	782	circular	88229	NA	NA	Escherichia coli
		NZ_CP009566.1	0.00781808	737	circular	94725	USA: AZ	NA	Salmonella enterica subsp. enterica serovar Newport
		NZ_MT468651.1	0.00793	734	circular	94698	Australia	Silver gulls	Escherichia coli
		NZ_CP023385.1	0.00796745	733	circular	87770	United Kingdom: Scotland, Edinburgh	Canine	Escherichia coli
		NZ_LR898869.1	0.00808024	730	circular	96021	Australia	Human: rectal swab	Escherichia coli
		NZ_KX058576.1	0.00811798	729	circular	94697	China: Shanghai	Food	Salmonella enterica
		NZ_LR999868.1	0.00819369	727	circular	89594	NA	NA	Escherichia coli
		NZ_LR999869.1	0.00819369	727	circular	89594	NA	NA	Escherichia coli
		NC_019131.1	0.00823165	726	circular	86586	NA	NA	Salmonella enterica subsp. enterica serovar Heidelberg
		NZ_CP058230.1	0.00826969	725	circular	93354	China	Human	Klebsiella pneumoniae
		OU015336.1	0.00861543	716	circular	94179	Australia	Bovine feces	Salmonella enterica subsp. enterica serovar Typhimurium
		NZ_MG844436.1	0.00865422	715	circular	90844	NA	NA	Escherichia coli
		NZ_MN540570.1	0.00873204	713	circular	90249	Italy	Dog: biopsy	Escherichia coli
		OU015327.1	0.00877107	712	circular	93296	Australia	Human: faeces	Salmonella enterica subsp. enterica serovar Typhimurium
		NZ_MW651978.1	0.00888862	709	circular	96414	Russia	Milvus migrans: cloacal sample of black kite	Escherichia coli
		NZ_CP054413.1	0.00940624	696	circular	86646	USA: California	Human: rectal swab	Escherichia coli
		NZ_CP024854.1	0.00940624	696	circular	96413	NA	NA	Escherichia coli
		NZ_CP080258.1	0.00989629	684	circular	98807	China: Guangdong province	Chicken: faeces	Escherichia coli
		NZ_CP038417.1	0.00997914	682	circular	89216	USA: Nebraska	Cattle: faeces	Escherichia coli
pJ003_N_3	IncI1 pST12 blaCMY-2 (length: 99004 bp)	HG428759.1	0.000458924	981	circular	99184	Uruguay	NA	Salmonella enterica subsp. enterica serovar Typhimurium
		NZ_CP012936.1	0.000680979	972	circular	98999	Canada: Quebec	Turkey meat	Salmonella enterica subsp. enterica serovar Heidelberg
		NZ_CP012923.1	0.000730741	970	circular	99011	Canada: Quebec	Chicken meat	Salmonella enterica subsp. enterica serovar Heidelberg
		NZ_CP051405.1	0.000830728	966	circular	99003	USA: NC	Bovine	Salmonella enterica subsp. enterica serovar Typhimurium
		NZ_CP022064.1	0.000830728	966	linear	109170	USA: MD	Ground turkey	Salmonella enterica subsp. enterica serovar Typhimurium
		NZ_CP028315.1	0.000880953	964	circular	98989	USA: PA	Human	Salmonella enterica subsp. enterica serovar Typhimurium
		NZ_CP016516.1	0.000956583	961	circular	98998	Canada: Ontario	Bovine organ	Salmonella enterica subsp. enterica serovar Heidelberg
		NZ_CP016572.1	0.000981871	960	circular	98999	Canada: Ontario	Chicken: feces	Salmonella enterica subsp. enterica serovar Heidelberg
		NZ_CP016568.1	0.000981871	960	circular	98998	Canada: Ontario	Chicken: feces	Salmonella enterica subsp. enterica serovar Heidelberg
		NZ_CP051314.1	0.0011089	955	circular	102373	USA: NC	Swine	Salmonella enterica subsp. enterica serovar London
		NZ_CP047012.1	0.00123693	950	circular	101644	China: Yangling	Swine	Escherichia coli
		NZ_MH472638.1	0.00128842	948	circular	101575	Denmark	Human	Escherichia coli
		NZ_CP048295.1	0.00139189	944	circular	99802	USA: CA	Chicken wings	Escherichia coli
		NZ_CP027127.1	0.00141786	943	linear	98987	NA	NA	Escherichia coli
		NZ_CP030025.1	0.00146992	941	circular	100335	NA	NA	Salmonella enterica subsp. enterica serovar Ohio
		NZ_CP044183.1	0.00157453	937	circular	101684	NA	NA	Salmonella enterica subsp. enterica serovar Heidelberg
		NZ_CP051312.1	0.00162709	935	circular	101468	USA: NC	Swine	Salmonella enterica subsp. enterica serovar Heidelberg
		NZ_CP016522.1	0.00162709	935	circular	101723	Canada: British Columbia	Chicken meat	Salmonella enterica subsp. enterica serovar Heidelberg
		NZ_CP051343.1	0.00165343	934	circular	101468	USA: NC	Swine	Salmonella enterica subsp. enterica serovar Anatum
		NZ_MW390527.1	0.00175922	930	circular	92862	The Netherlands	Meat	Escherichia coli
		NZ_CP032264.1	0.0018924	925	circular	101614	NA	NA	Escherichia coli
		NZ_KX452392.1	0.00194597	923	circular	93257	Brazil	Turkey	Escherichia coli
		NZ_CP030000.1	0.00202665	920	circular	102921	NA	NA	Salmonella enterica subsp. enterica serovar Brandenburg
		CP057698.1	0.00243596	905	circular	96066	United Kingdom	Pig: pool faecal samples collected from floor of farm	Escherichia coli
		NZ_CP012929.1	0.00243596	905	circular	96042	Canada: Quebec	Human: stool	Salmonella enterica subsp. enterica serovar Heidelberg
		NZ_CP049350.1	0.00282712	891	circular	94989	China: Shandong	Chicken	Escherichia coli
		NZ_CP016865.1	0.00305472	883	circular	104250	USA: BIFSCo Region 8	Human: stool	Salmonella enterica subsp. enterica serovar Typhimurium
		NZ_CP029110.1	0.00308338	882	not-set	91246	NA	NA	Escherichia coli
		NZ_MG825376.1	0.0034604	869	circular	98157	China	Food	Escherichia coli
		NZ_AP022160.1	0.00354859	866	circular	94990	Japan: Tokyo	NA	Escherichia coli
		NC_019099.1	0.00766986	741	circular	99331	NA	NA	Salmonella enterica
		NZ_MW390535.1	0.0084995	719	circular	114071	The Netherlands	Meat	Escherichia coli
		NC_002122.1	0.00888862	709	circular	93399	NA	NA	Shigella sonnei
		NZ_CP025279.1	0.00989629	684	circular	92439	USA: BIFSCo Region 3	Bovine peripheral lymph node	Salmonella enterica subsp. enterica serovar Montevideo
pN16-00857_N_3	IncI1 pST3 blaCTX-M-1 (length: 105201 bp)	NZ_MN419434.1	0.000680979	972	circular	102184	Norway	Poultry feces	Escherichia coli
		NZ_KT779550.1	0.000680979	972	circular	107899	France	Broilers: fecal sample	Escherichia coli
		NZ_MT230105.1	0.000705841	971	circular	107737	France	River	Escherichia coli
		NZ_MT230211.1	0.000705841	971	circular	107568	France	River	Escherichia coli
		NZ_MN419433.1	0.000730741	970	circular	102183	Norway	Poultry feces	Escherichia coli
		NZ_MT230257.1	0.00075568	969	circular	107610	France	River	Escherichia coli
		NZ_MH847571.1	0.000780658	968	circular	107715	France	Pig: ceca	Escherichia coli
		NZ_CP053677.1	0.000855821	965	circular	108435	France: Guadeloupe	Human: blood	Escherichia coli
		NZ_MT230198.1	0.000956583	961	circular	106638	France	River	Escherichia coli
		CP059924.1	0.00103256	958	circular	107524	Canada	Turkey: fecal	Escherichia coli
		NZ_LT985280.1	0.00136596	945	circular	108379	NA	NA	Escherichia coli
		NZ_CP053678.1	0.00144387	942	circular	113774	France: Guadeloupe	Rat: feces	Escherichia coli
		NZ_MN419436.1	0.00178577	929	circular	115586	Norway	Poultry feces	Escherichia coli
		NZ_MN419438.1	0.00178577	929	circular	116056	Norway	Poultry feces	Escherichia coli
		NZ_MT230229.1	0.00181236	928	circular	103963	France	River	Escherichia coli
		NZ_MN419432.1	0.00181236	928	circular	102373	Norway	Poultry feces	Escherichia coli
		CP074613.1	0.001839	927	circular	97119	United Kingdom	NA	Salmonella enterica subsp. enterica serovar Indiana
		NZ_MK181562.1	0.00199971	921	circular	107705	NA	NA	Escherichia coli
		NZ_MK181557.1	0.00205363	919	circular	108490	NA	NA	Escherichia coli
		NZ_KM377240.1	0.00210772	917	circular	105076	Switzerland	Poultry	Escherichia coli
		NZ_CP053786.1	0.00213483	916	circular	108661	Portugal	Bird of prey	Escherichia coli
		NZ_LT985273.1	0.00213483	916	circular	108661	NA	NA	Escherichia coli
		NC_025142.1	0.00213483	916	circular	108661	Switzerland	Chicken	Escherichia coli
		NC_025144.1	0.00213483	916	circular	108660	Switzerland	Chicken	Escherichia coli
		NZ_MK181561.1	0.00216198	915	circular	108214	NA	NA	Escherichia coli
		NZ_CP053788.1	0.00216198	915	circular	108661	Portugal	Wild boar	Escherichia coli
		NZ_MH847038.1	0.00216198	915	circular	108813	France	Pig: blood	Escherichia coli
		NZ_MK181568.1	0.00221642	913	circular	108457	NA	NA	Escherichia coli
		NZ_CP059909.1	0.00221642	913	circular	111912	Canada	Turkey: fecal	Escherichia coli
		NZ_CP026941.2	0.00232584	909	circular	111822	France	Bovine adult	Escherichia coli
		NZ_MK181563.1	0.0023533	908	circular	109727	NA	NA	Escherichia coli
		NZ_LT985235.1	0.00240836	906	circular	111333	NA	NA	Escherichia coli
		NZ_MK181564.1	0.0024636	904	circular	109726	NA	NA	Escherichia coli
		NZ_MK181560.1	0.00251903	902	circular	111287	NA	NA	Escherichia coli
		NZ_LT985286.1	0.00251903	902	circular	110066	NA	NA	Escherichia coli
		NZ_MN419437.1	0.0025468	901	circular	118243	Norway	Poultry feces	Escherichia coli
		NZ_KM377238.1	0.00265838	897	circular	110997	Switzerland	Poultry	Escherichia coli
		NZ_MK181558.1	0.00268639	896	circular	109836	NA	NA	Escherichia coli
		NZ_CP019252.1	0.00282712	891	circular	123053	Hong Kong	Human: urine	Escherichia coli
		NZ_MF152729.1	0.00291212	888	circular	110255	Australia	Pig	Escherichia coli
		NZ_CP062812.1	0.00294054	887	circular	109586	Canada: Quebec	Pig: feces	Escherichia coli
		NZ_CP062825.1	0.00294054	887	circular	109586	Canada: Quebec	Pig: feces	Escherichia coli
		NZ_CP062892.1	0.00294054	887	circular	109586	Canada: Quebec	Pig: feces	Escherichia coli
		NZ_CP062866.1	0.00294054	887	circular	109586	Canada: Quebec	Pig: feces	Escherichia coli
		NC_024979.1	0.00296902	886	circular	107552	The Netherlands	Chicken: cecum content	Escherichia coli
		NZ_CP062862.1	0.00296902	886	circular	112076	Canada: Quebec	Pig: feces	Escherichia coli
		NZ_CP062907.1	0.00296902	886	circular	112076	Canada: Quebec	Pig: feces	Escherichia coli
		NZ_CP062913.1	0.00296902	886	circular	110368	Canada: Quebec	Pig: feces	Escherichia coli
		NC_025143.1	0.00296902	886	circular	112330	Switzerland	Chicken	Escherichia coli
		NZ_MG948334.1	0.00302611	884	circular	111670	Switzerland	Dog	Escherichia coli
		NZ_CP062873.1	0.00305472	883	circular	110363	Canada: Quebec	Pig: feces	Escherichia coli
		NZ_MK181567.1	0.00308338	882	circular	107761	NA	NA	Escherichia coli
		CP059906.1	0.0031121	881	circular	110468	Canada	Turkey: fecal	Escherichia coli
		NZ_MW390513.1	0.00337267	872	circular	114035	The Netherlands	Meat	Escherichia coli
		NC_025176.1	0.00343111	870	circular	112671	Switzerland	Human	Escherichia coli
		NZ_KM377239.1	0.00351914	867	circular	117269	Switzerland	Poultry	Escherichia coli
		NZ_CP053560.1	0.00354859	866	circular	114029	France: Guadeloupe	Bird: cloacal swab	Escherichia coli
		NZ_MW978789.1	0.00357808	865	circular	111787	Switzerland	Swine: rectal swab	Escherichia coli
		NZ_CP062903.1	0.00363721	863	circular	112293	Canada: Quebec	Pig: feces	Escherichia coli
		NZ_CP062869.1	0.00366686	862	circular	112549	Canada: Quebec	Pig: feces	Escherichia coli
		NZ_CP006641.1	0.00405685	849	circular	103644	China	Pig	Escherichia coli
		NZ_MT230357.1	0.0042398	843	circular	102271	France	River	Escherichia coli
		NZ_MK181559.1	0.00511931	815	circular	122616	NA	NA	Escherichia coli
		NC_023329.1	0.00534606	808	circular	104399	United Kingdom	Pig	Escherichia coli
		NC_023899.1	0.00541137	806	circular	83410	Australia	Human	Salmonella enterica subsp. enterica serovar Typhimurium
		MW978788.1	0.00570819	797	circular	145350	Switzerland	Pig: feces	Escherichia coli
		NZ_CP062830.1	0.006248	781	circular	106949	Canada: Quebec	Pig: feces	Escherichia coli
		NZ_CP062887.1	0.006248	781	circular	106949	Canada: Quebec	Pig: feces	Escherichia coli
		NZ_CP062899.1	0.006248	781	circular	106949	Canada: Quebec	Pig: feces	Escherichia coli
		NZ_CP062836.1	0.006248	781	circular	109656	Canada: Quebec	Pig: feces	Escherichia coli
		NZ_CP062819.1	0.006248	781	circular	106948	Canada: Quebec	Pig: feces	Escherichia coli
		NZ_CP062842.1	0.006248	781	circular	106949	Canada: Quebec	Pig: feces	Escherichia coli
		NC_011081.1	0.00652391	773	circular	91374	USA	Turkey	Salmonella enterica subsp. enterica serovar Heidelberg
		NZ_MN419431.1	0.00659353	771	circular	106298	Norway	Poultry feces	Escherichia coli
		NZ_MK181565.1	0.00673355	767	circular	108344	NA	NA	Escherichia coli
		NZ_CP045519.1	0.00691005	762	circular	106855	Taiwan: Linkou	Human	Salmonella enterica subsp. enterica serovar Anatum
		CP043738.1	0.00698112	760	circular	111317	USA: CO	Chicken Legs	Escherichia coli
		NZ_CP058572.1	0.00715996	755	circular	109494	Australia	Human: urinary tract	Escherichia coli
		NZ_LR999862.1	0.00715996	755	circular	98666	NA	NA	Escherichia coli
		NC_024978.1	0.00737682	749	circular	110137	The Netherlands	Pig feces	Escherichia coli
		NZ_MK181566.1	0.00744966	747	circular	111403	NA	NA	Escherichia coli
		NZ_MT230324.1	0.00826969	725	circular	79971	France	River	Escherichia coli
		CP057275.1	0.00936594	697	circular	96823	United Kingdom	Cattle: pool faecal samples collected from floor of farm	Escherichia coli
		NC_023900.2	0.00936594	697	circular	96876	Australia	Human	Salmonella enterica subsp. enterica serovar Typhimurium
		NC_024980.1	0.00977265	687	circular	93037	The Netherlands	Chicken: cecum content	Escherichia coli
		NZ_LC019731.1	0.00977265	687	circular	102199	Taiwan	Human	Escherichia coli
		NZ_CP027535.1	0.00997914	682	circular	101207	NA	NA	Escherichia coli
pJPI110_S35_N_2	IncF F31:A4:B1 blaCTX-M-15 (length: 172393 bp)	NZ_CP027130.1	7.15897e-05	997	circular	170292	NA	NA	Escherichia coli
		NZ_CP021880.1	9.55247e-05	996	circular	169449	NA	NA	Escherichia coli
		NZ_MN158990.1	0.000264084	989	circular	168775	NA	NA	Escherichia coli
		NZ_CP009232.1	0.00028831	988	circular	172280	USA	Human	Escherichia coli
		NZ_MT077880.1	0.000336872	986	circular	171422	NA	NA	Escherichia coli
		CP056787.1	0.000780658	968	circular	167752	United Kingdom	Freshwater sample from upstream of wastewater treatment plant	Escherichia coli
		NZ_CP059120.1	0.000956583	961	circular	171769	Ghana	Human: urine	Escherichia coli
		NZ_MT077881.1	0.0011089	955	circular	168025	NA	NA	Escherichia coli
		NZ_CP042337.1	0.00160079	936	circular	159610	China: Guangzhou	Humna: stool	Escherichia coli
		NZ_CP048311.1	0.00271444	895	circular	170395	Switzerland	Environment	Escherichia coli
		NZ_CP058663.1	0.00354859	866	circular	149236	China: Chengdu, Sichuan	Human: abdominal drainage	Escherichia coli
		NZ_KP789020.1	0.00515153	814	circular	138692	NA	NA	Escherichia coli
		NZ_CP024860.1	0.00518381	813	circular	172588	NA	NA	Escherichia coli
		NZ_CP023835.1	0.00537869	807	circular	152425	Sweden	Human: feces	Escherichia coli
		NZ_CP028587.1	0.00560872	800	circular	150853	China: Sichuan, Chengdu	Human	Escherichia coli
		NZ_CP032877.1	0.00560872	800	circular	150853	China: Sichuan, Chengdu	Human	Escherichia coli
		NZ_CP022227.3	0.00560872	800	circular	150853	China: Sichuan, Chengdu	Human	Escherichia coli
		NZ_CP064104.1	0.00570819	797	circular	145347	China: Beijing	Human	Escherichia coli
		NZ_LR890289.1	0.00584167	793	circular	173787	Australia	Human	Escherichia coli
		NZ_CP024856.1	0.00604372	787	circular	181436	NA	NA	Escherichia coli
		NZ_LN850163.1	0.00607761	786	circular	167198	NA	NA	Escherichia coli
		NZ_AP023228.1	0.00631659	779	circular	170909	Myanmar: Yangon	Human	Escherichia coli
		NZ_CP009231.1	0.00641996	776	circular	155456	USA	Human	Escherichia coli
		NZ_MW390541.1	0.00673355	767	circular	126531	The Netherlands	Meat	Escherichia coli
		NZ_CP012197.1	0.00730426	751	circular	185134	China: Hebei	Chicken	Escherichia coli
		NZ_CP027703.1	0.00737682	749	circular	173882	Switzerland: Basel	NA	Escherichia coli
		NZ_CP059126.1	0.00741321	748	circular	146488	Ghana	Human: urine	Escherichia coli
		CP054336.1	0.00778092	738	circular	142873	USA: California	Human: rectal swab	Escherichia coli
		NZ_LO017737.1	0.00804257	731	circular	175264	NA	NA	Escherichia coli
		NZ_CP029575.1	0.00846101	720	circular	156518	Sweden	Human: feces	Escherichia coli
		NZ_AP022223.1	0.0084995	719	circular	139020	Japan: Tokyo	NA	Escherichia coli
		NZ_CP040885.1	0.00873204	713	circular	117590	Norway	Human: blood	Escherichia coli
		NZ_CP010372.1	0.00881017	711	circular	151583	Colombia	Human: excreted bodily substance	Escherichia coli
		NZ_CP018990.1	0.00884936	710	circular	150994	Italy: Pisa	Human	Escherichia coli
		NZ_LS992193.1	0.00969064	689	circular	128948	NA	NA	Escherichia coli
		NZ_CP070133.1	0.0103986	672	linear	151845	USA: WA	Human	Escherichia coli
		NZ_CP069584.1	0.0107405	664	circular	206267	USA: WA	Human	Escherichia coli
		MF554641.1	0.0108269	662	circular	209357	Canada	Greenwood waste water treatment plant	uncultured bacterium
		NZ_MK492688.1	0.0112643	652	circular	125781	Nigeria	NA	Escherichia coli
		NZ_AP022353.1	0.0113529	650	circular	138443	Japan: Osaka	Human	Escherichia coli
		CP054458.1	0.0113529	650	circular	138518	USA: California	Human: rectal swab	Escherichia coli
		NZ_LO017736.1	0.0121679	632	circular	124392	NA	NA	Escherichia coli
		NZ_CP048360.1	0.012872	617	circular	144585	Switzerland	Environment	Escherichia coli
		NZ_AP022106.1	0.0134036	606	circular	130869	Japan: Tokyo	NA	Escherichia coli
		NZ_CP067251.1	0.0137986	598	circular	133432	Switzerland: Zurich	Imported food: chilli pepper	Escherichia coli
		NZ_CP023372.1	0.0140996	592	circular	109207	United Kingdom: Scotland, Edinburgh	Canine	Escherichia coli
		NZ_CP049079.2	0.014871	577	circular	180962	USA: Houston	Human: blood	Escherichia coli
		NZ_LS998786.1	0.0158882	558	circular	103198	NA	Human	Escherichia coli
		CP056471.1	0.0162193	552	circular	109013	United Kingdom	Freshwater sample from downstream of wastewater treatment plant	Escherichia coli
		NZ_CP021733.1	0.0166117	545	circular	114267	NA	NA	Escherichia coli
		NZ_CP059948.1	0.0168391	541	circular	138915	Canada	Turkey: fecal	Escherichia coli
		CP043745.1	0.0169536	539	circular	138918	USA: TN	Ground turkey	Escherichia coli
		NZ_LO017738.1	0.017359	532	circular	143225	NA	NA	Escherichia coli
		NZ_AP022526.1	0.0183741	515	circular	123467	Japan: Tokyo	Human	Escherichia coli
		NZ_AP022483.1	0.0188675	507	circular	157329	Japan: Tokyo	NA	Escherichia coli
		NZ_CP041032.1	0.0191181	503	circular	126409	Portugal: Lisbon	Dog: fecal sample	Escherichia coli
		LC521841.1	0.0191181	503	circular	152332	Thailand: Udon Thani	Human	Escherichia coli
		NZ_CP058575.1	0.0193714	499	circular	122379	Australia	Human: urinary tract	Escherichia coli
		NZ_CP063929.1	0.0195632	496	circular	190929	China: Tangshan	Human: fecal samples	Klebsiella pneumoniae
		NZ_CP029107.1	0.0198213	492	circular	93435	NA	NA	Escherichia coli
		NZ_CP032425.1	0.0203459	484	circular	88392	China: Sichuan	Human	Escherichia coli
		CP056871.1	0.0204123	483	circular	92934	United Kingdom	Wastewater effluent sample	Escherichia coli
		CP056874.1	0.0205456	481	circular	92934	United Kingdom	Wastewater effluent sample	Escherichia coli
		NZ_CP023903.1	0.0208822	476	circular	101274	Canada: BC	Human: rectal	Escherichia coli
		NZ_CP029978.1	0.0212923	470	circular	99465	Switzerland: Zurich	Dog: wound liquid	Escherichia coli
		NZ_MG649062.1	0.0213613	469	circular	99476	Italy	Human	Escherichia coli
		NZ_CP043944.1	0.0213613	469	circular	99465	Switzerland: Zurich	Dog: rectal swab	Escherichia coli
		NZ_CP043230.1	0.0213613	469	circular	99461	Switzerland	Human: stool	Escherichia coli
		NZ_LR880735.1	0.0214999	467	circular	99476	Italy	Dog	Escherichia coli
		NZ_CP043948.1	0.0214999	467	circular	99454	Switzerland: Zurich	Dog: rectal swab	Escherichia coli
		NZ_CP018964.1	0.0217093	464	circular	118495	Brazil: Rio de Janeiro	Human	Escherichia coli
		NZ_MH985167.1	0.0217795	463	circular	90378	China	Human	Escherichia coli
		NZ_MN007143.1	0.0220623	459	circular	99568	Italy: Rome	Human: fecal swab	Escherichia coli
		CP056493.1	0.0233762	441	circular	77183	United Kingdom	Wastewater effluent sample	Escherichia coli
		NZ_MT199177.1	0.0276889	388	circular	141007	Italy	Human	Escherichia coli
		NZ_CP019076.1	0.0286795	377	circular	127772	China: Shenzhen	Human: rectal Swab	Escherichia coli
		CP074616.1	0.0287714	376	circular	166432	Norway	NA	Salmonella enterica subsp. enterica serovar Typhimurium
		NZ_MF156697.1	0.0288636	375	circular	144939	NA	NA	Escherichia coli
		NZ_MF353155.1	0.0295179	368	circular	128976	China	Human	Escherichia coli
		NZ_KU043115.1	0.0299949	363	circular	124378	China: Zhejiang	Human: urine	Escherichia coli
pJPI134_S59_N_3	IncF F2:A-:B- blaCTX-M-14 (length: 70221 bp)	NZ_CP032205.1	4.76906e-05	998	circular	70275	NA	NA	Escherichia coli
		NZ_LC163971.1	9.55247e-05	996	circular	70251	Japan	Human	Escherichia coli
		NC_019057.1	9.55247e-05	996	circular	70262	Hong Kong	Human	Escherichia coli
		NZ_LT985214.1	0.000143503	994	circular	70309	NA	NA	Escherichia coli
		NC_013727.1	0.000167546	993	circular	70275	Vietnam	NA	Shigella sonnei
		NZ_MH257956.1	0.000191626	992	circular	76775	China	NA	Escherichia coli
		NZ_CP047597.1	0.000215742	991	circular	70307	China: Hebei, Zhangjiakou	Human: sputum	Klebsiella pneumoniae
		NC_019072.1	0.000264084	989	circular	69812	NA	Human	Escherichia coli
		NZ_LT985272.1	0.000409992	983	circular	70033	NA	NA	Escherichia coli
		NZ_LT985274.1	0.000483446	980	circular	70325	NA	NA	Escherichia coli
		NZ_KU932024.1	0.000483446	980	circular	71656	Finland	Human	Escherichia coli
		LR890579.1	0.000931334	962	circular	70361	Australia	Human	Escherichia coli
		NZ_LR890715.1	0.000956583	961	circular	70350	Australia	Human	Escherichia coli
		NZ_CP028854.1	0.000956583	961	circular	70299	China: Qingdao	Human: sputum	Klebsiella pneumoniae
		NZ_MT077889.1	0.00103256	958	circular	75665	NA	NA	Escherichia coli
		NZ_MT754288.1	0.00162709	935	circular	68680	United Kingdom	Human	Escherichia coli
		NC_019071.1	0.00162709	935	circular	70382	NA	Human	Escherichia coli
		NZ_AP022091.1	0.00165343	934	circular	74261	Japan: Tokyo	NA	Escherichia coli
		NZ_KU987452.1	0.00334352	873	circular	74385	NA	NA	Citrobacter freundii
		NZ_CP011065.1	0.00448671	835	circular	82288	China	Pheasant duodenum	Escherichia coli
		NZ_LR898876.1	0.00473708	827	circular	82205	Australia	Human	Escherichia coli
		NC_013542.1	0.00544411	805	circular	70057	China	NA	Klebsiella pneumoniae
		NZ_KU318420.1	0.00560872	800	circular	71141	China	Human	Klebsiella pneumoniae
		NZ_CP018973.1	0.00744966	747	circular	70152	Vietnam: Ho Chi Minh City	Human	Escherichia coli
		NC_016039.1	0.00800497	732	circular	70060	NA	Pig	Escherichia coli
		NZ_CP047637.1	0.00823165	726	circular	70729	China: Shanghai	Human: blood	Klebsiella pneumoniae
		CP052528.1	0.00924552	700	circular	70653	South Korea: Gyeonggi	Human: blood	Klebsiella pneumoniae
		NZ_KU695535.1	0.0112201	653	circular	70093	Mexico	Cattle	Escherichia coli
		NZ_CP029578.1	0.0115761	645	circular	70197	Sweden	Human	Escherichia coli
		NZ_MH917279.1	0.0125875	623	circular	110946	China	NA	Klebsiella pneumoniae
		NZ_AP022410.1	0.0136496	601	circular	82247	Japan: Tokyo	NA	Escherichia coli
		NZ_MW298660.1	0.015508	565	circular	66581	NA	Dairy manure	Escherichia coli
		NZ_LR890337.1	0.0156702	562	circular	62993	Australia	Human	Escherichia coli
		CP049168.1	0.0157789	560	circular	67713	Switzerland	Human: stool	Shigella sonnei
		NZ_CP016389.1	0.015943	557	circular	68117	USA: Colorado	Human: blood culture	Salmonella enterica subsp. enterica serovar Typhimurium
		NZ_CP023828.1	0.015943	557	circular	67839	Sweden	Human: feces	Escherichia coli
		NZ_MN101854.1	0.015943	557	circular	70593	China	Human	Escherichia coli
		NZ_AP022175.1	0.0163866	549	circular	63140	Japan: Tokyo	NA	Escherichia coli
		NZ_LT795505.1	0.0164427	548	linear	71544	Denmark	Pig feces	Escherichia coli
		NC_011812.1	0.0166683	544	circular	72946	Canada	Human	Escherichia coli
		NZ_CP046261.1	0.0167251	543	circular	66053	China: guangzhou	Human: pus	Escherichia coli
		NZ_CP011135.1	0.0167251	543	circular	70533	NA	Human: urine	Escherichia coli
		NZ_CP071077.1	0.0169536	539	circular	64917	Switzerland	Human: rectal swab	Escherichia coli
		NZ_CP015072.1	0.0169536	539	circular	65196	United Arab Emirates: Dubai	Human	Escherichia coli
		NZ_CP033629.1	0.0170687	537	circular	67867	Italy: Aosta	Human: rectal swab	Klebsiella pneumoniae
		CP044024.1	0.0171844	535	circular	66137	USA: California	Pig	Escherichia coli
		NZ_MT077885.1	0.0174175	531	circular	74966	NA	NA	Escherichia coli
		NZ_CP072317.1	0.0174761	530	circular	68833	China: Hefei	Fish	Escherichia coli
		NZ_MT077887.1	0.017653	527	circular	69300	NA	NA	Escherichia coli
		NZ_CP019357.1	0.0177122	526	circular	67403	China: Zhejiang	Human: urine	Escherichia coli
		NZ_AP023341.1	0.0179508	522	circular	71220	Vietnam: Hanoi	Human	Klebsiella pneumoniae
		NZ_CP042887.1	0.0179508	522	circular	68601	Norway: Aas	surface water	Escherichia coli
		NZ_LR880737.1	0.0180108	521	circular	69377	Italy	Dog	Escherichia coli
		NZ_KU288634.1	0.0180709	520	circular	78962	NA	NA	Escherichia coli
		NZ_KJ201887.1	0.0180709	520	circular	75335	NA	NA	Shigella flexneri
		NZ_LR898870.1	0.0181313	519	circular	75659	Australia	Human	Escherichia coli
		NZ_MH909349.1	0.0181917	518	circular	219007	China	NA	Klebsiella pneumoniae
		NZ_CP078036.1	0.0181917	518	circular	69836	Pakistan	Surface: bedside light switch in hospital intensive care unit	Klebsiella pneumoniae
		NC_019424.1	0.0181917	518	circular	69768	Hong Kong	Human	Escherichia coli
		NZ_CP043408.1	0.0183132	516	circular	67044	Norway: Aas	Surface water	Escherichia coli
		NZ_CP053734.1	0.0183741	515	circular	70770	China: Sichuan	Slaughterhouse (pig)	Escherichia coli
		CP034932.1	0.0187432	509	circular	71053	NA	NA	Shigella flexneri
		NZ_CP073769.1	0.0188053	508	circular	67125	China: Shanghai	Pig feces	Escherichia coli
		NZ_CP023733.1	0.0188675	507	circular	70107	South Korea: Chungcheongbuk-do	Cucumber	Escherichia coli
		NC_019095.1	0.0188675	507	circular	76635	China	Poultry	Escherichia coli
		NZ_CP029974.1	0.0190552	504	circular	71718	Switzerland: Zurich	Dog: wound liquid	Escherichia coli
		NC_019090.1	0.0191181	503	circular	73607	Hong Kong	Pig	Escherichia coli
		NZ_KR078259.1	0.0194991	497	circular	80206	USA	Human	Escherichia coli
		CP049166.1	0.0196919	494	circular	74389	Switzerland	Human	Shigella sonnei
		NZ_MK878893.1	0.0197565	493	circular	73874	NA	NA	Escherichia coli
		CP020340.1	0.0197565	493	circular	73096	China: Hangzhou	Human: hospitalized patient	Shigella flexneri
		NZ_CP043229.1	0.0198213	492	circular	67616	Switzerland	Human: stool	Escherichia coli
		NZ_CP043949.1	0.0198213	492	circular	66611	Switzerland: Zurich	Dog: rectal swab	Escherichia coli
*NA = Not Available
